# Supplementary material for: Microbial diversity of coastal microbial mats formations in karstic habitats from the Yucatan Peninsula, Mexico
Source: PLoS One. 2025 Jun 3;20(6):e0325200. doi: 10.1371/journal.pone.0325200 (PMC12133189; doi:10.1371/journal.pone.0325200)
Supplement: S2 Table — Sequencing stats before and after denoising and chimera remotion. (XLSX) [file pone.0325200.s002.xlsx]

## Sheet: Denoising stats xd
sample-id	input	filtered	percentage of input passed filter	denoised	non-chimeric	percentage of input non-chimeric
Progreso_Flat_1	24087	24087	100	23736	21985	91.27
Progreso_Flat_2	18841	18839	99.99	18543	17128	90.91
Progreso_Flat_3	28143	28140	99.99	27655	25204	89.56
Progreso_Flat_4	19486	19484	99.99	18973	17614	90.39
Progreso_Flat_5	20873	20867	99.97	20580	19001	91.03
Progreso_Flat_6	27318	27305	99.95	26801	24971	91.41
Progreso_Flat_7	30363	30363	100	29903	27176	89.5
Progreso_Flat_8	36953	36943	99.97	36366	33367	90.3
Progreso_Flat_9	28849	28845	99.99	28380	26286	91.12
Progreso_PustulaRia_1	49135	49134	100	48668	42981	87.48
Progreso_PustulaRia_2	20921	20917	99.98	20497	19246	91.99
Progreso_PustulaRia_3	14370	14370	100	13849	13130	91.37
Progreso_PustulaRia_4	34613	34607	99.98	33869	30032	86.77
Progreso_PustulaRia_5	21561	21560	100	20937	19324	89.62
Progreso_PustulaRia_6	20748	20748	100	20277	19046	91.8
Progreso_PustulaRia_7	20705	20703	99.99	20230	19317	93.3
Progreso_PustulaRia_8	29452	29450	99.99	28836	26415	89.69
Progreso_PustulaRia_9	19685	19685	100	19289	18181	92.36
Ria_Flat_1	16710	16708	99.99	16422	13498	80.78
Ria_Flat_2	15563	15559	99.97	15236	12423	79.82
Ria_Flat_3	15932	15922	99.94	15605	12539	78.7
Ria_Flat_4	17075	17063	99.93	16792	13799	80.81
Ria_Flat_5	16002	15811	98.81	15465	12278	76.73
Ria_Flat_6	17870	17745	99.3	17486	14257	79.78
Ria_Flat_7	20610	20479	99.36	20156	16183	78.52
Ria_Flat_8	21016	20856	99.24	20554	16662	79.28
Ria_Flat_9	15806	15636	98.92	15414	12543	79.36
Sisal_Floating_1	26323	26322	100	25886	21857	83.03
Sisal_Floating_2	19461	19460	99.99	19211	16789	86.27
Sisal_Floating_3	27956	27950	99.98	27284	23349	83.52
Sisal_Floating_4	27143	27143	100	26725	22911	84.41
Sisal_Floating_5	29415	29412	99.99	28930	24146	82.09
Sisal_Floating_6	31393	31392	100	30895	26723	85.12
Sisal_Floating_7	28997	28990	99.98	28350	23710	81.77
Sisal_Floating_8	19571	19568	99.98	19167	16763	85.65
Sisal_Floating_9	37229	37224	99.99	36650	30637	82.29
