# Supplementary material for: Microbial diversity of coastal microbial mats formations in karstic habitats from the Yucatan Peninsula, Mexico
Source: PLoS One. 2025 Jun 3;20(6):e0325200. doi: 10.1371/journal.pone.0325200 (PMC12133189; doi:10.1371/journal.pone.0325200)
Supplement: S4 Table — Classified ASV’s from 16s rRNA gene sequencing of microbial mats. (XLSX) [file pone.0325200.s004.xlsx]

## Sheet: Supplementary Table S3
# Constructed from biom file
#OTU ID	P_Flat_1	P_Flat_2	P_Flat_3	P_Flat_4	P_Flat_5	P_Flat_6	P_Flat_7	P_Flat_8	P_Flat_9	P_Pustular_1	P_Pustular_2	P_Pustular_3	P_Pustular_4	P_Pustular_5	P_Pustular_6	P_Pustular_7	P_Pustular_8	P_Pustular_9	R_Flat_1	R_Flat_2	R_Flat_3	R_Flat_4	R_Flat_5	R_Flat_6	R_Flat_7	R_Flat_8	R_Flat_9	S_Liftoff_1	S_Liftoff_2	S_Liftoff_3	S_Liftoff_4	S_Liftoff_5	S_Liftoff_6	S_Liftoff_7	S_Liftoff_8	S_Liftoff_9	taxonomy
6c1ce573f30d52a9d96d509f69ec3c1e	26	10	20	9	20	26	18	30	21	14	10	0	10	5	3	2	0	0	376	443	435	470	225	657	366	404	352	0	0	0	0	0	0	0	0	0	d__Bacteria; p__Cyanobacteria; c__Cyanobacteriia; o__Cyanobacteriales; f__Coleofasciculaceae; g__Coleofasciculus_PCC-7420; s__uncultured_organism
2dbc537b19c002a7713144848241f271	213	225	127	143	165	258	171	177	104	45	130	312	78	294	116	237	132	135	0	0	0	0	0	0	0	0	0	0	0	0	0	0	0	0	0	0	d__Bacteria; p__Bacteroidota; c__Bacteroidia; o__Chitinophagales; f__Saprospiraceae; g__Phaeodactylibacter
daa5d936ea605846f2322e7a2dc21e64	79	128	74	138	121	55	110	117	70	415	214	52	79	102	127	20	65	85	0	0	0	0	0	0	0	0	0	0	0	0	0	0	0	0	0	0	d__Bacteria; p__Chloroflexi; c__Chloroflexia; o__Chloroflexales; f__Chloroflexaceae; g__Candidatus_Chlorothrix
3b157b9658d88519abbb28cdf2339ac4	0	0	0	0	0	0	0	0	0	0	0	0	0	0	0	0	0	0	0	0	0	0	0	0	0	0	0	249	281	282	264	165	344	208	225	227	d__Bacteria; p__Bacteroidota; c__Bacteroidia; o__Bacteroidetes_VC2.1_Bac22; f__Bacteroidetes_VC2.1_Bac22; g__Bacteroidetes_VC2.1_Bac22
68cff94db9c64edae75c140b9d048ca0	100	37	25	24	54	94	83	58	35	218	289	237	81	122	188	231	340	109	0	0	0	0	0	0	0	0	0	0	0	0	0	0	0	0	0	0	d__Bacteria; p__Chloroflexi; c__Anaerolineae; o__SBR1031; f__SBR1031; g__SBR1031; s__uncultured_organism
29df711ac231997ea488561dbbff6642	177	51	32	87	119	173	280	179	43	62	156	217	42	0	220	119	75	172	33	12	12	47	31	20	60	11	56	0	0	0	0	0	0	0	0	0	d__Bacteria; p__Chloroflexi; c__Anaerolineae; o__SBR1031; f__SBR1031; g__SBR1031; s__uncultured_organism
e0c1558297edb3b2583e0b21dfa86979	64	19	61	76	53	45	67	56	35	152	132	265	124	118	184	410	67	147	0	0	0	0	0	0	0	0	0	0	0	0	0	0	0	0	0	0	d__Bacteria; p__Chloroflexi; c__Anaerolineae; o__SBR1031; f__SBR1031; g__SBR1031; s__uncultured_bacterium
dae25e5ffcaf92efe989f14661907374	0	0	0	0	0	0	0	0	0	0	0	0	0	0	0	0	0	0	273	278	521	137	213	353	158	266	172	0	0	0	0	0	0	0	0	0	d__Bacteria; p__Bacteroidota; c__Rhodothermia; o__Balneolales; f__Balneolaceae; g__uncultured; s__uncultured_bacterium
b860fd7e2351cdd4d5f766d7a785d229	0	0	0	0	0	0	0	11	0	0	0	0	0	0	0	0	0	0	0	0	0	0	0	0	0	0	0	187	217	145	199	136	215	110	209	168	d__Bacteria; p__Bacteroidota; c__Bacteroidia; o__Flavobacteriales; f__Flavobacteriaceae; g__Robiginitalea
28da675084f7510892ccfd32166524f0	117	81	91	79	82	117	137	128	36	94	100	98	100	97	97	17	54	85	0	0	0	0	0	0	0	0	0	0	0	0	0	0	0	0	0	0	d__Bacteria; p__Bacteroidota; c__Bacteroidia; o__Cytophagales; f__Cyclobacteriaceae; g__uncultured
edf972bfdf9415375b13c383e7453d68	114	89	62	104	91	66	100	118	52	137	117	85	48	75	65	122	70	61	0	0	0	0	0	0	0	0	0	0	0	0	0	0	0	0	0	0	d__Bacteria; p__Bacteroidota; c__Bacteroidia; o__Cytophagales; f__Cyclobacteriaceae
9ab50cbb068d639e5b868b578bab9670	0	0	0	0	0	0	0	0	0	0	0	0	0	0	0	0	0	0	0	0	0	0	0	0	0	0	0	147	157	195	191	133	152	150	158	166	d__Bacteria; p__Proteobacteria; c__Gammaproteobacteria; o__Ectothiorhodospirales; f__Ectothiorhodospiraceae; g__Thioalkalivibrio
8df5622140d13d6220d509d75a952bb9	0	0	0	0	0	0	0	0	0	0	0	0	0	0	0	0	0	0	0	0	0	0	0	0	0	0	0	187	228	147	161	108	157	85	171	136	d__Bacteria; p__Bacteroidota; c__Bacteroidia; o__Cytophagales; f__Cyclobacteriaceae
a033e6e7b21a68592ad2062daff8e2d8	158	87	95	79	108	139	130	105	75	46	111	50	30	18	51	12	36	61	0	0	0	0	0	2	4	0	0	0	0	0	0	0	0	0	0	0	d__Bacteria; p__Planctomycetota; c__Phycisphaerae; o__Phycisphaerales; f__Phycisphaeraceae
ea059ee2221b3efa9daeff918388d71a	0	1	1	0	0	0	0	0	0	0	0	0	0	0	0	0	0	0	0	0	0	0	0	0	0	0	0	150	141	141	156	143	140	106	187	154	d__Bacteria; p__Bacteroidota; c__Bacteroidia; o__Bacteroidales; f__ML635J-40_aquatic_group; g__ML635J-40_aquatic_group
2e40ad2c51e2b64c0002b12b8fba3d12	0	0	0	0	0	0	0	0	0	0	0	0	0	0	0	0	0	0	105	213	176	486	319	252	65	232	125	0	0	0	0	0	0	0	0	0	d__Archaea; p__Halobacterota; c__Halobacteria; o__Halobacterales; f__Haloferacaceae
13460bc091d8a830fde1d845c03704b8	0	0	0	0	0	0	0	0	0	0	0	0	0	0	0	0	0	0	0	0	0	0	0	0	0	0	0	176	100	263	134	213	25	192	87	117	d__Bacteria; p__Cyanobacteria; c__Cyanobacteriia; o__Cyanobacteriales
7a7dd8172ebf8086366a1dc2bffb810c	52	37	32	31	55	86	73	66	20	101	107	107	97	72	97	52	52	97	13	7	12	15	10	10	23	7	36	0	0	0	0	0	0	0	0	0	d__Bacteria; p__Chloroflexi; c__Anaerolineae; o__Ardenticatenales; f__uncultured; g__uncultured; s__uncultured_organism
d02ff4eb7f112490d47cd2020cfda3dd	81	56	65	88	79	85	105	112	66	79	103	64	16	59	31	100	35	36	2	4	3	0	2	0	3	2	2	0	0	0	0	0	0	0	0	0	d__Bacteria; p__Chloroflexi; c__Anaerolineae; o__SBR1031; f__SBR1031; g__SBR1031; s__uncultured_bacterium
35a1e551c77d45c495343b28ff848ac7	67	45	33	136	42	29	58	91	29	102	99	99	49	107	106	139	65	44	0	0	0	0	0	0	0	0	0	0	0	0	0	0	0	0	0	0	d__Bacteria; p__Chloroflexi; c__Anaerolineae; o__SBR1031; f__SBR1031; g__SBR1031
89eba86a7f750d8605b86d9389044cf6	0	0	0	0	0	0	0	0	0	0	0	0	0	0	0	0	0	0	0	0	0	0	0	0	0	0	0	124	137	127	130	129	114	123	142	119	d__Bacteria; p__Proteobacteria; c__Gammaproteobacteria; o__Ectothiorhodospirales; f__Ectothiorhodospiraceae; g__Thioalkalivibrio
92b3f60d67da4eb0e2e630e759e1c612	0	0	0	0	0	19	0	0	0	0	0	0	0	0	0	0	0	0	270	167	261	93	99	197	204	186	196	0	0	0	0	0	0	0	0	0	d__Bacteria; p__Bacteroidota; c__Rhodothermia; o__Balneolales; f__Balneolaceae; g__uncultured; s__uncultured_bacterium
6f5794ec80bbea6fe4c5de74977b45b3	0	0	0	0	0	0	0	0	0	0	0	0	0	0	0	0	0	0	0	0	0	0	0	0	0	0	0	111	142	165	125	127	117	126	115	137	d__Bacteria; p__Proteobacteria; c__Gammaproteobacteria; o__Chromatiales; f__Chromatiaceae; g__Candidatus_Thiobios; s__uncultured_gamma
1183dfe50bd7b4f680395a493435e938	20	45	97	99	73	25	10	22	167	9	36	56	49	92	64	66	26	90	0	0	0	0	0	0	0	0	0	17	23	19	23	18	13	13	25	17	d__Bacteria; p__Bacteroidota; c__Bacteroidia; o__Chitinophagales; f__Saprospiraceae; g__Phaeodactylibacter; s__uncultured_organism
6f0fab3d52428478a0717de73e521b6e	79	73	61	38	123	58	84	67	33	110	46	57	62	73	53	10	22	41	0	0	0	0	0	0	0	0	0	0	0	0	0	0	0	0	0	0	d__Archaea; p__Asgardarchaeota; c__Lokiarchaeia; o__Lokiarchaeia; f__Lokiarchaeia; g__Lokiarchaeia; s__uncultured_crenarchaeote
3f287e44a6548122f4f8b52ba8fa9b24	63	66	87	88	115	81	97	97	207	48	58	4	7	0	0	21	19	9	0	1	0	5	2	4	0	2	0	0	0	0	0	0	0	0	0	0	d__Bacteria; p__Chloroflexi; c__Anaerolineae; o__SBR1031; f__A4b; g__A4b; s__uncultured_organism
480bc610ebf37cc7b6635c4977f81000	0	0	0	0	0	0	0	0	0	0	0	0	0	0	0	0	0	0	142	249	165	122	50	341	98	272	88	0	0	0	0	0	0	0	0	0	d__Bacteria; p__Cyanobacteria; c__Cyanobacteriia; o__Cyanobacteriales; f__Phormidiaceae; g__Lyngbya_PCC-7419; s__uncultured_bacterium
2709cad6c716d3cdca47401a98ef5bd3	0	0	0	0	0	0	0	0	0	0	0	0	0	0	0	0	0	0	0	0	0	0	0	0	0	0	0	122	89	108	130	127	102	125	120	99	d__Bacteria; p__Proteobacteria; c__Gammaproteobacteria; o__Chromatiales; f__Chromatiaceae; g__Halochromatium
1cd7901456cacd5ec10d31585b3f3469	0	0	0	0	0	0	0	0	0	0	0	0	0	0	0	0	0	0	0	0	0	0	0	0	0	0	0	128	104	105	129	136	64	105	125	122	d__Bacteria; p__Proteobacteria; c__Gammaproteobacteria; o__Chromatiales; f__Chromatiaceae; g__Thiohalocapsa; s__uncultured_organism
45611041e98e87eae6a6cee621fd5d06	0	0	0	0	0	0	0	0	0	0	0	0	0	0	0	0	0	0	0	0	0	0	0	0	0	0	0	104	124	84	131	81	144	73	100	113	d__Bacteria; p__Bacteroidota; c__Bacteroidia; o__Flavobacteriales; f__Flavobacteriaceae; g__Robiginitalea; s__uncultured_bacterium
1dc20714632deb88ad09e5c05a1037ad	0	0	0	0	0	0	0	0	0	0	0	0	0	0	0	0	0	0	0	0	0	0	0	0	0	0	0	105	97	111	106	105	88	97	113	135	d__Bacteria; p__Proteobacteria; c__Gammaproteobacteria; o__Ectothiorhodospirales; f__Ectothiorhodospiraceae; g__Thioalkalivibrio
64f77e7ead3db35e0aca63bb2eba0583	13	10	13	9	18	2	20	23	14	16	11	8	0	0	2	43	6	0	109	239	258	56	27	179	36	249	36	0	0	0	0	0	0	0	0	0	d__Bacteria; p__Cyanobacteria; c__Cyanobacteriia; o__Cyanobacteriales; f__Phormidiaceae; g__Lyngbya_PCC-7419; s__uncultured_bacterium
2af2223f6578801a7d2627438d39b949	0	0	0	0	0	0	0	0	0	0	0	0	0	0	0	0	0	0	0	0	0	0	0	0	0	0	0	130	120	108	131	75	148	54	107	100	d__Bacteria; p__Bacteroidota; c__Bacteroidia; o__Chitinophagales; f__Saprospiraceae; g__uncultured; s__uncultured_bacterium
410478d6752cc86297abf245152f9e4a	0	0	0	0	0	0	0	0	0	0	0	0	0	0	0	0	0	0	193	116	133	197	165	152	157	93	178	0	0	0	0	0	0	0	0	0	d__Bacteria; p__Proteobacteria; c__Gammaproteobacteria; o__Chromatiales; f__Chromatiaceae; g__Halochromatium; s__uncultured_organism
bea1fbe25af4a58fbc763b67975ea638	0	0	0	0	0	0	0	0	0	0	0	0	0	0	0	0	0	0	0	0	0	0	0	0	0	0	0	84	127	83	116	70	120	68	140	111	d__Bacteria; p__Bacteroidota; c__Bacteroidia; o__Flavobacteriales; f__Flavobacteriaceae; g__Robiginitalea
b5c3ba4fb78501d6afd8ac7c1a43d0aa	0	0	0	0	0	0	0	0	0	0	0	0	0	0	0	0	0	0	0	0	0	0	0	0	0	0	0	100	93	84	121	101	118	113	123	118	d__Bacteria; p__Bacteroidota; c__Bacteroidia; o__Cytophagales; f__Cyclobacteriaceae; g__uncultured
d09574584daf314787c2ef22f7fbbbcb	20	33	7	55	21	30	26	10	24	65	89	99	54	53	98	132	52	111	0	0	0	0	0	0	0	0	0	0	0	0	0	0	0	0	0	0	d__Bacteria; p__Proteobacteria; c__Alphaproteobacteria; o__Rhizobiales; f__Rhodomicrobiaceae; g__Rhodomicrobium; s__uncultured_bacterium
6fea841bd1b6ca452f689197270e301c	2	0	0	0	0	0	0	0	0	0	0	0	0	0	0	0	0	0	0	0	0	0	0	0	0	0	0	86	120	88	120	69	111	58	108	72	d__Bacteria; p__Bacteroidota; c__Bacteroidia; o__Cytophagales; f__Cyclobacteriaceae; g__Algoriphagus
7db1118f1364c6e6e568ea15ee4d5cb4	37	76	62	66	46	60	32	48	53	54	78	31	18	32	24	0	93	33	0	0	0	0	0	0	0	0	0	0	0	0	0	0	0	0	0	0	d__Bacteria; p__Bacteroidota; c__Bacteroidia; o__Bacteroidales; f__SB-5; g__SB-5; s__uncultured_organism
780dd319aeeaf6f43ffa1fc068f35a98	0	0	25	97	0	0	0	0	35	12	0	89	149	146	145	96	38	147	0	0	0	0	0	0	0	0	0	0	0	0	0	0	0	0	0	0	d__Bacteria; p__Bacteroidota; c__Bacteroidia; o__Chitinophagales; f__Saprospiraceae
4b1c9e4d81b40325f11daf2f2468a609	10	23	37	0	0	15	20	16	18	49	96	14	143	160	119	0	35	60	0	0	0	0	0	0	0	0	0	0	0	0	0	0	0	0	0	0	d__Bacteria; p__Zixibacteria; c__Zixibacteria; o__Zixibacteria; f__Zixibacteria; g__Zixibacteria; s__uncultured_organism
d2c373de86d24a3e3f4fc10a8b8ec080	0	31	11	0	18	14	0	13	67	9	0	0	0	0	0	0	0	0	52	151	51	116	78	101	115	187	70	0	0	0	0	0	0	0	0	0	d__Bacteria; p__Chloroflexi; c__Chloroflexia; o__Chloroflexales; f__Chloroflexaceae; g__Candidatus_Chlorothrix; s__uncultured_organism
262199d67be44f4a7735eab7c7149fbd	0	0	17	0	7	0	0	0	0	0	19	0	0	0	0	0	0	0	0	0	0	0	0	0	0	0	0	122	94	87	90	63	86	68	88	68	d__Bacteria; p__Proteobacteria; c__Gammaproteobacteria; o__Cellvibrionales; f__Halieaceae; g__Pseudohaliea; s__uncultured_organism
ff54d4bd42aad90ff988bbbda5b2d15b	40	20	49	90	60	48	61	99	37	28	39	46	9	23	12	77	28	17	0	0	0	0	0	0	0	0	0	0	0	0	0	0	0	0	0	0	d__Bacteria; p__Chloroflexi; c__Anaerolineae; o__SBR1031; f__SBR1031; g__SBR1031; s__uncultured_bacterium
27a05382ac6b4e2ae961eba3f97edad2	97	95	78	35	64	40	45	73	129	57	25	13	11	15	3	0	23	3	0	0	0	0	0	0	0	0	0	0	0	0	0	0	0	0	0	0	d__Bacteria; p__Desulfobacterota; c__Desulfobacteria; o__Desulfobacterales; f__Desulfococcaceae; g__uncultured; s__uncultured_organism
10c25affdaaa967e554eebb49d6e5f80	0	0	0	0	0	0	0	0	0	0	0	0	0	0	0	0	3	0	120	134	95	148	143	157	69	152	121	0	0	0	0	0	0	7	0	0	d__Archaea; p__Halobacterota; c__Halobacteria; o__Halobacterales; f__Haloferacaceae; g__Salinigranum; s__uncultured_Halobacteria
793584e81ace487a6dad15084c6ce63c	21	26	37	31	33	50	73	25	14	50	17	0	86	65	19	2	21	9	6	0	8	7	22	11	26	3	20	6	0	15	12	8	11	16	2	12	d__Archaea; p__Thermoplasmatota; c__Thermoplasmata; o__Marine_Benthic_Group_D_and_DHVEG-1; f__Marine_Benthic_Group_D_and_DHVEG-1; g__Marine_Benthic_Group_D_and_DHVEG-1; s__uncultured_archaeon
7dab9e903bc32d4e5b5e827288aebdac	68	107	112	77	48	26	25	23	68	76	19	8	12	15	27	0	35	8	0	0	0	0	0	0	0	0	3	0	0	0	0	0	0	0	0	0	d__Bacteria; p__Desulfobacterota; c__Desulfobulbia; o__Desulfobulbales; f__Desulfocapsaceae; g__Desulfofustis; s__uncultured_organism
d58df9810b29edff1f732e05530d0041	0	7	3	0	1	0	0	0	6	0	0	0	5	11	0	0	4	0	0	0	0	0	0	0	0	0	0	74	97	99	90	84	63	70	83	75	d__Bacteria; p__Bacteroidota; c__Bacteroidia; o__Bacteroidales; f__Marinilabiliaceae; g__uncultured
ca3acb9f5f73fcf390ccf743c2396a57	95	50	57	67	34	42	74	70	26	29	17	29	10	29	22	36	15	16	12	12	8	11	6	12	7	8	18	0	0	0	0	0	0	0	0	0	d__Bacteria; p__Bacteroidota; c__Bacteroidia; o__Bacteroidales; f__SB-5; g__SB-5; s__uncultured_organism
8f3eacebf37637cf1f850ce316f6e1b4	0	0	0	0	0	0	0	0	0	0	0	0	0	0	0	0	0	0	107	214	182	59	96	75	92	209	57	0	0	0	0	0	0	0	0	0	d__Eukaryota; p__Ciliophora; c__Intramacronucleata; o__Conthreep; f__Colpodea
68c8a609ad98b802b220366b124e0f77	53	57	44	47	34	51	39	27	38	57	72	31	15	34	30	25	21	32	9	8	7	2	5	6	16	3	11	3	4	0	3	0	0	3	0	2	d__Bacteria; p__Spirochaetota; c__Spirochaetia; o__Spirochaetales; f__Spirochaetaceae; g__Spirochaeta_2; s__uncultured_organism
3a02627496eae98fc11fbb404acf921e	0	0	0	0	0	0	0	0	0	0	0	0	0	0	0	0	0	0	0	0	0	0	0	0	0	0	0	85	81	95	66	52	125	79	68	66	d__Bacteria; p__Bacteroidota; c__Bacteroidia; o__Sphingobacteriales; f__Lentimicrobiaceae; g__Lentimicrobium; s__uncultured_bacterium
6207311327bfdd5f0ffcea6cbcb77a24	29	165	35	23	60	18	25	81	65	44	8	31	2	4	6	94	53	8	0	0	0	0	0	0	0	0	0	0	0	0	0	0	0	0	0	0	d__Bacteria; p__Cyanobacteria; c__Cyanobacteriia; o__Cyanobacteriales; f__Coleofasciculaceae
b0a08255445a2c1837248996ad4cc1f7	57	80	55	33	59	74	77	58	41	62	61	31	20	19	8	0	22	10	0	0	0	0	0	0	0	0	0	0	0	0	0	0	0	0	0	0	d__Bacteria; p__Bacteroidota; c__Bacteroidia; o__Bacteroidales; f__Bacteroidetes_BD2-2; g__Bacteroidetes_BD2-2
50993a9ac7f0724f64467fc2a5c42180	21	65	53	88	39	37	33	78	91	23	14	27	10	16	12	72	58	21	0	0	0	0	0	0	0	0	0	0	0	0	0	0	0	0	0	0	d__Bacteria; p__Proteobacteria; c__Alphaproteobacteria; o__Sphingomonadales; f__Sphingomonadaceae; g__Erythrobacter
5a7a8406e46624a1ff5e24effbb18d4f	93	18	58	15	69	9	44	65	35	68	54	10	10	10	37	1	20	15	0	0	0	0	0	0	0	0	0	0	0	0	0	0	0	0	0	0	d__Bacteria; p__Chloroflexi; c__Chloroflexia; o__Chloroflexales; f__Chloroflexaceae; g__Candidatus_Chlorothrix; s__uncultured_organism
e053e0d75219b972faabc8d71581ef82	46	8	11	23	32	110	78	64	11	6	30	21	16	7	13	7	18	22	30	10	22	17	40	23	28	12	51	0	0	0	0	0	0	0	0	0	d__Bacteria; p__Planctomycetota; c__Phycisphaerae; o__MSBL9; f__SG8-4; g__SG8-4
886b5c5abc0a7826ca3d890dac4f8edd	25	32	26	61	38	39	30	16	23	93	87	23	28	39	39	9	54	33	0	0	0	0	0	0	0	0	0	0	0	0	0	0	0	0	0	0	d__Bacteria; p__Chloroflexi; c__Anaerolineae; o__Ardenticatenales; f__uncultured; g__uncultured; s__uncultured_organism
bcc95f15798437acf1f38de428bef1fb	24	0	21	18	17	65	96	50	46	15	25	89	62	83	41	14	20	43	0	0	0	0	0	0	6	2	8	0	0	0	0	0	0	0	0	0	d__Bacteria; p__Zixibacteria; c__Zixibacteria; o__Zixibacteria; f__Zixibacteria; g__Zixibacteria; s__uncultured_organism
b5e865eb89c27b2688eae5cbf038be43	27	0	22	15	0	0	15	24	50	14	0	16	6	0	16	34	0	0	67	124	65	38	45	102	59	105	63	0	0	0	0	0	0	0	0	0	d__Bacteria; p__Cyanobacteria; c__Cyanobacteriia; o__Phormidesmiales; f__Phormidesmiaceae; g__Phormidium_MBIC10003
d35769c1e233153728e82e9a55842424	23	84	36	44	41	19	42	27	12	106	53	26	33	27	42	0	6	11	0	0	0	0	0	0	0	0	0	0	0	0	0	0	0	0	2	0	d__Bacteria; p__Planctomycetota; c__Phycisphaerae; o__Phycisphaerales; f__AKAU3564_sediment_group; g__AKAU3564_sediment_group; s__uncultured_organism
8eb26a78c7492037ba39341c7f56aa1f	19	13	12	53	15	45	10	26	97	8	105	100	22	17	52	65	101	26	0	0	0	0	0	0	0	0	0	0	0	0	0	0	0	0	0	0	d__Bacteria; p__Bacteroidota; c__Rhodothermia; o__Balneolales; f__Balneolaceae; g__uncultured
ef2a260ba7526e7c5a75e9d5ac4d31d8	69	62	38	95	53	16	34	26	62	30	81	62	15	35	27	15	15	16	0	0	0	0	0	0	0	0	0	0	0	0	0	0	0	0	0	0	d__Bacteria; p__Chloroflexi; c__Anaerolineae; o__SBR1031; f__SBR1031; g__SBR1031; s__uncultured_organism
09120160f00957197f25ccf0874c04f8	0	0	1	0	0	0	0	0	0	0	0	0	0	0	0	0	0	0	0	0	0	0	0	0	0	0	0	71	89	61	84	54	74	74	79	81	d__Bacteria; p__Bacteroidota; c__Ignavibacteria; o__Ignavibacteriales; f__Ignavibacteriaceae; g__Ignavibacterium; s__uncultured_bacterium
d2a7d0a6c0ebf395b73b6b330754d55d	21	22	83	80	12	29	33	16	26	20	141	74	21	0	34	91	52	30	0	0	0	0	0	0	0	0	0	0	0	0	0	0	0	0	0	0	d__Bacteria; p__Bacteroidota; c__Bacteroidia; o__Chitinophagales; f__Saprospiraceae; g__uncultured; s__uncultured_bacterium
f338021c332dcd6e153c23d50f6c75f7	0	0	0	0	0	0	0	0	0	0	0	0	0	0	0	0	0	0	89	110	125	40	77	69	180	90	184	0	0	0	0	0	0	0	0	0	d__Bacteria; p__Bacteroidota; c__Rhodothermia; o__Rhodothermales; f__Rhodothermaceae; g__Salinibacter; s__uncultured_bacterium
ebe8f8baabeb1ae879c84992a25c9794	34	87	48	18	55	20	24	33	52	111	85	11	2	2	0	0	34	7	0	0	0	3	6	0	8	0	0	0	0	0	0	0	0	0	0	0	d__Bacteria; p__Chloroflexi; c__Anaerolineae; o__Anaerolineales; f__Anaerolineaceae; g__ADurb.Bin120; s__uncultured_organism
3cae4f8f0618e2a7afa08f957e7c380e	27	27	35	29	58	35	35	32	31	47	34	20	13	19	16	0	17	6	46	25	15	28	34	25	19	15	32	0	0	0	0	0	0	0	0	0	d__Bacteria; p__Spirochaetota; c__Spirochaetia; o__Spirochaetales; f__Spirochaetaceae; g__Spirochaeta; s__uncultured_organism
dad43852318a308ac7ef8fc20708e77a	0	0	0	0	0	0	0	0	0	0	0	0	0	0	0	0	0	0	0	0	0	0	0	0	0	0	0	78	88	56	70	46	92	77	78	59	d__Bacteria; p__Proteobacteria; c__Gammaproteobacteria
f5419fc9f5ba269f42456492c0648e22	16	83	80	55	64	32	14	6	42	22	54	0	61	41	32	0	63	17	0	0	0	0	0	0	0	0	0	0	0	0	0	0	0	0	0	0	d__Bacteria; p__Chloroflexi; c__Anaerolineae; o__Ardenticatenales; f__uncultured; g__uncultured; s__uncultured_organism
c58dad2edec21342171c853f823e101f	25	151	45	68	32	14	11	14	25	147	25	0	0	25	25	0	8	0	0	0	0	0	0	0	0	0	0	0	0	0	0	0	0	0	0	0	d__Bacteria; p__Chloroflexi; c__Anaerolineae; o__SBR1031; f__SBR1031; g__SBR1031; s__uncultured_organism
44097dcb3a14ca7cf931c3b439d163ba	0	0	0	0	0	0	0	0	9	0	0	0	0	0	0	0	0	0	120	115	98	79	76	158	89	108	96	0	0	0	0	0	0	0	0	0	d__Bacteria; p__Proteobacteria; c__Alphaproteobacteria; o__uncultured; f__uncultured; g__uncultured; s__uncultured_organism
f2b2045a8ecc8f3ca2781decb7d51a21	3	0	0	4	0	5	4	2	0	3	9	16	47	53	18	16	23	33	0	0	0	0	0	0	0	0	0	59	48	44	54	47	34	33	67	56	d__Bacteria; p__Spirochaetota; c__Spirochaetia; o__Spirochaetales; f__Spirochaetaceae; g__Spirochaeta; s__uncultured_bacterium
2ff6b119c24b7deb7991ec2b900809ee	0	0	0	0	4	5	0	0	25	0	0	66	0	0	0	9	0	0	78	103	122	64	65	125	85	87	102	0	0	0	0	0	0	0	0	0	d__Bacteria; p__Bacteroidota; c__Rhodothermia; o__Rhodothermales; f__Rhodothermaceae; g__Salinibacter
5f60f40041441fa1d08884a531434650	0	0	0	0	0	0	0	0	0	0	0	0	0	0	0	0	0	0	0	0	0	0	0	0	0	0	0	74	69	67	82	43	86	55	72	68	d__Bacteria; p__Bacteroidota; c__Bacteroidia; o__Flavobacteriales; f__NS9_marine_group; g__NS9_marine_group; s__uncultured_bacterium
564eb5966ca3c6ef399dc9c7b9dd8c44	0	0	0	0	0	0	0	0	0	0	0	0	0	0	0	0	0	0	84	154	88	79	97	113	50	161	83	0	0	0	0	0	0	0	0	0	d__Archaea; p__Halobacterota; c__Halobacteria; o__Halobacterales; f__Halomicrobiaceae
60eb689ef8ba4c59b7b756ff94c9c8fb	34	102	42	56	45	29	34	19	22	59	57	40	42	24	33	4	25	3	0	0	0	0	0	0	0	0	0	0	2	0	0	0	0	0	3	0	d__Bacteria; p__Planctomycetota; c__Phycisphaerae; o__Phycisphaerales; f__Phycisphaeraceae; g__uncultured; s__uncultured_organism
7750784c39cbdebc55ca660e98adbcbb	0	0	0	0	0	0	0	0	0	0	0	0	0	0	0	0	0	0	0	0	0	0	0	0	0	0	0	91	80	60	59	53	85	32	63	72	d__Bacteria; p__Bacteroidota; c__Bacteroidia; o__Flavobacteriales; f__NS9_marine_group; g__NS9_marine_group
61df702ee0c415592cf80db547932535	0	0	0	0	0	11	23	12	0	0	0	0	4	0	0	0	6	0	94	109	83	89	97	95	89	98	80	0	0	0	0	0	0	0	0	0	d__Archaea; p__Halobacterota; c__Halobacteria; o__Halobacterales; f__Halomicrobiaceae; g__Natronomonas; s__uncultured_archaeon
ed50518bba7acb4b0d42817f136503cc	9	10	24	28	25	15	23	11	15	52	26	3	97	93	36	6	54	66	0	0	0	0	0	0	0	0	0	3	0	0	0	8	6	6	2	0	d__Bacteria
9d986bbd31c9e8ebab73dfb930174b69	29	24	4	7	10	54	27	57	6	3	0	13	12	13	9	20	9	16	0	0	0	0	0	0	0	0	0	27	36	31	29	26	24	46	49	34	d__Bacteria; p__Acidobacteriota; c__Thermoanaerobaculia; o__Thermoanaerobaculales; f__Thermoanaerobaculaceae; g__Subgroup_23; s__uncultured_bacterium
b5c1a8d8ba24c10e679a0ac1ba100b41	0	52	0	0	38	37	28	24	47	43	25	0	0	18	0	30	18	0	23	70	59	19	18	60	25	75	27	0	0	0	0	0	0	0	0	0	d__Bacteria; p__Cyanobacteria; c__Cyanobacteriia; o__Phormidesmiales; f__Phormidesmiaceae; g__Phormidium_MBIC10003
a7dc45808a2a7101c2f461c2634a60b9	21	58	24	79	47	44	32	83	90	27	11	10	10	8	9	22	9	14	0	0	16	0	0	0	0	0	0	0	0	0	0	0	0	0	0	0	d__Bacteria; p__Bacteroidota; c__Bacteroidia; o__Cytophagales; f__Cyclobacteriaceae; g__Imperialibacter; s__uncultured_organism
59cf589046b37acaa61b3df2a5f119bb	29	48	33	43	51	36	43	31	22	66	56	0	19	0	31	0	41	28	0	0	0	0	0	0	0	0	0	0	0	0	0	0	0	0	0	0	d__Bacteria; p__Spirochaetota; c__Spirochaetia; o__Spirochaetales; f__Spirochaetaceae; g__Spirochaeta_2; s__uncultured_organism
a8b95401f233b589f47250c389c45a16	0	0	0	0	0	0	0	0	0	0	0	0	0	0	0	0	0	0	0	0	0	0	0	0	0	0	0	62	80	55	77	60	101	36	59	55	d__Bacteria; p__Bacteroidota; c__Bacteroidia; o__Sphingobacteriales; f__Lentimicrobiaceae; g__Lentimicrobium; s__uncultured_bacterium
77f7b06973fd98cda89ba238c5ac262e	0	0	0	0	0	0	0	0	0	0	0	242	41	3	246	278	12	34	0	0	0	0	0	0	0	0	0	0	0	0	0	0	0	0	0	0	d__Bacteria; p__Bacteroidota; c__Bacteroidia; o__Chitinophagales; f__Saprospiraceae; g__Phaeodactylibacter; s__uncultured_organism
b78d197d0149e09dc4f93360f057a509	44	30	54	17	29	42	8	20	109	7	50	27	0	0	0	24	14	0	18	19	52	7	9	40	21	28	21	0	0	0	0	0	2	0	0	0	d__Bacteria; p__Bacteroidota; c__Rhodothermia; o__Rhodothermales; f__Rhodothermaceae; g__Salisaeta
66504870bcabcdfa83b9e7a78b5ad356	65	17	118	30	26	34	41	39	28	31	76	16	3	21	9	11	26	5	0	0	0	0	0	0	0	0	0	0	0	0	0	0	0	1	0	0	d__Bacteria; p__Proteobacteria; c__Alphaproteobacteria
2cbf02161d73469cb39f4719a2c3e14d	40	36	19	29	44	53	42	33	37	15	27	52	21	21	38	12	27	21	7	13	14	2	3	6	16	4	11	0	0	0	0	0	0	0	0	0	d__Bacteria; p__Zixibacteria; c__Zixibacteria; o__Zixibacteria; f__Zixibacteria; g__Zixibacteria
962125613b7db374a8facdac7287a89a	0	0	0	0	0	0	0	0	0	0	0	0	0	0	0	0	0	0	0	0	0	0	0	0	0	0	0	50	0	125	49	91	19	100	48	55	d__Bacteria; p__Cyanobacteria; c__Cyanobacteriia; o__Cyanobacteriales
16991c7cfe1965cc39cf7bcde579ae6b	0	0	0	0	0	0	0	0	0	0	0	0	0	0	0	0	0	0	60	79	77	277	128	63	44	96	38	0	0	0	0	0	0	0	0	0	d__Archaea; p__Halobacterota; c__Halobacteria; o__Halobacterales
1caeb01f090ca38426dfe00cd5759ea0	36	27	30	25	55	29	21	27	36	106	53	13	10	19	15	3	9	7	1	0	0	0	0	0	0	0	0	0	0	0	0	0	0	0	0	0	d__Bacteria; p__Chloroflexi; c__Chloroflexia; o__Chloroflexales; f__Chloroflexaceae
f28ef21712c4b29c0db245fb4f1bcc93	30	96	51	25	47	12	19	14	7	115	40	7	17	25	7	0	10	5	0	0	0	0	0	0	0	0	0	0	0	0	0	0	0	0	0	0	d__Bacteria; p__Modulibacteria; c__Moduliflexia; o__Moduliflexales; f__Moduliflexaceae; g__Moduliflexaceae; s__uncultured_organism
dfa8bf20e4e52ea46744d525055aaadd	32	0	0	0	0	0	0	0	0	138	136	0	0	0	0	0	161	0	0	0	0	0	0	0	0	0	0	0	0	0	0	0	0	0	0	0	d__Bacteria; p__Chloroflexi; c__Anaerolineae; o__SBR1031; f__SBR1031; g__SBR1031; s__uncultured_organism
e6aafcfc7366fa2abdc00818a0191a26	0	0	0	0	0	0	0	0	0	0	0	0	0	0	0	0	0	0	0	0	0	0	0	0	0	0	0	55	54	73	68	86	38	78	54	60	d__Bacteria; p__Proteobacteria; c__Gammaproteobacteria
6824d0ac61f92ae12a8ea9e2143a7f73	47	69	27	31	57	32	19	25	32	49	22	0	25	79	35	0	4	6	1	3	0	0	5	8	8	6	11	0	0	0	0	0	0	0	0	0	d__Archaea; p__Asgardarchaeota; c__Lokiarchaeia; o__Lokiarchaeia; f__Lokiarchaeia; g__Lokiarchaeia; s__uncultured_crenarchaeote
e327b7382d88fd994fedd0442fd71622	12	30	7	22	11	6	12	0	10	216	42	2	9	7	8	0	19	6	0	0	0	0	3	0	0	0	0	0	0	0	0	0	0	0	0	0	d__Bacteria; p__Planctomycetota; c__OM190; o__OM190; f__OM190; g__OM190; s__uncultured_organism
ddfa29750702a9ca35e116d99a4de2ac	12	68	40	26	57	29	12	4	17	19	27	25	70	56	45	14	28	81	0	0	0	0	0	0	0	0	0	0	0	0	0	0	0	0	0	0	d__Bacteria; p__Desulfobacterota; c__Desulfobacteria; o__Desulfobacterales; f__Desulfosarcinaceae; g__Sva0081_sediment_group
e884042c7e8f32c48a10b57a3900e11f	0	0	0	0	0	0	0	0	0	0	0	0	0	0	0	0	0	0	0	0	0	0	0	0	0	0	0	56	55	68	60	47	56	86	51	43	d__Bacteria; p__Proteobacteria; c__Gammaproteobacteria
f91c26887847705678ac24cfbf264954	0	0	0	0	0	0	0	0	0	0	0	0	0	0	0	0	0	0	0	0	0	0	0	0	0	0	0	64	100	11	77	28	99	21	68	68	d__Bacteria; p__Cyanobacteria; c__Cyanobacteriia; o__Synechococcales; f__Cyanobiaceae; g__Cyanobium_PCC-6307
ad7637ceca3c62fae8391efd9c285da8	28	55	24	25	32	22	34	19	47	18	23	30	6	0	0	50	17	8	17	35	34	0	19	27	0	24	11	0	0	1	0	0	0	0	0	0	d__Archaea; p__Halobacterota; c__Halobacteria; o__Halobacterales; f__Haloferacaceae; g__Halogranum
655cc38dbee5772f9d58e54ad1696cda	0	0	0	0	0	0	0	0	0	0	0	0	86	123	74	0	0	383	0	0	0	0	0	0	0	0	0	0	0	0	0	0	0	0	0	0	d__Bacteria; p__Bacteroidota; c__Bacteroidia; o__Chitinophagales; f__Saprospiraceae; g__Lewinella; s__uncultured_organism
e54dac7d3271272f67a8b9b696e22243	60	38	37	15	52	42	38	47	44	22	22	12	26	14	17	0	16	18	0	0	0	12	14	0	6	0	6	0	0	0	0	0	0	0	0	0	d__Bacteria; p__Planctomycetota; c__Phycisphaerae; o__Phycisphaerales; f__AKAU3564_sediment_group; g__AKAU3564_sediment_group; s__uncultured_organism
d1149c75befd4b170d6ad0f23eb3ec15	35	12	21	65	22	46	26	32	23	23	15	35	6	30	0	77	29	8	16	13	8	3	8	16	0	13	6	0	0	0	0	0	0	0	0	0	d__Bacteria; p__Chloroflexi; c__Anaerolineae; o__SBR1031; f__SBR1031; g__SBR1031; s__uncultured_organism
f89800ea42888578ee072104d4d5337f	32	43	21	29	46	32	32	40	30	54	22	9	4	21	17	0	22	7	2	0	2	5	12	5	6	0	10	0	0	0	0	0	0	0	0	0	d__Bacteria; p__Spirochaetota; c__Spirochaetia; o__Spirochaetales; f__Spirochaetaceae; g__Spirochaeta_2; s__uncultured_organism
2761395fa9da9a26cab9f6a853481dd9	0	0	0	0	0	0	0	0	0	0	0	0	0	0	0	0	0	0	0	0	0	0	0	0	0	0	0	54	75	48	67	38	58	36	82	48	d__Bacteria; p__Bacteroidota; c__Bacteroidia; o__Chitinophagales; f__Saprospiraceae; g__Phaeodactylibacter; s__uncultured_organism
c79cf0a0e20fc0cb76f6da245af46cad	0	0	0	0	0	0	0	0	0	0	0	0	10	0	15	14	4	2	82	63	85	30	86	42	105	90	106	0	0	0	0	0	0	0	0	0	d__Bacteria; p__Gemmatimonadota; c__PAUC43f_marine_benthic_group; o__PAUC43f_marine_benthic_group; f__PAUC43f_marine_benthic_group; g__PAUC43f_marine_benthic_group; s__uncultured_bacterium
8fe5c72b11324c61f162324e6860fc79	0	0	0	0	0	0	0	0	0	0	3	0	2	6	0	0	0	0	0	0	0	0	0	0	0	0	0	54	69	32	57	70	47	48	63	48	d__Bacteria; p__Bacteroidota; c__Bacteroidia; o__Chitinophagales; f__Saprospiraceae; g__uncultured
818228afa3288d29b2a5e89db1e8ee70	40	34	30	8	34	74	68	42	18	37	0	19	19	22	10	2	29	23	0	0	0	0	0	0	0	0	0	0	0	0	0	0	0	0	0	0	d__Bacteria; p__Gemmatimonadota; c__BD2-11_terrestrial_group; o__BD2-11_terrestrial_group; f__BD2-11_terrestrial_group; g__BD2-11_terrestrial_group; s__uncultured_organism
6c95e734371c3c37f12d0dcdf3ccbc43	26	26	18	28	0	21	23	15	13	70	63	8	24	33	23	9	37	36	0	0	0	0	0	0	0	0	0	0	0	0	0	0	0	0	0	0	d__Bacteria; p__Chloroflexi; c__Anaerolineae; o__Ardenticatenales; f__uncultured; g__uncultured; s__uncultured_bacterium
04d9c421519c60c8f9a7935574085e07	127	27	75	30	66	69	93	24	8	1	0	0	0	0	0	0	0	0	0	0	0	0	0	0	0	0	0	0	0	0	0	0	0	0	0	0	d__Bacteria; p__Bacteroidota; c__Bacteroidia; o__Bacteroidales; f__Marinilabiliaceae; g__uncultured; s__uncultured_organism
3f6dde079d5a147996dc58e35fe5d99c	0	0	0	0	0	0	0	0	0	0	0	0	0	0	0	0	0	0	0	0	0	0	0	0	0	0	0	50	74	59	54	35	56	82	47	40	d__Bacteria; p__Proteobacteria; c__Gammaproteobacteria; o__Steroidobacterales; f__Woeseiaceae
f5f714079126792c9c29728d6ac51516	28	21	16	0	53	48	28	36	48	15	32	38	0	0	0	101	53	0	5	0	0	0	0	10	0	8	3	0	0	0	0	0	0	0	0	0	d__Bacteria; p__Proteobacteria; c__Alphaproteobacteria; o__Caulobacterales; f__Parvularculaceae; g__Parvularcula
916545ba79077180788f6d63b2761fb6	0	0	25	16	30	0	21	40	38	17	0	0	14	0	12	12	0	25	43	30	35	38	32	27	20	40	27	0	0	0	0	0	0	0	0	0	d__Bacteria; p__Proteobacteria; c__Alphaproteobacteria; o__Rhodobacterales; f__Rhodobacteraceae
c75ff0a58a371d68e978cd9db7e6fde3	0	0	0	0	0	0	0	0	0	0	0	0	0	0	0	0	0	0	0	0	0	0	0	0	0	0	0	50	54	48	53	60	47	69	54	53	d__Bacteria; p__Calditrichota; c__Calditrichia; o__Calditrichales; f__Calditrichaceae; g__Caldithrix
b4d25d68b17b3ca1ef689858a5399f6b	13	0	4	0	19	0	35	40	0	116	34	0	7	21	29	6	10	66	0	0	0	0	0	0	0	0	0	0	0	0	0	0	0	0	0	0	d__Bacteria; p__Proteobacteria; c__Gammaproteobacteria; o__Chromatiales; f__Chromatiaceae
5cf5cbd4fa2905a009e5737e6d54ad8a	29	34	25	13	79	21	27	53	69	10	3	0	0	0	0	0	0	0	0	34	28	0	0	34	14	34	20	0	0	0	0	0	0	0	0	0	d__Bacteria; p__Bacteroidota; c__Bacteroidia; o__Cytophagales; f__Cyclobacteriaceae; g__Catalinimonas
b08d4f300535f8a792cb103bbcdf12e6	66	20	23	43	20	45	40	20	14	21	18	0	0	8	0	3	20	7	12	18	8	22	36	15	20	5	22	0	0	0	0	0	0	0	0	0	d__Bacteria; p__Bacteroidota; c__Bacteroidia; o__Bacteroidales; f__SB-5; g__SB-5; s__uncultured_organism
778c4cb5e7864d0fe6b69b1776eb9087	62	128	61	67	67	17	29	20	32	17	6	0	11	1	6	0	0	3	0	0	0	0	6	0	2	0	4	0	0	0	0	0	0	0	0	0	d__Bacteria; p__Planctomycetota; c__vadinHA49; o__vadinHA49; f__vadinHA49; g__vadinHA49; s__uncultured_organism
d18357036a6854c97d7f825b50374a8f	13	19	18	13	17	16	13	13	12	6	13	33	21	24	19	38	4	17	2	0	0	0	0	0	0	0	0	24	17	27	22	27	13	19	17	22	d__Bacteria; p__Spirochaetota; c__Spirochaetia; o__Spirochaetales; f__Spirochaetaceae; g__Spirochaeta; s__uncultured_organism
ff8eed1ce32e1a50db0ef94802949e27	10	39	49	38	72	20	7	15	49	3	10	15	27	84	56	5	10	35	0	0	0	0	0	0	0	0	0	0	0	0	0	0	0	0	0	0	d__Bacteria; p__Bacteroidota; c__Bacteroidia; o__Chitinophagales; f__Saprospiraceae; g__Phaeodactylibacter; s__uncultured_organism
41a4c4305ad935a57013be2aa18b70b8	11	8	10	24	27	28	12	17	27	30	16	28	8	0	8	184	41	19	0	0	0	0	0	0	0	0	0	0	0	0	0	0	0	0	0	0	d__Bacteria; p__Proteobacteria; c__Alphaproteobacteria; o__Caulobacterales; f__Parvularculaceae; g__Parvularcula
ccd27c23217fe1c995443189dcf61017	4	59	69	5	103	7	0	5	91	41	38	0	0	0	0	0	5	0	0	0	0	0	0	0	0	0	0	0	0	0	0	0	0	0	0	0	d__Bacteria; p__Bacteroidota; c__Bacteroidia; o__Sphingobacteriales; f__Lentimicrobiaceae; g__Lentimicrobiaceae; s__uncultured_organism
75f5956bd1265abd2ef171378398e9cc	21	16	10	13	22	20	10	13	8	17	36	23	62	104	56	6	17	60	0	0	0	0	0	0	2	0	0	0	0	0	0	0	0	0	0	0	d__Bacteria; p__Desulfobacterota; c__Desulfomonilia; o__Desulfomonilales; f__Desulfomonilaceae; g__Desulfomonile
eeb871c3f7334a9cfec98364e72fe061	0	0	4	0	0	0	0	0	4	0	0	0	0	0	0	4	0	0	95	109	92	36	43	77	51	88	57	0	0	0	0	0	0	0	0	0	d__Bacteria; p__Desulfobacterota; c__Desulfuromonadia; o__Bradymonadales; f__Bradymonadaceae; g__Bradymonadaceae; s__uncultured_bacterium
647d9325779d2454479de9c27c19f91d	47	45	49	38	19	11	12	18	25	74	34	28	8	19	23	21	18	10	0	0	0	0	0	0	0	0	0	0	0	0	0	0	0	0	0	0	d__Bacteria; p__Proteobacteria; c__Alphaproteobacteria; o__Thalassobaculales; f__uncultured; g__uncultured
952a4a6d5e2b500f4f491b80a0899f2e	43	27	62	44	57	15	8	54	74	15	39	0	6	0	23	0	0	6	0	0	0	0	0	0	0	0	0	0	0	0	0	0	0	0	0	0	d__Bacteria; p__Chloroflexi; c__Chloroflexia; o__Chloroflexales; f__Chloroflexaceae; g__Candidatus_Chlorothrix; s__uncultured_organism
18329f6fa3100062e26789eb48ce5240	0	0	0	0	0	0	0	0	0	0	0	0	0	0	0	0	0	0	0	0	0	0	0	0	0	0	0	68	59	39	40	54	59	33	44	51	d__Bacteria; p__Bacteroidota; c__Bacteroidia; o__Sphingobacteriales; f__Lentimicrobiaceae; g__Lentimicrobiaceae; s__uncultured_organism
fef5289d62e55b635e28743d9b910f0c	33	33	15	33	31	21	29	15	25	40	40	13	25	22	31	19	17	22	5	6	9	0	0	2	7	0	11	0	1	0	0	0	0	0	0	0	d__Bacteria; p__Spirochaetota; c__Spirochaetia; o__Spirochaetales; f__Spirochaetaceae; g__Spirochaeta; s__uncultured_organism
e8ffdeb997d5cd7206794e2ac88175a5	29	16	28	37	7	15	32	17	6	15	14	22	77	43	7	12	28	30	8	1	0	0	1	0	13	4	17	0	0	0	0	8	0	0	0	5	d__Archaea; p__Crenarchaeota; c__Bathyarchaeia; o__Bathyarchaeia; f__Bathyarchaeia; g__Bathyarchaeia; s__uncultured_archaeon
51d87844ff818392ef98d21184756465	11	140	55	18	17	18	19	31	7	22	17	0	54	16	35	0	20	0	0	0	0	0	0	0	0	0	0	0	0	0	0	0	0	0	0	0	d__Archaea; p__Crenarchaeota; c__Bathyarchaeia; o__Bathyarchaeia; f__Bathyarchaeia; g__Bathyarchaeia; s__uncultured_archaeon
a90057e82a8f01838e0efb745d9b0099	8	0	0	0	0	0	0	3	0	0	0	0	0	0	0	0	1	0	72	76	64	81	78	64	65	72	76	0	0	0	0	0	0	0	0	0	d__Archaea; p__Halobacterota; c__Halobacteria; o__Halobacterales; f__Haloferacaceae; g__Halogeometricum; s__Halogeometricum_sp.
f618cced66a8154879914e7ab2b8057d	0	0	0	0	0	0	0	0	0	0	0	0	0	0	0	0	0	0	0	0	0	0	0	0	0	0	0	53	59	47	59	31	58	38	73	49	d__Bacteria; p__Bacteroidota; c__Bacteroidia; o__Chitinophagales; f__Saprospiraceae; g__Lewinella; s__uncultured_bacterium
3333f4f395bc5e3136a110e72484e5b8	0	0	0	0	0	0	0	0	0	0	0	0	0	0	0	0	0	0	0	0	0	0	0	0	0	0	0	40	40	51	56	75	37	41	63	53	d__Bacteria; p__Bacteroidota; c__Ignavibacteria; o__Ignavibacteriales; f__Ignavibacteriaceae; g__Ignavibacterium; s__uncultured_bacterium
045a83f424ceb27e11e15a06f2656fb1	0	0	0	0	0	0	0	0	0	0	0	0	0	0	0	0	0	0	0	0	0	0	0	0	0	0	0	52	57	46	67	28	49	32	81	42	d__Bacteria; p__Proteobacteria; c__Alphaproteobacteria; o__Sphingomonadales; f__Sphingomonadaceae
b012fb9e33f43c27fb4a56e778c809ac	0	0	0	0	0	0	0	0	0	0	0	0	0	0	0	0	0	0	0	0	0	0	0	0	0	0	0	53	50	26	87	35	69	33	46	48	d__Bacteria; p__Cyanobacteria; c__Cyanobacteriia; o__Synechococcales; f__Cyanobiaceae; g__Cyanobium_PCC-6307
260a4bd62e954d82003de368dc6ac770	0	27	24	25	37	2	0	0	9	108	55	0	19	82	11	0	6	5	0	0	0	0	0	0	0	0	0	0	0	0	0	0	0	0	0	0	d__Bacteria
d86f69ee9c00d9f4eefe10b67bcd0271	16	36	50	13	30	17	18	8	13	3	20	9	79	61	30	0	23	30	0	0	0	0	0	0	0	0	0	0	0	0	0	0	0	0	0	0	d__Bacteria; p__Calditrichota; c__Calditrichia; o__Calditrichales; f__Calditrichaceae; g__Caldithrix
c42deb392ce943bbbc30d8df8bdd47a3	99	7	33	5	36	27	109	15	14	0	0	0	0	0	0	0	0	0	14	5	5	6	15	0	44	2	27	0	0	0	0	0	0	0	0	0	d__Bacteria; p__Halanaerobiaeota; c__Halanaerobiia; o__Halanaerobiales; f__Halanaerobiaceae; g__Halanaerobium; s__uncultured_bacterium
680a28663ac925618f27370af60c0e0c	0	0	0	0	0	0	0	0	0	0	0	7	0	0	5	0	0	0	58	53	97	62	66	112	60	53	53	0	0	0	0	0	0	0	0	0	d__Bacteria; p__Bacteroidota; c__Rhodothermia; o__Rhodothermales; f__Rhodothermaceae; g__Salinibacter; s__uncultured_bacterium
7a3a2942c3fc6e1b8414fdd3dbe635f7	0	0	9	0	11	0	12	12	15	7	7	0	0	0	0	12	16	15	66	85	46	34	42	61	46	66	55	0	0	0	0	0	0	0	0	0	d__Bacteria; p__Cyanobacteria; c__Cyanobacteriia; o__Phormidesmiales; f__Nodosilineaceae; g__Nodosilinea_PCC-7104
0d5051cafd9160a4dcef91c8aea00acc	0	0	0	0	0	0	0	0	0	0	0	0	0	0	0	0	0	0	0	0	0	0	0	0	0	0	0	56	45	56	43	62	56	35	52	46	d__Bacteria; p__Calditrichota; c__Calditrichia; o__Calditrichales; f__Calditrichaceae; g__Calditrichaceae; s__uncultured_bacterium
77c63f2f623f3753634b47ac49b113db	0	0	0	3	0	33	6	4	0	4	14	97	23	0	58	212	36	44	0	0	0	0	0	0	0	0	0	0	0	0	0	0	0	0	0	0	d__Bacteria; p__Bacteroidota; c__Bacteroidia; o__Chitinophagales; f__Saprospiraceae; g__uncultured
248a91774aa752610f77012c580ffc01	33	28	37	79	52	34	14	39	85	0	20	0	0	46	0	0	0	0	0	0	0	0	0	0	0	0	0	0	0	0	0	0	0	0	0	0	d__Bacteria; p__Bacteroidota; c__Bacteroidia; o__Chitinophagales; f__Saprospiraceae; g__Lewinella; s__uncultured_organism
ef133d4af31e993f9aba37237de0e3f4	30	0	0	18	26	50	42	41	7	12	11	11	74	27	12	0	26	17	0	0	0	0	0	0	0	0	0	0	0	0	0	0	0	0	0	0	d__Bacteria; p__Chloroflexi; c__Anaerolineae; o__uncultured; f__uncultured; g__uncultured; s__uncultured_bacterium
332a2704d56c3d8e926a82372f6f9dc1	6	0	0	0	0	29	9	30	0	0	0	0	0	0	0	0	0	0	48	40	64	72	79	40	57	35	47	0	0	0	0	0	0	0	0	0	d__Bacteria; p__Bacteroidota; c__Bacteroidia; o__Bacteroidales; f__SB-5; g__SB-5; s__uncultured_organism
645d4211e96a7b983570de0bbbd2f3f7	0	0	0	0	0	0	0	0	0	0	0	0	0	0	0	0	0	0	89	60	87	64	54	82	62	60	49	0	0	0	0	0	0	0	0	0	d__Bacteria; p__Bacteroidota; c__Rhodothermia; o__Balneolales; f__Balneolaceae; g__uncultured
a19251e3459e402da6ac5a858211b93a	12	22	33	33	20	16	7	11	8	13	56	5	40	18	46	8	41	85	0	0	0	0	0	0	2	0	3	0	0	0	0	0	0	0	0	0	d__Bacteria; p__Proteobacteria; c__Alphaproteobacteria
4d48c58c6e4b6d6f0f74e45ecae204dc	0	0	0	0	0	0	0	0	0	0	0	0	0	0	0	0	0	0	0	0	0	0	0	0	0	0	0	57	51	56	35	38	45	67	60	44	d__Bacteria; p__Proteobacteria; c__Gammaproteobacteria; o__Steroidobacterales; f__Woeseiaceae
cfa07f4bbb6e78b5307a37876425548f	24	82	26	47	45	14	9	28	62	42	18	0	0	0	0	0	0	0	0	0	0	0	0	0	0	0	0	0	0	0	0	0	0	0	0	0	d__Bacteria; p__Bacteroidota; c__Bacteroidia; o__Bacteroidales; f__SB-5; g__SB-5; s__uncultured_organism
c463172458907191511212997ef54c90	22	19	24	23	18	19	28	15	22	40	44	17	19	14	14	0	11	13	7	5	0	2	5	3	5	7	4	0	0	0	0	0	0	0	0	0	d__Bacteria; p__Spirochaetota; c__Spirochaetia; o__Spirochaetales; f__Spirochaetaceae; g__Spirochaeta; s__uncultured_organism
2798f255884020d3ce22efb3004e69e2	4	0	0	26	0	3	0	7	8	0	0	81	47	102	70	98	13	79	0	0	0	0	0	0	0	0	0	0	0	0	0	0	0	0	0	0	d__Bacteria; p__Bacteroidota; c__Bacteroidia; o__Chitinophagales; f__Saprospiraceae; g__Phaeodactylibacter; s__uncultured_organism
fb615c19363fda4f8de72c2dd0a373e5	18	35	23	25	24	31	16	10	30	27	24	17	30	63	40	0	0	51	0	0	0	0	0	0	0	0	0	0	0	0	0	0	0	0	0	0	d__Bacteria; p__Spirochaetota; c__Spirochaetia; o__Spirochaetales; f__Spirochaetaceae; g__Sediminispirochaeta; s__uncultured_organism
54ac724e848d34474f941fda33abfa39	6	11	0	0	0	7	3	0	0	0	0	0	0	0	0	0	0	0	0	0	0	0	0	0	0	0	0	40	40	49	45	45	42	44	36	33	d__Bacteria; p__Calditrichota; c__Calditrichia; o__Calditrichales; f__Calditrichaceae; g__Calorithrix; s__uncultured_bacterium
2d7232dccad4b8bf508cc5560f9aefff	13	7	14	23	10	14	19	21	14	44	31	25	21	19	24	76	41	30	0	0	0	0	0	0	0	0	0	0	0	0	0	0	0	0	0	0	d__Bacteria; p__Bacteroidota; c__Bacteroidia; o__Chitinophagales; f__uncultured; g__uncultured; s__uncultured_organism
4935a84fc7f46811e344a30779f0301a	30	0	10	16	19	41	17	32	14	12	8	72	46	23	20	19	26	24	0	0	0	0	0	0	0	0	0	0	0	0	0	0	0	0	0	0	d__Bacteria; p__Spirochaetota; c__Spirochaetia; o__Spirochaetales; f__Spirochaetaceae; g__Spirochaeta_2; s__uncultured_organism
b86f50b95b03f71f60d7ec72f93c4dc1	32	22	43	35	60	16	22	22	46	16	40	25	7	15	0	3	23	0	0	0	0	0	0	0	0	0	0	0	0	0	0	0	0	0	0	0	d__Bacteria; p__Latescibacterota; c__Latescibacterota; o__Latescibacterota; f__Latescibacterota; g__Latescibacterota
5ab5886511d07fc318bb5d9c518097a0	32	110	19	23	63	28	39	36	27	23	21	0	0	14	0	0	0	0	0	0	0	0	0	0	0	0	0	0	0	0	0	0	0	0	0	0	d__Bacteria; p__Chloroflexi; c__Anaerolineae; o__SBR1031; f__SBR1031; g__SBR1031; s__uncultured_organism
b4651cea711746b2ce3b9c33b9a80b7d	0	0	0	0	4	0	0	0	7	0	0	0	0	0	0	0	0	0	0	0	0	0	0	0	0	0	0	33	60	51	35	47	52	38	56	40	d__Bacteria; p__Bacteroidota; c__Bacteroidia; o__Chitinophagales; f__Saprospiraceae; g__Phaeodactylibacter
581ad27c989c480f6f476b44162fec86	27	0	52	0	0	49	0	64	23	8	16	0	19	0	23	21	57	0	0	0	0	0	0	0	0	0	0	0	0	0	0	0	0	0	0	0	d__Bacteria; p__Proteobacteria; c__Gammaproteobacteria; o__Chromatiales; f__Chromatiaceae
6615c6bcda147b8686e5ab807588fbb2	25	53	55	41	36	45	14	23	60	0	34	17	0	9	0	10	9	0	0	0	0	0	0	0	0	0	0	0	0	0	0	0	0	0	0	0	d__Bacteria; p__Bacteroidota; c__Bacteroidia; o__Chitinophagales; f__Saprospiraceae; g__Phaeodactylibacter
902d5d993ba961a18168f4f407ce82ad	0	0	0	0	0	0	0	0	0	0	0	0	0	0	0	0	0	0	0	0	0	0	0	0	0	0	0	62	72	28	41	26	53	27	79	28	d__Bacteria; p__Bacteroidota; c__Bacteroidia; o__Cytophagales; f__Amoebophilaceae; g__uncultured; s__uncultured_organism
99311f9dfc852a633b9068781c929a81	0	0	0	0	0	0	0	0	0	0	0	0	0	0	0	0	0	0	0	0	0	0	0	0	0	0	0	51	57	46	38	32	45	31	34	39	d__Bacteria; p__Bacteroidota; c__Bacteroidia; o__Chitinophagales; f__Saprospiraceae; g__uncultured
4507d9a6f4e777df06bfdda4448553a0	37	39	28	9	42	20	30	105	24	32	0	9	0	0	0	0	11	0	0	0	0	0	0	0	0	0	0	0	0	0	0	0	0	0	0	0	d__Bacteria; p__Bacteroidota; c__Bacteroidia; o__Cytophagales; f__Cyclobacteriaceae; g__Catalinimonas
9a9d3231bb880e90dba093773eea8aa3	58	34	16	30	39	16	21	14	44	34	15	0	0	0	0	0	20	0	7	0	5	12	21	2	21	0	7	0	0	0	0	0	0	0	0	0	d__Bacteria; p__Bacteroidota; c__Bacteroidia; o__Bacteroidales; f__Bacteroidetes_BD2-2; g__Bacteroidetes_BD2-2; s__uncultured_organism
fda611cac6385ca922952ba7d0bfa053	0	0	0	0	5	0	1	0	5	0	0	0	0	0	0	0	0	0	83	32	50	65	104	51	77	28	59	0	0	0	0	0	0	0	0	0	d__Bacteria; p__Desulfobacterota; c__Desulfobacteria; o__Desulfobacterales; f__Desulfobacteraceae; g__Desulfotignum
72749a438360ee0fc260f60df902e2a5	14	12	6	0	19	10	8	6	9	6	49	0	0	11	0	0	0	0	43	47	46	24	24	46	27	47	29	14	0	0	0	11	0	5	4	0	d__Bacteria; p__Cyanobacteria; c__Cyanobacteriia; o__Phormidesmiales; f__Nodosilineaceae
45ea592807016425d0eec89838e7f8ac	0	0	0	0	0	0	0	0	0	0	0	0	0	0	0	0	0	0	66	73	88	14	38	54	97	61	56	0	0	0	0	0	0	0	0	0	d__Bacteria; p__Desulfobacterota; c__Desulfuromonadia; o__Bradymonadales; f__Bradymonadaceae; g__Bradymonadaceae; s__uncultured_bacterium
9a4cebe53a226b5e457a88896f1c5d0d	20	19	26	25	28	26	23	24	25	26	21	14	18	29	25	4	6	15	0	0	0	0	0	0	0	0	0	0	0	0	0	0	0	0	0	0	d__Bacteria; p__Spirochaetota; c__Spirochaetia; o__Spirochaetales; f__Spirochaetaceae; g__Spirochaeta; s__uncultured_organism
309f0f7b3714731fa0a27878cda80f24	18	24	16	14	31	23	11	17	8	28	22	11	43	40	32	0	17	28	0	0	0	0	0	0	0	0	3	0	0	0	0	0	0	0	0	0	d__Bacteria; p__Spirochaetota; c__Spirochaetia; o__Spirochaetales; f__Spirochaetaceae; g__Spirochaeta; s__uncultured_organism
5b2c36b2500d7218fb24937c126992de	40	15	50	18	52	37	30	40	14	13	22	8	10	21	32	0	5	22	0	0	0	0	0	0	0	0	0	0	0	0	0	0	0	0	0	0	d__Bacteria; p__Chloroflexi; c__Anaerolineae; o__SBR1031; f__SBR1031; g__SBR1031; s__uncultured_bacterium
101bc19a44db0b2abbfcace712e2b399	25	43	28	0	0	29	18	22	15	2	14	15	34	20	17	14	24	16	0	0	0	0	0	0	0	0	0	13	5	0	0	0	0	22	0	5	d__Bacteria; p__Desulfobacterota; c__Desulfobacteria; o__Desulfobacterales; f__Desulfosarcinaceae
8a92207dca60ef2aa9a5692971a651ef	2	4	0	13	0	11	4	26	0	20	47	46	24	15	64	49	88	20	0	0	0	0	0	0	0	0	0	0	0	0	0	0	0	0	0	0	d__Bacteria; p__Bacteroidota; c__Rhodothermia; o__Balneolales; f__Balneolaceae; g__uncultured; s__uncultured_bacterium
5032a548a35d6c05cfeb8daa5f717ef5	29	16	17	8	24	48	29	34	22	3	18	16	23	24	25	5	13	19	0	0	3	2	13	0	5	0	18	0	0	0	0	0	0	0	0	0	d__Bacteria; p__Desulfobacterota; c__Desulfovibrionia; o__Desulfovibrionales; f__Desulfovibrionaceae; g__Desulfovibrio; s__uncultured_organism
76669f46991e2e47670e9abf6f6c7785	25	0	23	11	46	22	30	24	6	0	0	8	15	12	0	4	13	0	17	8	15	52	43	10	16	6	15	0	0	0	0	0	0	0	0	0	d__Bacteria; p__Desulfobacterota; c__Desulfobacteria; o__Desulfobacterales; f__Desulfosarcinaceae; g__uncultured; s__uncultured_delta
93c4ffa26c29be361b6879370ce9f08f	4	0	0	2	0	9	8	11	2	1	0	15	7	0	2	4	0	9	45	40	24	53	45	32	101	43	61	0	0	0	0	0	0	0	0	0	d__Bacteria; p__Chloroflexi; c__Chloroflexia; o__Chloroflexales; f__Chloroflexaceae; g__Candidatus_Chlorothrix; s__uncultured_organism
4528ed5f0b805e73365ae6e6e25bdb0c	0	0	0	0	0	0	0	0	0	0	0	0	0	0	0	0	0	0	56	87	68	36	31	59	51	78	69	0	0	0	0	0	0	0	0	0	d__Bacteria; p__Bacteroidota; c__Rhodothermia; o__Rhodothermales; f__Rhodothermaceae; g__Salinibacter
b2e274795989d900828951189f138cc8	18	29	21	42	27	22	11	7	25	6	5	59	14	12	32	43	28	70	0	0	0	0	0	0	0	0	0	0	0	0	0	0	0	0	0	0	d__Bacteria; p__Proteobacteria; c__Gammaproteobacteria; o__Gammaproteobacteria_Incertae_Sedis; f__Unknown_Family; g__uncultured
ced7bbb825d881331f0b0e90d1998cf7	0	0	0	0	0	0	0	0	0	0	22	0	0	0	0	0	0	0	0	0	0	0	0	0	0	0	0	42	44	26	43	24	43	28	53	32	d__Bacteria; p__Proteobacteria; c__Alphaproteobacteria; o__Rhodobacterales; f__Rhodobacteraceae
063450f7bbddb4e45ad3c75a89a76839	0	0	0	0	0	0	0	0	0	0	0	0	0	0	0	0	0	0	86	28	73	32	57	72	67	69	54	0	0	0	0	0	0	0	0	0	d__Bacteria; p__Bacteroidota; c__Rhodothermia; o__Rhodothermales; f__Rhodothermaceae; g__Salinibacter; s__uncultured_bacterium
bc24b5b65d62afd9da55b955f570962a	26	19	18	9	59	18	29	48	38	40	25	8	1	3	4	0	5	2	0	0	0	0	0	0	0	0	0	0	0	0	0	0	0	0	0	0	d__Bacteria; p__Chloroflexi; c__Anaerolineae; o__Ardenticatenales; f__uncultured; g__uncultured; s__uncultured_organism
a43b8db801921fe506a00f065a3c952c	19	0	0	0	9	41	45	46	0	0	0	8	11	9	7	4	5	0	20	9	0	39	44	19	45	11	32	1	0	7	4	0	0	6	0	4	d__Bacteria; p__Chloroflexi; c__Anaerolineae; o__Anaerolineales; f__Anaerolineaceae; g__uncultured
cc5ebf6ef0633228341e4a28f1a8e8f3	24	28	15	10	23	4	33	91	24	47	13	3	0	0	0	4	5	0	0	0	0	0	0	0	0	0	0	0	0	0	0	0	0	0	0	0	d__Bacteria; p__Cyanobacteria; c__Cyanobacteriia; o__Cyanobacteriales; f__Coleofasciculaceae
467a6ffd7bbd0a8497f757dee4b63878	26	16	31	41	25	35	22	19	20	15	34	11	10	0	10	17	8	11	1	0	3	17	8	3	0	0	0	0	0	0	0	0	0	0	0	0	d__Bacteria; p__Proteobacteria; c__Gammaproteobacteria; o__Gammaproteobacteria_Incertae_Sedis; f__Unknown_Family; g__uncultured
723d3aadf3f8399e05328d2de4b83716	0	0	0	0	0	0	0	0	0	0	0	0	0	0	0	0	0	0	0	0	0	0	0	0	0	0	0	49	39	48	58	23	37	36	38	36	d__Bacteria; p__Bacteroidota; c__Bacteroidia; o__Cytophagales; f__Cyclobacteriaceae; g__uncultured; s__uncultured_organism
cffadb183bfcec1cd95f7690acc789fa	16	62	21	28	38	13	13	16	15	15	16	0	34	29	36	3	15	19	0	0	0	0	0	0	0	0	0	0	0	0	0	0	0	0	0	0	d__Bacteria; p__Chloroflexi; c__Anaerolineae; o__SBR1031; f__SBR1031; g__SBR1031; s__uncultured_organism
389ddf9f8f8eb3b8314101d34fac785b	0	0	0	0	0	0	0	0	0	0	0	0	0	0	0	0	0	0	0	0	0	0	0	0	0	0	0	38	36	49	29	46	31	41	37	45	d__Bacteria; p__Bacteroidota; c__Bacteroidia; o__Bacteroidales; f__Bacteroidetes_BD2-2; g__Bacteroidetes_BD2-2; s__uncultured_bacterium
8ba6c39a9d85cc7b62a997a924437b70	20	32	15	23	40	15	18	8	36	38	34	4	5	13	20	0	10	0	0	0	0	0	0	0	1	0	0	0	0	0	0	0	0	0	0	0	d__Bacteria; p__Calditrichota; c__Calditrichia; o__Calditrichales; f__Calditrichaceae; g__Calditrichaceae; s__uncultured_organism
bcc0732372a12b98c05cd86a1eba9135	0	0	0	0	0	0	0	0	0	0	0	0	13	0	0	0	0	0	0	0	0	0	0	0	0	0	0	24	42	37	33	27	26	31	39	34	d__Bacteria; p__Desulfobacterota; c__Desulfobacteria; o__Desulfatiglandales; f__Desulfatiglandaceae; g__Desulfatiglans; s__uncultured_bacterium
40e948f8f2db72ade732d1758b55954b	0	0	0	0	0	0	0	0	0	0	0	0	0	0	0	0	0	0	55	79	52	58	26	106	26	75	35	0	0	0	0	0	0	0	0	0	d__Bacteria; p__Cyanobacteria; c__Cyanobacteriia; o__Phormidesmiales; f__Nodosilineaceae; g__Nodosilinea_PCC-7104
d5f948a204ae0addf6b6a34fbbec26f8	0	0	0	0	0	0	0	0	0	0	0	0	0	0	0	0	0	0	62	33	19	87	93	26	75	25	87	0	0	0	0	0	0	0	0	0	d__Bacteria; p__Bacteroidota; c__Bacteroidia; o__Sphingobacteriales; f__Lentimicrobiaceae; g__Lentimicrobiaceae
724b257a2d3203525cfc34f39f52ef38	10	90	25	7	53	0	32	55	25	23	0	0	0	0	0	26	14	8	0	0	0	0	0	0	0	0	0	0	0	0	0	0	0	0	0	0	d__Bacteria; p__Cyanobacteria; c__Cyanobacteriia; o__Cyanobacteriales; f__Coleofasciculaceae
82b576e9734b3251fb02fafce4761d31	0	0	0	0	0	0	0	0	0	0	0	0	0	0	0	0	0	0	0	0	0	0	0	0	0	0	0	40	37	31	45	21	55	33	35	33	d__Bacteria; p__Desulfobacterota; c__Desulfuromonadia; o__Bradymonadales; f__Bradymonadales; g__Bradymonadales
8a6515dc016351fa0e0cdcb21d7cf5b4	18	56	45	69	13	8	4	15	27	9	15	40	4	0	8	28	32	0	0	0	0	0	0	0	0	0	0	0	0	0	0	0	0	0	0	0	d__Bacteria; p__Bacteroidota; c__Bacteroidia; o__Bacteroidales
c4cdce280aca80d66e2c48c1d0364a2d	20	107	0	46	13	25	9	25	45	5	21	0	0	0	0	0	0	0	11	17	13	2	2	25	9	27	8	0	0	0	0	0	0	0	0	0	d__Bacteria; p__Bacteroidota; c__Rhodothermia; o__Balneolales; f__Balneolaceae; g__uncultured; s__uncultured_bacterium
b3bb215f6df6c834b813b3cff9372b43	0	0	5	0	0	0	0	0	0	0	0	0	0	0	0	0	0	0	59	47	52	88	49	67	46	61	38	0	0	0	0	0	0	0	0	0	d__Archaea; p__Halobacterota; c__Halobacteria; o__Halobacterales; f__Haloferacaceae; g__Halogeometricum
edd7d3d9884c767b4e782b929013a1ff	0	0	0	0	0	0	0	0	0	0	0	6	0	0	0	0	0	0	75	53	56	42	44	34	62	46	85	0	0	0	0	0	0	0	0	0	d__Bacteria; p__Firmicutes; c__Bacilli; o__Bacillales; f__Bacillaceae; g__Bacillus; s__uncultured_bacterium
7a0a727b672bf494c48695af0a05d183	0	0	0	0	0	0	0	0	0	0	0	0	0	0	0	0	0	0	0	0	0	0	0	0	0	0	0	39	34	41	37	35	34	42	40	30	d__Bacteria; p__Cyanobacteria; c__Cyanobacteriia; o__Cyanobacteriales; f__Cyanobacteriaceae; g__Cyanobacterium_CLg1
40f5f052caf0e4ce1040f8bbb958dd30	0	0	0	0	0	0	0	0	0	0	0	0	0	0	0	0	0	0	0	0	0	0	0	0	0	0	0	28	27	22	31	38	43	32	58	47	d__Bacteria; p__Desulfobacterota; c__Desulfobacteria; o__Desulfobacterales; f__Desulfosarcinaceae; g__Sva0081_sediment_group; s__uncultured_delta
30a192a6728626bb208252b50e2ac05f	0	0	0	0	0	0	0	0	0	0	0	0	0	0	0	0	0	0	0	0	0	0	0	0	0	0	0	28	41	33	50	25	43	38	37	48	d__Bacteria; p__Bacteroidota; c__Bacteroidia; o__Cytophagales; f__Cyclobacteriaceae; g__uncultured
19cc39b816e8a11faeec87bbcaf84f08	0	0	0	0	0	0	0	0	0	0	0	0	0	0	0	0	0	0	0	0	0	0	0	0	0	0	0	25	38	47	44	36	38	26	37	35	d__Bacteria; p__Bacteroidota; c__Kryptonia; o__Kryptoniales; f__BSV26; g__BSV26; s__uncultured_bacterium
bfc60075982172c04d8182639c3f8779	10	4	23	23	0	16	3	13	9	0	0	36	38	32	47	61	0	97	0	0	0	0	0	0	0	0	0	0	0	0	0	0	0	0	0	0	d__Bacteria; p__Chloroflexi; c__Anaerolineae; o__Ardenticatenales; f__uncultured; g__uncultured; s__uncultured_organism
ed7c894432222632af5a8674bd335e3d	31	34	0	20	24	14	27	10	12	18	23	23	5	15	8	30	38	9	0	0	0	0	0	0	0	0	0	0	0	0	0	0	0	0	0	0	d__Bacteria; p__Chloroflexi; c__Anaerolineae; o__SBR1031; f__SBR1031; g__SBR1031; s__uncultured_organism
6b9b14705c9bfd2b82a3acb9eba6ae39	25	34	17	34	39	20	0	0	39	74	29	2	0	2	6	0	7	0	0	0	0	0	0	0	0	0	0	0	0	0	0	0	0	0	0	0	d__Bacteria; p__Bacteroidota; c__Ignavibacteria; o__Ignavibacteriales; f__Ignavibacteriaceae; g__Ignavibacterium; s__uncultured_organism
99b04ea3ab13a0e4c8b619abdd02d097	7	6	4	3	8	2	7	4	12	0	4	0	3	0	2	0	9	0	31	76	40	32	26	31	52	49	48	0	0	0	0	4	0	0	0	0	d__Archaea; p__Halobacterota; c__Halobacteria; o__Halobacterales; f__Halomicrobiaceae; g__Halomarina
b45f8cb03a2ef96c6fc8b75ca41c8e2f	0	0	0	0	0	0	0	0	0	0	0	0	0	0	0	0	0	0	0	0	0	0	0	0	0	0	0	28	53	49	47	36	43	37	51	31	d__Bacteria; p__Bacteroidota; c__Bacteroidia; o__Bacteroidales; f__Bacteroidetes_BD2-2; g__Bacteroidetes_BD2-2; s__uncultured_organism
ce92b5e7bf409ffb33feacb4ab1012bb	17	70	44	36	39	13	40	22	19	24	8	7	6	0	0	0	3	0	0	0	0	0	0	0	0	0	0	0	0	0	0	0	2	0	0	0	d__Bacteria; p__Planctomycetota; c__vadinHA49; o__vadinHA49; f__vadinHA49; g__vadinHA49; s__uncultured_organism
3b3aad4d19df0743891a4f9b08a59b40	16	26	17	16	10	15	0	11	17	6	0	0	0	0	0	0	8	0	33	24	44	25	20	30	34	43	25	0	0	0	0	0	0	0	0	0	d__Bacteria; p__Proteobacteria; c__Alphaproteobacteria; o__Rhodobacterales; f__Rhodobacteraceae
e06eda7603517993a51abc05758a0af1	17	11	26	28	18	8	0	14	21	12	28	35	30	22	40	27	20	39	0	0	0	0	0	0	0	0	0	0	0	0	0	0	0	0	0	0	d__Bacteria; p__Planctomycetota; c__Phycisphaerae; o__Phycisphaerales; f__Phycisphaeraceae; g__Urania-1B-19_marine_sediment_group
f954895407f8d05ac10ce87c286f3c0f	14	20	14	7	24	21	27	16	22	77	25	4	9	9	9	0	9	0	0	0	0	0	0	0	0	0	0	0	0	0	0	0	0	0	0	0	d__Bacteria; p__Chloroflexi; c__Anaerolineae; o__SBR1031; f__SBR1031; g__SBR1031
e19cbdfc283028a43c71cf506c1f45b6	0	0	0	22	0	0	6	3	0	3	0	27	122	31	14	7	58	34	0	0	0	0	0	0	0	0	0	0	0	0	0	0	0	0	0	0	d__Bacteria; p__Chloroflexi; c__Anaerolineae; o__SBR1031; f__SBR1031; g__SBR1031; s__uncultured_organism
699ff4fed1ab5ad447e5f2e1d536e39e	13	0	8	9	17	22	36	34	18	7	0	6	4	0	5	2	7	0	21	25	22	12	17	14	21	27	11	0	0	0	0	0	0	0	0	0	d__Bacteria; p__Chloroflexi; c__Chloroflexia; o__Chloroflexales; f__Chloroflexaceae; g__Candidatus_Chlorothrix; s__uncultured_organism
ce5af9218b76f951ac7cebf957862366	9	0	0	0	0	12	2	4	0	0	0	0	0	0	0	0	5	0	0	0	0	0	0	0	0	0	0	41	21	29	38	35	23	30	28	40	d__Bacteria; p__Bacteroidota; c__Bacteroidia; o__Cytophagales; f__Cyclobacteriaceae; g__uncultured
e661ab9596214ab587e758b98682f56a	23	6	11	15	23	59	86	57	13	0	3	0	2	0	5	0	3	0	0	0	0	0	0	0	0	0	0	0	0	0	0	0	0	0	0	0	d__Bacteria; p__Chloroflexi; c__Anaerolineae; o__Ardenticatenales; f__uncultured; g__uncultured; s__uncultured_bacterium
abcf82f128a024c525db3ee37579bb9a	0	0	0	0	0	0	0	0	0	0	0	0	0	0	0	0	0	0	35	52	22	86	65	32	50	60	66	0	0	0	0	0	0	0	0	0	d__Archaea; p__Halobacterota; c__Halobacteria; o__Halobacterales; f__Halomicrobiaceae; g__Natronomonas
615cf4538cb26c3bfdb808b16c9fc96b	0	0	0	0	0	0	0	0	0	0	0	0	0	0	0	0	0	0	0	0	0	0	0	0	0	0	0	30	36	25	34	36	40	35	36	42	d__Bacteria; p__Proteobacteria; c__Gammaproteobacteria; o__Cellvibrionales; f__Spongiibacteraceae; g__BD1-7_clade; s__uncultured_bacterium
50afc9429f67a32e1dadc056a1e2d6c9	17	0	0	0	8	5	5	7	0	3	0	0	0	0	0	0	0	0	17	13	23	101	122	16	66	6	58	0	0	0	0	0	0	0	0	0	d__Bacteria; p__Desulfobacterota; c__Desulfobacteria; o__Desulfobacterales; f__Desulfococcaceae; g__uncultured; s__uncultured_organism
166495d6424ff83bc16cc60f3f8b99d7	0	0	0	0	0	0	0	0	0	0	0	0	0	0	0	0	0	0	39	68	36	68	42	40	51	64	39	0	0	0	0	0	0	0	0	0	d__Bacteria; p__Cyanobacteria; c__Cyanobacteriia; o__Cyanobacteriales; f__Coleofasciculaceae; g__Coleofasciculus_PCC-7420; s__uncultured_organism
5f9146632150d0b189be86de02a86992	22	7	9	15	9	28	25	30	19	6	9	11	39	24	18	0	10	26	0	0	7	0	3	3	6	0	4	0	0	0	0	0	0	0	0	0	d__Bacteria; p__Desulfobacterota; c__Desulfobacteria; o__Desulfobacterales; f__Desulfosarcinaceae; g__SEEP-SRB1; s__uncultured_organism
adb0fc5dd9b582737fc8a98f23322ffe	0	0	0	0	0	0	0	0	0	0	0	0	0	0	0	0	0	0	0	0	0	0	0	0	0	0	0	24	40	38	24	24	23	56	30	29	d__Bacteria; p__Acidobacteriota; c__Thermoanaerobaculia; o__Thermoanaerobaculales; f__Thermoanaerobaculaceae; g__Subgroup_23
e40af9959bad4503f3255ae14de32ac2	0	0	0	0	0	0	0	0	0	0	0	0	0	0	9	0	0	0	0	0	0	0	0	0	0	0	0	37	40	24	45	23	36	58	0	35	d__Bacteria; p__Proteobacteria; c__Alphaproteobacteria; o__Rhodobacterales; f__Rhodobacteraceae; g__uncultured; s__uncultured_bacterium
a77977753d4749bb840117aa394581c5	0	0	0	0	0	0	0	0	0	0	0	0	0	0	0	0	0	0	0	0	0	0	0	0	0	0	0	24	39	48	35	32	31	46	43	27	d__Bacteria; p__Proteobacteria; c__Gammaproteobacteria; o__Chromatiales; f__Chromatiaceae; g__Candidatus_Thiobios; s__uncultured_gamma
7a810800189d9849c33f34481a625109	12	29	29	28	25	24	29	35	25	5	14	19	10	18	12	7	16	0	0	0	0	0	0	0	0	0	0	0	0	0	0	0	0	0	0	0	d__Bacteria; p__Planctomycetota; c__Planctomycetes; o__Pirellulales; f__Pirellulaceae; g__uncultured; s__uncultured_organism
338b31bf0163a8a995735efb647e6897	0	0	0	0	0	0	0	0	0	0	0	0	0	0	0	0	0	0	0	0	0	0	0	0	0	0	0	34	32	27	32	39	47	31	51	33	d__Bacteria; p__Bacteroidota; c__Bacteroidia; o__Sphingobacteriales; f__Lentimicrobiaceae; g__Lentimicrobiaceae; s__uncultured_organism
2cc3a8ff97a9ef4b49bb86c365a508d4	10	20	13	0	21	8	8	5	10	2	0	0	17	26	15	0	16	18	0	0	0	0	0	0	0	0	0	13	16	20	13	10	25	12	17	16	d__Bacteria; p__Bacteroidota; c__Bacteroidia; o__Cytophagales; f__Cyclobacteriaceae; g__uncultured
d74e71c610ac67dc1e38d228c7f2c52b	0	23	28	40	26	23	22	18	13	25	22	0	0	14	0	0	25	0	0	0	0	0	0	0	0	0	0	0	0	0	0	0	0	0	0	0	d__Bacteria; p__Chloroflexi; c__Anaerolineae; o__Ardenticatenales; f__uncultured; g__uncultured; s__uncultured_organism
75479a393e179cdeb6b6e922c409d012	29	0	19	24	0	21	0	21	18	0	0	56	15	40	0	23	0	0	21	15	11	6	8	12	25	9	0	0	0	0	0	0	0	0	0	0	d__Bacteria; p__Spirochaetota; c__Spirochaetia; o__Spirochaetales; f__Spirochaetaceae; g__Spirochaeta_2; s__uncultured_organism
a8b9afbb5e6872a7ed44f1b61f1690d9	9	15	13	18	21	12	5	33	18	11	11	7	23	57	29	5	0	47	0	0	0	0	0	0	0	0	0	0	0	0	0	0	0	0	0	0	d__Bacteria; p__Bacteroidota; c__Bacteroidia; o__Chitinophagales; f__uncultured; g__uncultured; s__uncultured_organism
b61945739508dfd4ff72f27aaa0a1dfb	0	0	3	0	5	0	0	4	2	0	0	0	3	0	0	1	0	0	46	22	55	28	23	107	55	38	47	1	0	0	0	0	0	0	0	0	d__Bacteria; p__Chloroflexi; c__Chloroflexia; o__Chloroflexales; f__Chloroflexaceae; g__Candidatus_Chlorothrix; s__uncultured_organism
301bd0711ca49795663fb471f55c90ea	19	16	37	53	21	16	13	5	37	0	6	25	6	3	8	8	28	42	0	0	0	0	0	0	0	0	0	0	0	0	0	0	0	0	0	0	d__Bacteria; p__Bacteroidota; c__Bacteroidia; o__Flavobacteriales; f__Flavobacteriaceae; g__Zeaxanthinibacter
ac360e70c3a98877cd53dc78f9971b2e	0	0	8	7	0	0	0	3	8	4	18	109	43	31	54	64	19	21	0	0	0	0	0	0	0	0	0	0	0	0	0	0	0	0	0	0	d__Bacteria; p__Calditrichota; c__Calditrichia; o__Calditrichales; f__Calditrichaceae; g__Calorithrix; s__uncultured_bacterium
711d6aa8c98f08f3fac4336fe1066712	0	0	0	0	0	0	0	0	0	0	0	0	0	0	0	0	0	0	0	0	0	0	0	0	0	0	0	36	28	27	26	38	35	48	50	24	d__Bacteria; p__Proteobacteria; c__Gammaproteobacteria; o__Gammaproteobacteria_Incertae_Sedis; f__Unknown_Family; g__uncultured
dd5c1a03970c173360c84ca9c58b35b5	42	30	32	12	28	17	12	16	19	35	17	5	6	2	10	0	6	0	0	0	0	0	0	0	0	0	0	0	0	0	0	0	0	0	0	0	d__Bacteria; p__Desulfobacterota; c__Desulfobacteria; o__Desulfobacterales; f__Desulfosarcinaceae; g__SEEP-SRB1; s__uncultured_organism
c3cd68970214a45347a64751da7a5fba	0	0	0	0	0	0	0	0	0	0	0	0	0	0	0	0	0	0	0	0	0	0	0	0	0	0	0	29	23	38	36	30	33	49	38	38	d__Bacteria; p__Desulfobacterota; c__Desulfobacteria; o__Desulfobacterales; f__Desulfosarcinaceae; g__Sva0081_sediment_group
a20490996aec4dcb52c6034dce649b86	0	0	0	0	0	0	0	0	0	0	0	0	0	0	0	0	0	0	0	0	0	0	0	0	0	0	0	23	35	37	28	50	27	30	22	39	d__Bacteria; p__Planctomycetota; c__Phycisphaerae; o__Phycisphaerales; f__Phycisphaeraceae; g__Urania-1B-19_marine_sediment_group
7d78c03d2680770b1df4877e5911948b	0	0	0	0	0	0	0	0	0	0	0	0	0	0	0	0	0	0	0	0	0	0	0	0	0	0	0	33	39	33	34	26	27	32	43	29	d__Bacteria; p__Bacteroidota; c__Bacteroidia; o__Sphingobacteriales; f__Lentimicrobiaceae; g__Lentimicrobiaceae
da56cd18a96bb849daa5b2168331cdef	4	12	28	4	6	16	8	23	16	3	37	39	3	4	16	74	12	32	0	0	0	0	0	0	0	0	0	0	0	0	0	0	0	0	0	0	d__Bacteria; p__Bacteroidota; c__Bacteroidia; o__Chitinophagales; f__Saprospiraceae; g__uncultured
1ea5fd61fcf5030638c3fc4be563f8cd	14	26	10	19	10	8	8	12	7	14	34	12	12	23	65	0	44	26	0	0	0	0	0	0	0	0	0	0	0	0	0	0	0	0	0	0	d__Bacteria; p__Planctomycetota; c__OM190; o__OM190; f__OM190; g__OM190; s__uncultured_bacterium
922197b6df6410d99f66cfc45ef38b28	0	0	0	0	0	0	0	0	0	0	0	0	0	0	0	0	0	0	29	88	48	26	9	85	26	89	32	0	0	0	0	0	0	0	0	0	d__Bacteria; p__Cyanobacteria; c__Cyanobacteriia; o__Cyanobacteriales; f__Coleofasciculaceae; g__Wilmottia_Ant-Ph58
fd76cc812c1f3b417395dff2a0b44a30	20	17	14	8	17	0	16	10	18	18	26	27	13	17	25	0	12	22	0	0	0	0	0	0	0	0	0	2	0	0	0	0	0	2	3	3	d__Bacteria; p__Hydrogenedentes; c__Hydrogenedentia; o__Hydrogenedentiales; f__Hydrogenedensaceae; g__Hydrogenedensaceae; s__uncultured_organism
1e5f447d6446e08a1e5ebe31e1490868	0	0	0	0	0	0	0	0	0	0	0	5	3	277	82	5	0	9	0	0	0	0	0	0	0	0	0	0	0	0	0	0	0	0	0	0	d__Bacteria; p__Bacteroidota; c__Bacteroidia; o__Chitinophagales; f__Saprospiraceae; g__Lewinella; s__uncultured_organism
e44289f7723bbce512b78179c92c9f8f	34	23	16	16	29	28	18	23	14	31	15	0	10	12	8	0	17	5	0	0	0	0	0	0	0	0	0	0	0	0	0	0	0	0	0	0	d__Bacteria; p__Bacteroidota; c__Bacteroidia; o__Bacteroidales; f__SB-5; g__SB-5; s__uncultured_organism
376a914c91900a2df7dab693ac7b0686	0	0	0	0	0	0	0	0	0	0	0	0	0	0	0	0	0	0	0	0	0	0	0	0	0	0	0	23	27	43	24	31	55	25	35	31	d__Bacteria; p__Cyanobacteria; c__Cyanobacteriia; o__Cyanobacteriales; f__Xenococcaceae
a97191369e91f569500cc01baa962966	34	13	19	12	13	17	14	17	16	36	18	8	18	15	21	0	6	3	0	0	0	3	0	0	0	0	0	0	0	0	0	0	0	0	0	0	d__Bacteria; p__Planctomycetota; c__Phycisphaerae; o__MSBL9; f__ST-NAGAB-D1; g__ST-NAGAB-D1; s__uncultured_organism
b2fb94a8bb0d80bc52e367a2e5b4fc29	6	0	0	5	9	30	27	16	14	0	4	0	4	0	0	0	0	7	20	39	28	22	22	11	31	27	25	0	0	0	0	0	0	0	0	0	d__Bacteria; p__Proteobacteria; c__Gammaproteobacteria; o__Chromatiales; f__Chromatiaceae
96c8fd52e3114e70f1fd778143fa91a4	0	0	0	0	0	0	0	0	3	0	0	0	0	0	0	0	0	0	0	0	0	0	0	0	0	0	0	26	25	20	19	45	38	32	37	39	d__Bacteria; p__Chloroflexi; c__Anaerolineae; o__Ardenticatenales; f__uncultured; g__uncultured; s__uncultured_bacterium
641945e474f7bf97be436125368441c0	0	0	0	0	0	0	0	0	0	0	0	0	0	0	0	0	0	0	0	0	0	0	0	0	0	0	0	31	13	30	29	34	30	31	31	52	d__Bacteria; p__Bacteroidota; c__Bacteroidia; o__Bacteroidales; f__Prolixibacteraceae
6b65ef3a04a356f21ef2e7fc2ede73b2	5	0	6	31	0	0	14	10	0	8	27	51	24	27	39	50	7	35	0	0	0	0	0	0	0	0	0	0	0	0	0	0	0	0	0	0	d__Bacteria; p__Myxococcota; c__Myxococcia; o__Myxococcales; f__Myxococcaceae; g__P3OB-42; s__uncultured_organism
63df380c4e88d37fe92c97b3f5401a46	10	17	36	18	26	22	10	6	15	6	3	0	26	35	37	0	7	16	0	0	0	0	0	0	0	0	0	0	3	0	0	3	0	0	0	0	d__Bacteria; p__Spirochaetota; c__Spirochaetia; o__Spirochaetales; f__Spirochaetaceae; g__Spirochaeta; s__uncultured_organism
7486acfd3f34d1d71c68eba4d7361061	1	5	8	12	5	0	0	3	0	4	18	45	25	17	37	22	91	50	3	0	0	0	0	2	0	0	0	0	0	0	0	0	0	0	0	0	d__Bacteria; p__NB1-j; c__NB1-j; o__NB1-j; f__NB1-j; g__NB1-j; s__uncultured_bacterium
5e66f6832ef8344b0d4dac40b13567eb	0	0	0	0	0	0	0	0	0	0	0	0	0	0	0	0	0	0	0	0	0	0	0	0	0	0	0	32	30	38	24	21	36	32	39	32	d__Bacteria; p__Proteobacteria; c__Gammaproteobacteria; o__Chromatiales; f__Chromatiaceae; g__uncultured
d95a8f1b76b6e4bd848c2ef84fb682f7	40	17	13	21	39	38	48	37	24	0	0	0	0	0	0	0	6	0	0	0	0	0	0	0	0	0	0	0	0	0	0	0	0	0	0	0	d__Bacteria
94133f21cbc96d82a01f4c396526d4e2	0	0	0	0	0	0	0	0	0	0	0	0	0	0	0	0	0	0	0	0	0	0	0	0	0	0	0	25	26	24	30	25	28	29	37	26	d__Bacteria; p__Acidobacteriota; c__Thermoanaerobaculia; o__Thermoanaerobaculales; f__Thermoanaerobaculaceae; g__Subgroup_23; s__uncultured_bacterium
3318b8663228504382b3e86c7dde1357	7	16	8	11	34	19	4	20	20	11	13	0	0	0	0	25	11	5	7	13	14	22	9	30	6	15	9	0	0	0	0	0	0	0	0	0	d__Bacteria; p__Proteobacteria; c__Alphaproteobacteria; o__Caulobacterales; f__Hyphomonadaceae; g__Oceanicaulis; s__uncultured_organism
7dca117bcfde5a4ba7c783bb58f69571	0	0	0	0	0	0	0	0	0	0	0	0	0	0	0	0	0	0	21	57	43	23	45	70	22	82	60	0	0	0	0	0	0	0	0	0	d__Archaea; p__Halobacterota; c__Halobacteria; o__Halobacterales; f__Halomicrobiaceae
86caee2f84a4ba83acce84057552a2d1	69	9	9	15	44	9	23	4	25	32	0	0	0	7	0	0	0	0	0	0	0	0	0	0	0	0	0	0	0	0	0	0	0	0	0	0	d__Bacteria; p__GN01; c__GN01; o__GN01; f__GN01; g__GN01; s__uncultured_organism
cecead34a749adea64917b2b2be22732	7	0	0	0	0	34	30	13	0	0	0	0	0	0	0	0	0	0	43	40	21	27	35	21	24	28	44	0	0	0	0	0	0	0	0	0	d__Bacteria; p__Bacteroidota; c__Rhodothermia; o__Rhodothermales; f__Rhodothermaceae; g__uncultured; s__uncultured_bacterium
598e1f546507b8bbc70ca5aadf29c58a	0	0	0	0	0	0	0	0	0	0	0	0	0	0	0	0	0	0	35	84	55	21	15	49	20	79	44	0	0	0	0	0	0	0	0	0	d__Bacteria; p__Proteobacteria; c__Alphaproteobacteria; o__Micropepsales; f__Micropepsaceae
d085abafd45945aa6d35cf2a4f45e136	0	0	0	0	0	0	0	0	0	0	0	0	0	0	0	0	0	0	0	0	0	0	0	0	0	0	0	42	35	38	32	20	37	19	32	22	d__Bacteria; p__Chloroflexi; c__Anaerolineae; o__SBR1031; f__A4b; g__A4b; s__uncultured_bacterium
cd6ec11db199cd8f93315914ab43d3b3	0	0	0	0	0	0	0	0	0	0	0	0	0	0	0	0	0	0	26	51	27	94	68	29	37	39	44	0	0	0	0	0	0	0	0	0	d__Archaea; p__Halobacterota; c__Halobacteria; o__Halobacterales; f__Haloferacaceae; g__Halorussus
10dbd262f02d3e63d4b89dbb899bfd8d	0	0	0	0	0	0	0	0	0	0	0	0	0	0	0	0	0	0	47	65	36	32	30	40	43	59	50	0	0	0	0	0	0	0	0	0	d__Bacteria; p__Bacteroidota; c__Rhodothermia; o__Rhodothermales; f__Rhodothermaceae; g__uncultured
72cc9a608294de2b9205151f4fb60ea2	6	0	16	24	11	16	15	16	16	17	0	39	2	6	0	74	18	4	0	0	0	0	0	0	0	0	0	0	0	0	0	0	0	0	0	0	d__Bacteria; p__Bacteroidota; c__Bacteroidia; o__Chitinophagales; f__Saprospiraceae; g__uncultured; s__uncultured_organism
252b08d1251a59b32dffd4d5a0aebd40	19	15	30	20	14	23	21	19	48	13	11	15	0	0	6	19	11	3	0	0	0	0	0	0	0	7	0	0	0	0	0	0	0	0	0	0	d__Bacteria; p__Bacteroidota; c__Bacteroidia; o__Chitinophagales; f__Saprospiraceae; g__Phaeodactylibacter; s__uncultured_organism
7c25c3b4d5cd0453ef6af2dbe332d736	0	0	0	0	0	0	0	0	0	0	0	0	0	0	0	0	0	0	0	0	0	0	0	0	0	0	0	25	33	27	15	42	23	47	21	31	d__Bacteria; p__Acidobacteriota; c__Aminicenantia; o__Aminicenantales; f__Aminicenantales; g__Aminicenantales; s__uncultured_bacterium
5a80f87f1753b69e9e269068b1ac6b8b	19	18	13	13	10	18	20	18	21	17	16	13	0	22	23	28	13	21	0	0	0	0	0	0	0	0	0	0	0	0	0	0	0	0	0	0	d__Bacteria; p__Bacteroidota; c__Bacteroidia; o__Chitinophagales; f__Saprospiraceae; g__Lewinella; s__uncultured_organism
e9638f56e7c93bcc4944e3da245130a0	17	3	16	19	11	32	5	5	0	14	12	18	10	61	30	11	19	23	0	0	0	0	0	0	0	0	0	0	0	0	0	0	0	0	0	0	d__Bacteria; p__Chloroflexi; c__Anaerolineae; o__SBR1031; f__SBR1031; g__SBR1031; s__uncultured_bacterium
d877adef42d2eceb4c8fa5bf7989d8ff	20	12	17	14	20	11	17	9	10	14	32	0	25	21	13	0	22	9	0	0	0	0	0	0	0	0	0	0	0	0	0	0	0	0	0	0	d__Bacteria; p__Chloroflexi; c__Anaerolineae; o__Ardenticatenales; f__uncultured; g__uncultured
a3d082954472e7847ac98b0eb470fd4b	10	8	14	14	11	15	14	8	14	18	19	18	14	21	24	0	9	7	6	1	3	12	7	0	6	8	9	0	0	0	0	0	0	0	0	0	d__Bacteria; p__Spirochaetota; c__Spirochaetia; o__Spirochaetales; f__Spirochaetaceae; g__uncultured
aa499eacf798866fa84730dc04d6def6	13	10	21	18	42	16	26	25	34	10	9	18	0	10	0	0	11	13	0	0	0	0	0	0	0	0	0	0	0	0	0	0	0	0	0	0	d__Bacteria; p__Planctomycetota; c__Phycisphaerae; o__Phycisphaerales; f__Phycisphaeraceae; g__uncultured; s__uncultured_organism
cc7679241ef0d488166a80d157a63493	0	0	0	0	20	19	18	13	0	0	0	0	4	0	0	0	0	0	34	20	40	18	12	27	38	38	35	0	0	0	0	0	0	0	0	0	d__Bacteria; p__Proteobacteria; c__Alphaproteobacteria; o__uncultured; f__uncultured; g__uncultured; s__uncultured_organism
6e063c5365c9821bd04f5f950fc33c62	0	0	0	0	0	0	0	0	0	0	0	0	0	0	0	0	0	0	0	0	0	0	0	0	0	0	0	29	23	28	34	49	23	25	21	21	d__Bacteria; p__Proteobacteria; c__Gammaproteobacteria; o__Chromatiales; f__Chromatiaceae; g__Candidatus_Thiobios; s__uncultured_gamma
73c95dc7f2a367ae9503f7b8c79f0da1	21	18	11	3	15	38	39	17	8	4	0	0	0	0	0	0	16	7	5	0	6	13	13	9	17	6	22	0	0	0	0	0	0	0	0	0	d__Bacteria; p__Desulfobacterota; c__Desulfobacteria; o__Desulfobacterales; f__Desulfosarcinaceae; g__Desulfosalsimonas
bb43b1e22c23904c933ac9588edd3738	0	0	0	0	0	0	0	2	0	0	0	0	30	40	49	6	0	229	0	0	0	0	0	0	0	0	0	0	0	0	0	0	0	0	0	0	d__Bacteria; p__Myxococcota; c__Myxococcia; o__Myxococcales; f__Myxococcaceae; g__P3OB-42; s__uncultured_organism
c6096506c1eb9474d01b3cffea703294	0	0	0	0	0	0	0	0	0	0	0	0	0	0	0	0	0	0	36	71	42	27	13	56	42	50	24	0	0	0	0	0	0	0	0	0	d__Bacteria; p__Cyanobacteria; c__Cyanobacteriia; o__Phormidesmiales; f__Nodosilineaceae
5a9e99d588a21011fedad50be35f6480	0	0	0	0	0	0	0	0	0	0	0	0	0	0	0	0	0	0	42	50	46	49	41	44	18	54	22	0	0	0	0	0	0	0	0	0	d__Archaea; p__Halobacterota; c__Halobacteria; o__Halobacterales; f__Halomicrobiaceae; g__Halomicroarcula
b1ec38672350029ecc697f4e556d1100	37	11	37	36	25	27	16	6	59	2	5	0	0	0	4	5	19	0	0	0	0	0	0	0	0	0	0	0	0	0	0	0	0	0	0	0	d__Bacteria; p__Bacteroidota; c__Bacteroidia; o__Chitinophagales; f__Saprospiraceae
17f493760d4b0c6888eefb655de32459	0	0	0	0	0	0	0	0	0	0	0	0	0	0	0	0	0	0	0	0	0	0	0	0	0	0	0	22	40	28	14	13	37	14	18	40	d__Bacteria; p__Proteobacteria; c__Gammaproteobacteria; o__eub62A3; f__eub62A3; g__eub62A3
70eec7c5e4954a4c75f04266511110c0	4	0	0	0	0	0	11	11	0	0	0	7	0	0	0	0	0	0	35	61	42	22	16	47	23	63	30	0	0	0	0	0	0	0	0	0	d__Bacteria; p__Gemmatimonadota; c__BD2-11_terrestrial_group; o__BD2-11_terrestrial_group; f__BD2-11_terrestrial_group; g__BD2-11_terrestrial_group; s__uncultured_bacterium
26da4e38a958e8ad15a5eaf3246efc94	0	0	0	0	0	0	0	0	0	0	0	0	0	0	0	0	0	0	0	0	0	0	0	0	0	0	0	41	41	19	27	21	25	22	35	26	d__Bacteria; p__Bacteroidota; c__Bacteroidia; o__Chitinophagales; f__Saprospiraceae; g__uncultured
998bfd60d1c387f2cd7e356f2ab689cb	14	32	26	17	16	19	16	17	8	14	0	0	17	0	6	0	6	17	0	0	0	0	0	0	0	0	0	0	0	0	0	0	0	0	0	0	d__Archaea; p__Asgardarchaeota; c__Lokiarchaeia; o__Lokiarchaeia; f__Lokiarchaeia; g__Lokiarchaeia; s__uncultured_archaeon
cbbd57e9b4dbbdaf9ce25e8743cc98e9	17	0	24	10	27	0	0	13	0	13	7	0	0	0	0	0	5	4	22	25	23	13	26	22	15	18	15	0	0	0	0	0	0	0	0	0	d__Bacteria; p__Proteobacteria; c__Alphaproteobacteria; o__Sphingomonadales; f__Sphingomonadaceae; g__Erythrobacter
51b25e9ae2873b5643d352403671b8d2	29	0	2	0	8	46	27	22	7	5	14	23	11	10	9	34	13	11	0	0	0	0	0	0	0	0	0	0	0	0	0	0	0	0	0	0	d__Bacteria; p__Chloroflexi; c__Anaerolineae; o__Ardenticatenales; f__uncultured; g__uncultured; s__uncultured_bacterium
a05473990904fe02b9472739ad8cbf33	0	0	0	0	0	0	0	0	0	0	0	0	0	0	0	0	0	0	0	0	0	0	0	0	0	0	0	24	33	38	27	23	9	40	16	33	d__Bacteria; p__Proteobacteria; c__Gammaproteobacteria; o__Chromatiales; f__Chromatiaceae; g__Candidatus_Thiobios
a0e548bb45e8d3a4ff49ce10018252f8	0	0	0	0	0	0	0	0	0	0	0	0	0	0	0	0	0	0	0	0	0	0	0	0	0	0	0	27	23	26	22	35	18	23	19	29	d__Bacteria; p__Bacteroidota; c__Bacteroidia; o__Sphingobacteriales; f__Lentimicrobiaceae; g__Lentimicrobiaceae; s__uncultured_bacterium
87b74d54e946b67dbf23327377acb75a	17	5	6	9	8	18	11	6	20	10	17	13	37	30	21	17	13	11	0	0	0	0	0	0	0	0	0	0	0	0	0	0	0	0	0	0	d__Bacteria; p__Desulfobacterota; c__Desulfobacteria; o__Desulfobacterales; f__Desulfosarcinaceae; g__uncultured
217a52bd2228ff1b81e6a1ce730c6df1	8	4	7	11	9	2	0	3	0	0	22	24	19	8	11	13	31	28	0	0	0	0	0	0	0	0	0	13	3	14	5	19	10	12	0	3	d__Bacteria; p__Planctomycetota; c__Planctomycetes; o__Pirellulales; f__Pirellulaceae
d126ebcaff0725ce6b4db49d0152ba86	0	0	0	0	0	0	0	0	0	0	0	0	0	0	0	0	0	0	34	51	16	41	51	43	30	64	31	0	0	0	0	0	0	0	0	0	d__Archaea; p__Halobacterota; c__Halobacteria; o__Halobacterales; f__Haloferacaceae; g__Halogeometricum; s__Halogeometricum_sp.
9c78b2747db93f945ada9f7391f2e86b	0	0	0	0	0	0	0	0	0	0	0	0	0	0	0	0	0	0	12	21	32	100	63	29	40	13	45	0	0	0	0	0	0	0	0	0	d__Bacteria; p__Chloroflexi; c__Anaerolineae; o__SBR1031; f__A4b; g__A4b; s__uncultured_bacterium
a55f023517e4fb9edf319dcd5495158e	0	0	0	0	0	0	0	0	0	0	0	0	0	0	0	0	0	0	0	0	0	0	0	0	0	0	0	24	0	37	14	24	43	36	37	31	d__Bacteria; p__Proteobacteria; c__Gammaproteobacteria; o__Chromatiales; f__Chromatiaceae; g__Thiohalocapsa; s__uncultured_organism
f2b4b409e7ffed00d3e433943d074bc6	0	0	0	0	0	0	0	0	0	0	0	42	23	5	12	8	0	12	34	31	26	13	35	13	41	14	35	0	0	0	0	0	0	0	0	0	d__Archaea; p__Halobacterota; c__Halobacteria; o__Halobacterales; f__Halomicrobiaceae
e4884179d4a1057ebde93fbc35080497	0	0	0	0	0	0	0	0	0	0	0	0	0	0	0	0	0	0	0	0	0	0	0	0	0	0	0	33	33	20	59	28	20	13	39	22	d__Bacteria; p__Bacteroidota; c__Bacteroidia; o__Chitinophagales; f__Saprospiraceae
a5cc44dfd4ee0ce9c97b92d00fa33487	10	18	11	19	0	8	3	14	7	8	19	6	5	13	8	0	15	14	16	18	20	16	11	15	14	12	9	0	0	0	0	0	0	0	0	0	d__Bacteria; p__Gemmatimonadota; c__BD2-11_terrestrial_group; o__BD2-11_terrestrial_group; f__BD2-11_terrestrial_group; g__BD2-11_terrestrial_group; s__uncultured_bacterium
4cd68b7c053aa57a71175e2b242f3077	11	36	18	17	50	17	13	11	35	0	19	0	0	0	0	0	37	0	0	0	0	0	0	0	0	0	0	0	0	4	0	0	0	0	0	5	d__Bacteria; p__Bacteroidota; c__Bacteroidia; o__Chitinophagales; f__Saprospiraceae; g__Phaeodactylibacter
d5c0f726824df7723070080dab9775b8	9	27	22	23	18	0	11	6	16	5	49	16	16	14	19	0	18	20	0	0	0	0	0	0	0	0	0	0	0	0	0	0	0	0	0	0	d__Bacteria; p__Acidobacteriota; c__Subgroup_22; o__Subgroup_22; f__Subgroup_22; g__Subgroup_22; s__uncultured_bacterium
67f9144fa4d83527be43b73690cbb8b5	0	0	0	0	0	0	0	0	0	0	0	0	0	0	0	0	0	0	0	0	0	0	0	0	0	0	0	27	17	25	29	28	31	25	36	23	d__Bacteria; p__Spirochaetota; c__Spirochaetia; o__Spirochaetales; f__Spirochaetaceae; g__Spirochaeta
e6f62070a455a5054c53494a2951281b	0	0	0	0	0	0	0	6	0	0	0	0	0	0	0	0	0	0	48	27	33	56	45	37	34	26	58	0	0	0	0	0	0	0	0	0	d__Bacteria; p__Desulfobacterota; c__Desulfobulbia; o__Desulfobulbales; f__Desulfocapsaceae; g__Desulfopila
1168f2e25c6769f4ad882cff8a0b4209	0	0	0	0	0	0	0	0	0	0	0	0	0	0	0	0	0	0	109	47	36	19	10	37	14	38	42	0	0	0	0	0	0	0	0	0	d__Bacteria; p__Acidobacteriota; c__Thermoanaerobaculia; o__Thermoanaerobaculales; f__Thermoanaerobaculaceae; g__Subgroup_10; s__uncultured_bacterium
414265c8f2941a54b4b72f1d03a04269	21	9	14	11	18	19	13	9	9	15	18	0	17	18	21	0	14	16	0	0	0	0	0	0	0	0	0	0	0	0	0	0	0	0	0	0	d__Bacteria; p__Spirochaetota; c__Spirochaetia; o__Spirochaetales; f__Spirochaetaceae; g__Spirochaeta_2; s__uncultured_organism
2723bea676c2ad306b8fadc63ba0d502	17	25	11	11	17	15	15	13	19	32	17	0	7	13	10	0	7	7	0	0	0	0	0	0	0	0	0	0	0	0	0	0	0	0	0	0	d__Bacteria; p__Bacteroidota; c__Bacteroidia; o__Bacteroidales; f__SB-5; g__SB-5; s__uncultured_organism
0c48603f86acd63b60dd3a02235ec6c7	31	20	13	5	0	11	5	6	0	0	9	0	0	0	0	0	8	0	13	12	18	29	33	6	26	15	42	0	0	0	0	0	0	0	0	0	d__Bacteria; p__Bacteroidota; c__Bacteroidia
2be70618444c12f604db4bef8f22816b	20	34	20	18	12	25	33	23	7	4	6	0	3	11	7	6	11	10	0	4	0	0	0	2	0	0	0	1	0	0	0	0	0	0	0	0	d__Bacteria; p__Planctomycetota; c__Planctomycetes; o__Isosphaerales; f__Isosphaeraceae
fab6ffc1dadaf42fd4af7204dd343c20	12	11	11	15	16	8	17	36	14	16	9	0	0	0	0	0	0	0	5	11	13	14	9	18	7	12	11	0	0	0	0	0	0	0	0	0	d__Bacteria; p__Chloroflexi; c__Anaerolineae; o__SBR1031; f__A4b; g__A4b; s__uncultured_organism
fbafbc0fd07512bcc45120037817fde9	0	0	0	0	0	0	0	0	0	0	0	0	0	0	0	0	0	0	37	20	15	73	57	45	34	26	31	0	0	0	0	0	0	0	0	0	d__Bacteria; p__Bacteroidota; c__Bacteroidia; o__Cytophagales; f__Cyclobacteriaceae; g__Imperialibacter; s__uncultured_organism
2bd967bbb8ef07f97d4108f05d231e4e	0	0	0	3	0	0	0	3	0	7	0	45	36	17	24	35	76	19	0	0	0	0	0	0	0	0	0	0	0	0	0	0	0	0	0	0	d__Bacteria; p__Gemmatimonadota; c__BD2-11_terrestrial_group; o__BD2-11_terrestrial_group; f__BD2-11_terrestrial_group; g__BD2-11_terrestrial_group; s__uncultured_bacterium
23400792af68daefa36583f2e70f613d	0	0	0	0	0	9	8	0	0	0	0	0	6	5	5	0	0	0	41	16	44	39	32	38	40	21	29	0	0	0	0	0	0	0	0	0	d__Bacteria; p__Bacteroidota; c__Rhodothermia; o__Rhodothermales; f__Rhodothermaceae; g__Salinibacter
e89d840cd7676a4b29ce7d06badf7c11	16	18	11	3	19	15	8	3	27	4	39	0	0	0	0	0	0	0	10	18	14	9	10	29	7	26	10	0	0	0	0	0	0	0	0	0	d__Bacteria; p__Bacteroidota; c__Rhodothermia; o__Balneolales; f__Balneolaceae; g__uncultured
600250949c44832694c5a1ee5482c870	0	3	0	0	7	7	0	0	194	0	1	10	0	0	0	0	0	0	0	0	0	0	0	0	0	0	0	0	0	0	0	0	0	0	0	0	d__Bacteria; p__Desulfobacterota; c__Desulfuromonadia; o__Bradymonadales; f__Bradymonadaceae; g__Bradymonadaceae; s__uncultured_bacterium
a1ec07465efae588f83557fb50b1ec2b	0	0	0	0	0	0	0	0	0	0	0	0	0	0	0	0	0	0	36	60	37	29	16	49	31	49	31	0	0	0	0	0	0	0	0	0	d__Bacteria; p__Cyanobacteria; c__Cyanobacteriia; o__Phormidesmiales; f__Nodosilineaceae; g__Nodosilinea_PCC-7104
fe9eb10ec550ab2e5cc3cbf96bbc0e39	7	6	0	6	0	0	0	5	0	5	0	45	15	19	40	40	12	65	0	0	0	0	0	0	0	0	0	0	0	0	0	0	0	0	0	0	d__Bacteria; p__Myxococcota; c__Polyangia; o__Polyangiales; f__Sandaracinaceae; g__uncultured; s__uncultured_bacterium
678c63141af6b4406cd4bcec42d054ab	14	35	35	19	16	13	14	12	19	6	33	3	7	9	4	0	11	19	0	0	0	0	0	0	0	0	0	0	0	0	0	0	0	0	0	0	d__Bacteria; p__Acidobacteriota; c__Subgroup_22; o__Subgroup_22; f__Subgroup_22; g__Subgroup_22
f52c99bbdeaf7cf584d6c82169c6ce67	0	0	0	0	0	0	0	0	0	0	0	0	0	0	0	0	0	0	0	0	0	0	0	0	0	0	0	17	59	15	28	13	40	7	43	20	d__Bacteria; p__Cyanobacteria; c__Cyanobacteriia; o__Synechococcales; f__Cyanobiaceae
8b0f36ce56abc82850b6dac047381844	0	0	0	0	0	0	0	0	0	0	0	0	0	0	0	0	0	0	0	0	0	0	0	0	0	0	0	25	38	22	21	42	25	19	33	21	d__Bacteria; p__Bacteroidota; c__Bacteroidia; o__Bacteroidales; f__Bacteroidetes_BD2-2; g__Bacteroidetes_BD2-2; s__uncultured_bacterium
0f63ef6de9f45f195e35b72d5d540ae6	21	14	34	47	21	14	33	5	0	19	7	3	15	8	0	2	22	0	0	0	0	0	0	0	0	0	0	0	0	0	0	0	0	0	0	0	d__Bacteria; p__Firmicutes; c__Clostridia
4f2880fcdd87da07546c6f2eac45a890	16	13	11	4	0	0	15	0	0	10	0	8	6	0	5	5	4	0	22	29	29	47	45	13	19	8	25	0	0	0	0	0	0	0	0	0	d__Bacteria; p__Desulfobacterota; c__Desulfobacteria; o__Desulfobacterales; f__Desulfococcaceae; g__uncultured; s__uncultured_organism
726691f60dceaedd64febef38ac60eaa	13	36	15	24	19	25	44	26	3	0	0	9	11	3	0	0	15	0	0	0	0	0	0	0	0	0	0	0	0	0	0	0	0	0	0	0	d__Archaea; p__Halobacterota; c__Halobacteria; o__Halobacterales; f__Haloferacaceae; g__uncultured
7d579c75e09fb0ab5a8c58bc005bdf22	0	0	0	0	0	0	0	0	0	0	0	0	0	0	0	0	0	0	39	71	38	29	23	41	15	52	23	0	0	0	0	0	0	0	0	0	d__Bacteria; p__Bacteroidota; c__Bacteroidia; o__Cytophagales; f__Cyclobacteriaceae; g__Catalinimonas
916afd235ff00d67ca09afcc3ac2b9ad	0	24	12	27	14	0	5	9	17	20	24	0	18	0	0	17	19	39	0	0	0	0	0	0	0	0	0	0	0	0	0	0	0	0	0	0	d__Bacteria; p__Gemmatimonadota; c__BD2-11_terrestrial_group; o__BD2-11_terrestrial_group; f__BD2-11_terrestrial_group; g__BD2-11_terrestrial_group; s__uncultured_organism
0b6dcd039363f13f9a591c693a979317	0	0	0	0	0	0	0	0	0	0	0	0	0	0	0	0	0	0	0	0	0	0	0	0	0	0	0	23	14	38	22	20	26	35	15	27	d__Bacteria; p__Proteobacteria; c__Gammaproteobacteria; o__Chromatiales; f__Chromatiaceae; g__Halochromatium
0f23ce06135a08028b9194612687a008	5	12	8	10	4	1	0	0	6	43	26	0	24	31	22	0	7	20	0	0	0	0	0	0	0	0	0	0	0	0	0	0	0	0	0	0	d__Bacteria; p__Bacteroidota; c__Bacteroidia; o__Bacteroidales; f__Marinilabiliaceae; g__uncultured; s__uncultured_organism
83136acc750dda57155b7726d3ca9557	19	7	11	0	0	10	0	12	21	0	0	29	5	10	9	0	10	15	26	26	3	0	0	18	9	38	10	0	0	0	0	0	0	0	0	0	d__Bacteria; p__Proteobacteria; c__Gammaproteobacteria; o__Chromatiales; f__Chromatiaceae
99c1a37e25dc0d3c6918994ee4cafa42	0	0	0	0	0	0	0	0	0	0	0	0	0	0	0	0	0	0	0	0	0	0	0	0	0	0	0	41	18	18	26	27	28	12	44	20	d__Bacteria; p__Bacteroidota; c__Bacteroidia; o__Chitinophagales; f__Saprospiraceae
f532b26f25d461dd3a5b6e852a401f85	0	0	0	0	0	0	0	0	0	0	0	0	0	0	0	0	0	0	0	0	0	0	0	0	0	0	0	22	23	20	25	22	25	31	40	31	d__Bacteria; p__Bacteroidota; c__Ignavibacteria; o__Ignavibacteriales
b327c1ea2e9f9414050cfa28f757f840	0	0	0	0	0	0	0	0	0	0	0	0	0	0	0	0	0	0	31	43	68	29	33	33	37	40	27	0	0	0	0	0	0	0	0	0	d__Bacteria; p__Desulfobacterota; c__Desulfuromonadia; o__Bradymonadales; f__Bradymonadaceae; g__Bradymonadaceae; s__uncultured_bacterium
a781e0aa5c591b3d99526fab1f4af6f5	0	0	0	0	0	0	0	0	0	0	0	0	0	0	0	0	0	0	28	46	25	75	45	45	21	39	31	0	0	0	0	0	0	0	0	0	d__Bacteria; p__Chloroflexi; c__Anaerolineae; o__SBR1031; f__A4b; g__A4b; s__uncultured_bacterium
2e8e5652b28d372aa55a525db0ec41bc	0	0	0	0	0	0	0	0	0	0	0	0	0	0	0	0	0	0	0	0	0	0	0	0	0	0	0	34	30	29	20	14	23	16	26	19	d__Bacteria; p__Bacteroidota; c__Bacteroidia; o__Chitinophagales; f__Saprospiraceae; g__Phaeodactylibacter
176ab35b3eb8ff6778976cee1be7718c	0	0	0	0	0	0	0	0	0	0	0	0	0	0	0	0	0	0	41	45	26	52	44	31	39	23	39	0	0	0	0	0	0	0	0	0	d__Bacteria; p__Desulfobacterota; c__Desulfovibrionia; o__Desulfovibrionales
d43384d9593e3f0a42693442b2b03ca1	15	24	12	14	27	35	44	18	9	0	14	12	0	0	10	0	6	3	0	0	0	0	0	0	0	0	0	0	0	0	0	0	0	0	0	0	d__Bacteria; p__Proteobacteria; c__Gammaproteobacteria
825cd89950a0396c8fc5100203347df1	0	0	0	0	0	0	0	0	0	0	0	0	0	0	0	0	0	0	0	0	0	0	0	0	0	0	0	23	22	23	30	17	23	31	31	17	d__Bacteria; p__Cyanobacteria; c__Cyanobacteriia; o__Cyanobacteriales
a96f3da8a5591f54d83d0d19ceaed525	8	9	14	0	8	0	2	0	2	2	10	7	51	77	22	14	10	20	0	0	0	0	0	0	0	0	0	0	0	0	0	0	0	0	0	0	d__Bacteria; p__Bacteroidota; c__Bacteroidia; o__Sphingobacteriales; f__Lentimicrobiaceae; g__Lentimicrobiaceae; s__uncultured_organism
6de84def81c1d5ea6de6e274982170ed	20	0	0	0	0	64	41	29	12	0	0	0	0	0	0	0	11	0	0	15	0	12	0	0	8	13	8	0	0	0	0	0	0	0	0	0	d__Bacteria; p__Chloroflexi; c__Anaerolineae; o__Anaerolineales; f__Anaerolineaceae; g__uncultured; s__uncultured_bacterium
f457e7fcb668bf3a805c67e3f49ad332	21	15	8	4	14	13	27	19	6	35	16	7	4	11	0	0	9	10	1	0	0	2	0	2	2	1	2	0	0	0	0	0	0	0	0	0	d__Bacteria; p__Chloroflexi; c__Anaerolineae; o__Anaerolineales; f__Anaerolineaceae; g__uncultured; s__uncultured_bacterium
a64407d2ef82261026e15f5a3576daeb	18	6	9	13	0	16	3	6	6	2	0	24	50	18	10	13	18	14	0	0	0	0	0	0	0	0	0	0	0	0	0	0	0	0	0	0	d__Bacteria; p__Chloroflexi; c__Anaerolineae; o__SBR1031; f__SBR1031; g__SBR1031; s__uncultured_bacterium
a9c79053799633b7f407014e9612d57d	0	16	15	29	8	10	11	13	16	4	0	0	9	17	16	19	19	41	0	0	0	0	0	0	0	0	0	0	0	0	0	0	0	0	0	0	d__Bacteria; p__Proteobacteria; c__Alphaproteobacteria; o__Rhodobacterales; f__Rhodobacteraceae; g__Limibaculum; s__uncultured_organism
2d511f16d9bb9f0d7d93696909735074	0	0	0	0	0	0	0	0	0	0	0	0	0	0	0	0	0	0	0	0	0	0	0	0	0	0	0	45	22	11	21	22	23	17	24	23	d__Bacteria; p__Cyanobacteria; c__Cyanobacteriia; o__Synechococcales; f__Cyanobiaceae
d6645a4aa66a06fc2a28e2c6fbcad468	19	34	18	15	29	11	4	4	17	32	9	0	0	2	5	0	4	0	0	0	0	0	0	0	0	0	0	0	0	0	0	0	0	0	0	0	d__Bacteria; p__Desulfobacterota; c__Desulfobacteria; o__Desulfobacterales; f__Desulfococcaceae; g__uncultured; s__uncultured_organism
e194963fc7be8c11a8a75d3428ca1b92	11	14	19	12	23	12	12	16	10	9	10	11	12	14	12	0	3	14	0	0	0	0	0	0	0	0	0	0	0	0	0	0	0	0	0	0	d__Bacteria; p__Spirochaetota; c__Spirochaetia; o__Spirochaetales; f__Spirochaetaceae; g__Spirochaeta; s__uncultured_organism
e86ff3cf64f7c96b79653275b3d5170b	0	0	0	0	0	0	0	0	0	0	0	0	0	0	0	0	0	0	0	0	0	0	0	0	0	0	0	28	20	32	29	36	16	24	17	13	d__Archaea; p__Asgardarchaeota; c__Lokiarchaeia; o__Lokiarchaeia; f__Lokiarchaeia; g__Lokiarchaeia; s__uncultured_archaeon
35524288833d744db689727b4e8d2468	9	10	8	0	9	2	0	0	5	3	15	46	14	13	26	45	26	14	0	0	0	0	0	0	0	0	0	3	0	2	0	6	0	1	0	1	d__Bacteria; p__Calditrichota; c__Calditrichia; o__Calditrichales; f__Calditrichaceae; g__Calditrichaceae; s__uncultured_bacterium
37b4ace8f1b711edd86660bf318f83f4	6	18	11	13	12	18	5	6	13	0	10	0	0	2	4	0	0	9	0	0	0	0	0	0	0	0	0	12	8	7	5	15	3	19	3	6	d__Bacteria; p__Proteobacteria; c__Gammaproteobacteria; o__Oceanospirillales; f__Alcanivoracaceae1; g__Alcanivorax
a5c2e848b81bbc0803b410d84a53c380	0	0	0	0	0	0	0	0	0	0	0	0	0	0	0	0	0	0	28	54	26	40	27	37	16	60	24	0	0	0	0	0	0	0	0	0	d__Archaea; p__Halobacterota; c__Halobacteria; o__Halobacterales; f__Halomicrobiaceae; g__Halomarina
b8c4405037be66e6f223d4217cc0d01d	0	0	0	0	0	0	0	0	0	0	0	0	0	0	0	0	0	0	20	28	25	13	39	31	57	39	57	0	0	0	0	0	0	0	0	0	d__Archaea; p__Halobacterota; c__Halobacteria; o__Halobacterales
d6dec0779a27828231db9619802d1cdd	0	0	0	0	0	13	0	13	0	0	0	0	0	0	0	6	0	0	52	26	42	20	19	32	38	31	13	0	0	0	0	0	0	0	0	0	d__Bacteria; p__Chloroflexi; c__Anaerolineae; o__Anaerolineales; f__Anaerolineaceae; g__uncultured; s__uncultured_bacterium
816362a82a517f7ff3b761c1b2d56be1	0	0	0	0	0	0	0	0	0	0	0	0	0	0	0	0	0	0	0	0	0	0	0	0	0	0	0	29	36	15	29	20	27	12	27	8	d__Bacteria; p__Bacteroidota; c__Bacteroidia; o__Chitinophagales; f__Saprospiraceae; g__uncultured; s__uncultured_organism
b22ce98f168f0234da60724d0b364f36	0	0	0	0	0	0	0	0	0	0	0	0	0	0	0	0	0	0	22	53	20	55	29	34	23	56	30	0	0	0	0	0	0	0	0	0	d__Archaea; p__Halobacterota; c__Halobacteria; o__Halobacterales; f__Haloferacaceae; g__Halogranum
d6c5167353cf95126ddaee236e854f20	14	21	20	20	20	9	15	10	7	10	32	0	7	11	13	0	12	0	0	0	0	0	0	0	0	0	0	0	0	0	0	0	0	0	0	0	d__Bacteria; p__Planctomycetota; c__Phycisphaerae; o__mle1-8; f__mle1-8; g__mle1-8; s__uncultured_organism
2a107db6a5f07b8e4779aa6152f4bebd	15	0	0	0	47	30	16	25	64	0	0	0	0	0	0	0	0	0	0	0	0	0	0	0	0	0	0	0	0	0	0	0	0	0	0	0	d__Bacteria; p__Proteobacteria; c__Alphaproteobacteria; o__Sphingomonadales; f__Sphingomonadaceae; g__Erythrobacter
c2b721afb0a41e07d31b4ff4a479a15a	0	14	21	25	15	0	15	7	11	17	18	19	0	10	13	8	12	7	0	0	9	3	1	0	3	9	0	0	0	0	0	0	0	0	0	0	d__Bacteria; p__Planctomycetota; c__Phycisphaerae; o__Pla1_lineage; f__Pla1_lineage; g__Pla1_lineage; s__uncultured_organism
3d7c6b172db36b51c3551bba64aead7c	0	0	0	0	0	0	0	0	0	0	0	0	0	0	0	0	0	0	0	0	0	0	0	0	0	0	0	27	16	17	34	23	15	19	31	34	d__Bacteria; p__Bacteroidota; c__Bacteroidia; o__Bacteroidales; f__Marinilabiliaceae; g__uncultured
37851cb34e6e4fd216e41474e87c0e85	0	0	0	0	0	0	0	0	0	0	0	0	0	0	0	0	0	0	0	0	0	0	0	0	0	0	0	26	25	19	28	32	13	26	13	23	d__Bacteria; p__Desulfobacterota; c__Desulfobacteria; o__Desulfobacterales; f__Desulfosarcinaceae; g__SEEP-SRB1; s__uncultured_bacterium
7414efe941a0f52831c3e90a852c1f9e	10	18	12	12	24	15	9	0	75	7	7	13	1	6	0	0	14	2	0	0	0	0	0	0	0	0	0	0	0	0	0	0	0	0	0	0	d__Bacteria; p__Desulfobacterota; c__Desulfuromonadia; o__Bradymonadales; f__Bradymonadaceae; g__Bradymonadaceae
215195a2a1cf4fe242fce942dc7003ae	28	0	0	0	0	0	34	44	0	0	0	0	0	27	0	0	0	31	8	8	6	16	12	0	0	13	0	0	0	0	0	0	0	0	0	0	d__Bacteria; p__Proteobacteria; c__Gammaproteobacteria; o__Chromatiales; f__Chromatiaceae
3d0eb93539e63dd6964974af289799b6	3	2	1	2	4	35	24	16	3	6	0	43	7	17	7	43	14	20	0	0	0	0	0	0	0	0	0	0	0	0	0	0	0	0	0	0	d__Bacteria; p__Chloroflexi; c__Anaerolineae; o__Anaerolineales; f__Anaerolineaceae; g__uncultured; s__uncultured_bacterium
e9edaf9d243f1ce8b06f6b4ead94239d	14	0	6	11	5	18	3	0	3	4	2	0	0	0	0	0	3	0	5	9	11	30	43	7	55	4	55	0	0	0	0	0	0	0	0	0	d__Bacteria; p__Chloroflexi; c__Anaerolineae; o__Anaerolineales; f__Anaerolineaceae; g__uncultured; s__uncultured_bacterium
58e1b7bc3d76952a81f003d8d4eb9267	27	20	13	15	21	10	8	10	13	23	8	13	11	5	10	4	7	0	1	0	0	0	0	0	0	0	0	0	0	0	0	0	0	0	0	0	d__Bacteria; p__Fibrobacterota; c__Fibrobacteria; o__Fibrobacterales
9b72dae37e1116d2601eced56c5333b5	7	10	0	28	0	9	9	7	4	12	16	14	0	35	5	37	19	12	0	0	0	0	0	0	0	0	0	0	0	0	0	0	0	0	0	0	d__Bacteria; p__Chloroflexi; c__Anaerolineae; o__SBR1031; f__A4b; g__A4b; s__uncultured_organism
b9d274186d88ee8832cba51dce0275f5	0	64	20	37	67	19	0	0	0	0	52	0	0	0	0	0	0	0	0	0	0	0	0	0	0	0	0	3	0	0	6	5	0	0	0	4	d__Bacteria; p__Proteobacteria; c__Gammaproteobacteria; o__Chromatiales; f__Chromatiaceae
b25df9ee27acfa26ec90443b0b58d983	0	0	0	0	0	0	0	0	0	0	0	0	0	0	0	0	0	0	0	0	0	0	0	0	0	0	0	32	22	14	32	13	27	19	23	27	d__Bacteria; p__Bacteroidota; c__Bacteroidia; o__Chitinophagales; f__Saprospiraceae
92895db285a78258a6d8aff82c44d1e9	0	0	0	0	0	0	0	0	0	0	0	0	0	0	0	0	0	0	0	0	0	0	0	0	0	0	0	21	24	27	13	28	15	29	18	15	d__Bacteria; p__Latescibacterota; c__Latescibacteria; o__Latescibacterales; f__Latescibacteraceae; g__Latescibacteraceae; s__uncultured_bacterium
2a26d75119825d14aafb5d4ee97522ed	12	17	0	15	25	24	17	0	29	13	0	18	0	0	0	35	25	0	0	0	0	0	0	0	0	0	0	0	0	0	0	0	0	0	0	0	d__Bacteria; p__Cyanobacteria; c__Cyanobacteriia; o__Phormidesmiales; f__Nodosilineaceae
e2df6f3d3466a08066dd326e48b98fa0	18	9	10	16	17	12	12	26	13	11	19	0	0	0	0	0	35	14	0	0	0	0	0	0	0	0	0	0	0	0	0	0	0	0	0	0	d__Bacteria; p__Desulfobacterota; c__Desulfovibrionia; o__Desulfovibrionales; f__Desulfovibrionaceae; g__Desulfovibrio; s__uncultured_organism
12ad6a14b9d9e18aa615c03245dd4949	19	0	13	0	14	11	21	16	20	0	0	26	4	0	0	49	17	0	0	0	0	0	0	0	0	0	0	0	0	0	0	0	0	0	0	0	d__Bacteria; p__Proteobacteria; c__Alphaproteobacteria; o__Rhodobacterales; f__Rhodobacteraceae
430699c6ba50feb1e70895c9ece87ddc	6	20	12	6	20	5	4	39	24	3	0	0	0	0	0	0	8	0	4	17	6	9	0	3	2	18	3	0	0	0	0	0	0	0	0	0	d__Bacteria; p__Bacteroidota; c__Bacteroidia; o__Cytophagales; f__Cyclobacteriaceae
e86a6b5b8fe323e8e5e65487c65624ff	0	0	0	0	0	0	0	0	0	0	0	0	0	0	0	0	0	0	16	25	58	36	35	53	21	31	29	0	0	0	0	0	0	0	0	0	d__Bacteria; p__Bacteroidota; c__Rhodothermia; o__Rhodothermales; f__Rhodothermaceae; g__Salinibacter; s__uncultured_bacterium
b0910c43845f8d8995ca1572d47bebaf	0	6	36	22	45	14	7	0	41	7	0	0	11	5	9	0	8	19	0	0	0	0	0	0	0	0	0	0	0	0	0	0	0	0	0	0	d__Bacteria; p__Zixibacteria; c__Zixibacteria; o__Zixibacteria; f__Zixibacteria; g__Zixibacteria; s__uncultured_organism
9b4870eba077268df68107971f155da1	0	0	4	0	0	0	0	0	0	0	0	17	16	11	0	9	27	15	0	0	0	0	0	0	0	0	0	7	14	11	24	14	14	9	14	15	d__Bacteria; p__Calditrichota; c__Calditrichia; o__Calditrichales; f__Calditrichaceae; g__Calorithrix; s__uncultured_bacterium
7101ffb232361d6e5a70be9d19134eca	20	15	11	48	8	0	11	11	22	5	11	0	11	3	0	6	26	10	0	0	0	0	0	0	0	0	0	0	0	0	0	0	0	0	0	0	d__Bacteria; p__Bacteroidota; c__Bacteroidia; o__Cytophagales; f__Cyclobacteriaceae; g__uncultured; s__uncultured_bacterium
97aee7bd3a13a7fab616b1381e6e338e	0	0	0	0	0	0	0	0	0	0	0	0	0	0	0	0	0	0	0	0	0	0	0	0	0	0	0	26	32	16	22	13	28	18	30	18	d__Bacteria; p__Proteobacteria; c__Alphaproteobacteria; o__Rhodobacterales; f__Rhodobacteraceae
fc2402e2e8f761fe2156ecc7e6461d1a	0	0	0	0	0	0	0	0	0	0	0	0	0	0	0	0	0	0	0	0	0	0	0	0	0	0	0	36	25	19	24	26	17	29	29	11	d__Bacteria; p__Bacteroidota; c__Bacteroidia; o__Cytophagales; f__Cyclobacteriaceae; g__uncultured; s__uncultured_bacterium
255be6f29b0aff6b8996a43ab344767f	0	0	0	0	0	0	0	0	0	0	0	0	0	0	0	0	0	0	0	0	0	0	0	0	0	0	0	19	26	24	28	23	21	13	16	28	d__Bacteria; p__Bacteroidota; c__Bacteroidia; o__Sphingobacteriales; f__Lentimicrobiaceae; g__Lentimicrobiaceae
eb27a7fd5c5aff8b895fb2649a23d005	0	0	0	0	0	0	0	0	0	0	0	0	0	0	0	0	0	0	0	0	0	0	0	0	0	0	0	28	24	14	35	18	23	13	14	17	d__Bacteria; p__Bacteroidota; c__Bacteroidia; o__Chitinophagales; f__Saprospiraceae; g__Phaeodactylibacter
03f510ed904fe63c459666d2f454cb65	0	0	0	0	0	0	0	0	0	0	0	0	0	0	0	0	0	0	0	0	0	0	0	0	0	0	0	20	30	32	20	19	14	9	27	36	d__Bacteria; p__Spirochaetota; c__Spirochaetia; o__Spirochaetales; f__Spirochaetaceae; g__Spirochaeta_2
b8f0819813d876661057b86eb1bd82a6	26	33	31	0	11	31	30	11	13	2	0	0	0	0	0	0	0	5	0	0	0	0	0	0	0	0	0	0	0	0	0	0	0	0	0	0	d__Bacteria; p__Chloroflexi; c__Anaerolineae; o__Anaerolineales; f__Anaerolineaceae; g__uncultured; s__uncultured_bacterium
9bb1e14a1af5ce4e9dea9c3b6ced237b	17	24	23	10	13	14	19	25	10	3	10	0	10	12	0	0	8	0	0	0	0	0	0	0	5	0	0	0	0	0	0	0	0	0	0	0	d__Bacteria; p__Planctomycetota; c__Phycisphaerae; o__Phycisphaerales; f__AKAU3564_sediment_group; g__AKAU3564_sediment_group; s__uncultured_organism
aa86067114aae49a166b1182e8fc6e52	0	0	0	0	0	0	0	0	0	0	0	0	0	0	0	0	0	0	0	28	0	94	68	12	29	35	40	0	0	0	0	0	0	0	0	0	d__Archaea; p__Halobacterota; c__Halobacteria; o__Halobacterales; f__Haloferacaceae; g__Halorussus
736ae3d5a48e7e066dcacc357309957e	0	0	0	0	16	16	19	15	7	14	13	17	12	10	19	16	15	21	0	0	0	0	0	0	0	0	0	0	0	0	0	0	0	0	0	0	d__Bacteria; p__Proteobacteria; c__Gammaproteobacteria; o__Enterobacterales; f__Enterobacteriaceae; g__Escherichia-Shigella; s__Escherichia_coli
d16fde6ccdd46e2961050d2e1865a7dd	14	15	23	13	19	26	24	25	17	0	0	0	3	4	0	0	0	9	0	0	0	0	0	4	0	0	0	0	0	0	0	0	0	0	0	0	d__Bacteria; p__Proteobacteria; c__Gammaproteobacteria; o__Steroidobacterales; f__Woeseiaceae
0d4d735ba5f524d40f8af1fe75f165ca	20	0	11	34	11	14	27	18	16	3	13	0	0	0	0	4	6	0	13	22	0	0	0	0	14	0	0	0	0	0	0	0	0	0	0	0	d__Bacteria; p__Chloroflexi; c__Chloroflexia; o__Chloroflexales; f__Chloroflexaceae; g__Candidatus_Chlorothrix; s__uncultured_organism
2e1939595bb65fafd330331707ba6ce7	10	34	25	14	17	7	17	15	7	16	32	0	0	0	17	0	0	0	0	0	0	0	0	0	0	0	0	0	0	0	0	0	0	0	0	0	d__Bacteria; p__Chloroflexi; c__Anaerolineae; o__Anaerolineales; f__Anaerolineaceae; g__uncultured; s__uncultured_organism
5ddfa7a4c9809788515bf385f3bc1d70	0	0	5	0	0	0	0	0	0	2	0	0	0	0	0	0	0	0	25	11	21	46	61	17	37	8	61	0	0	0	0	0	0	0	0	0	d__Bacteria; p__Planctomycetota; c__Phycisphaerae; o__Phycisphaerales; f__AKAU3564_sediment_group; g__AKAU3564_sediment_group; s__uncultured_organism
63990219c2526810d7d25e769aa0d189	0	0	0	0	0	0	0	0	0	0	0	0	0	0	0	0	0	0	23	38	47	20	28	28	32	35	44	0	0	0	0	0	0	0	0	0	d__Bacteria; p__Bacteroidota; c__Bacteroidia; o__Flavobacteriales; f__Cryomorphaceae; g__Cryomorpha; s__uncultured_organism
4ff143c61e607bf23273fde256c3fb24	23	5	14	27	39	15	10	17	17	8	14	12	6	14	0	0	0	0	0	0	0	0	0	0	0	0	0	0	0	0	0	0	0	0	0	0	d__Bacteria; p__Desulfobacterota; c__Desulfovibrionia; o__Desulfovibrionales; f__Desulfovibrionaceae; g__Desulfovibrio; s__uncultured_organism
16f551b2dab61a7994e0a6668f45b1b0	8	3	11	0	11	30	22	1	25	9	5	0	3	8	3	6	22	28	0	0	0	0	0	0	0	0	0	0	0	0	0	0	0	0	0	0	d__Bacteria; p__Cyanobacteria; c__Cyanobacteriia; o__Phormidesmiales
d3dbbc8674773a49d0f15137a4668d4b	11	11	13	0	13	27	18	11	32	19	0	0	0	0	0	18	17	12	0	0	0	0	0	0	0	0	0	0	0	0	0	0	0	0	0	0	d__Bacteria; p__Cyanobacteria; c__Cyanobacteriia; o__Phormidesmiales; f__Phormidesmiaceae; g__Phormidium_MBIC10003; s__uncultured_organism
703d768deef50a463508091e2ab8fc62	0	0	2	0	0	0	3	0	0	0	0	0	0	0	0	0	0	0	39	37	68	19	13	51	15	25	17	0	0	0	0	0	0	0	0	0	d__Eukaryota; p__Nematozoa; c__Enoplea; o__Enoplida; f__Enoplida; g__Enoplida
b9c62eba2bf0fc267aa353a60e877680	0	0	14	15	0	8	0	0	24	0	0	12	25	40	39	0	5	38	0	0	0	0	0	0	0	0	0	0	0	0	0	0	0	0	0	0	d__Bacteria; p__Bacteroidota; c__Bacteroidia; o__Chitinophagales; f__Saprospiraceae; g__Lewinella; s__uncultured_organism
0f0a2563b2bc84097d66559b6c8efad7	0	0	0	15	0	0	6	5	0	1	9	49	23	25	30	30	13	24	0	0	0	0	0	0	0	0	0	0	0	0	0	0	0	0	0	0	d__Bacteria; p__Bacteroidota; c__Bacteroidia; o__Bacteroidales; f__Bacteroidetes_BD2-2; g__Bacteroidetes_BD2-2; s__uncultured_organism
fcd281bd483a68478bd5f230d75c759b	0	0	0	0	0	0	0	0	0	0	0	0	0	0	0	0	0	0	27	23	43	0	34	37	37	35	40	0	0	0	0	0	0	0	0	0	d__Bacteria; p__Bacteroidota; c__Rhodothermia; o__Rhodothermales; f__Rhodothermaceae; g__Salinibacter; s__uncultured_bacterium
406dec7bc5b86c1c7022d783b22851d4	13	0	5	11	6	15	5	13	4	3	0	0	37	25	7	6	12	5	3	0	11	0	0	2	7	4	13	0	0	0	0	0	0	0	0	0	d__Bacteria; p__Zixibacteria; c__Zixibacteria; o__Zixibacteria; f__Zixibacteria; g__Zixibacteria
0bdfc922c5560547662b33a45358f01c	18	18	23	13	16	7	6	8	19	15	16	4	3	7	7	0	4	0	0	0	0	0	0	0	0	0	0	0	0	0	0	0	0	0	0	0	d__Bacteria; p__Acidobacteriota; c__Thermoanaerobaculia; o__Thermoanaerobaculales; f__Thermoanaerobaculaceae; g__Subgroup_23; s__uncultured_organism
baf1b498ab1ee2a32332d90b816cd07b	33	6	15	12	8	7	8	4	8	12	5	17	14	10	12	3	17	0	0	0	0	0	0	0	0	0	0	0	0	0	0	0	0	0	0	0	d__Bacteria; p__Bacteroidota; c__Bacteroidia; o__Bacteroidales; f__Bacteroidetes_BD2-2; g__Bacteroidetes_BD2-2; s__uncultured_organism
1d8f7cd51197cf1abd3cc57e66247e08	20	24	14	20	10	0	6	18	15	20	20	0	5	0	0	0	11	0	0	0	0	0	0	0	0	0	0	0	0	0	0	0	0	0	0	0	d__Bacteria; p__Spirochaetota; c__Spirochaetia; o__Spirochaetales; f__Spirochaetaceae; g__Spirochaeta_2; s__uncultured_organism
9349383e170343d7e0fc3316fa302fb6	0	0	0	0	0	0	0	0	0	0	0	0	0	0	0	0	0	0	0	0	0	0	0	0	0	0	0	18	10	21	29	20	25	21	24	21	d__Bacteria; p__Bacteroidota; c__Bacteroidia; o__Bacteroidales; f__Bacteroidetes_BD2-2; g__Bacteroidetes_BD2-2; s__uncultured_bacterium
4ce76a3d2fd92903478b7bf64233ad7a	19	15	15	11	21	11	6	7	16	7	16	17	0	7	12	0	13	8	7	0	8	0	0	0	8	0	0	0	0	0	0	0	0	0	0	0	d__Bacteria; p__Planctomycetota; c__Phycisphaerae; o__Phycisphaerales; f__Phycisphaeraceae; g__uncultured; s__uncultured_organism
46e885a8d5f4f81fed991143a3726923	0	0	0	0	0	0	0	0	0	0	0	0	0	0	0	0	0	0	0	0	0	0	0	0	0	0	0	21	23	0	23	32	18	31	10	14	d__Bacteria; p__Gemmatimonadota; c__BD2-11_terrestrial_group; o__BD2-11_terrestrial_group; f__BD2-11_terrestrial_group; g__BD2-11_terrestrial_group
556dc66c17bc48353bb5cff2c3057a4b	13	3	13	11	14	0	14	13	12	27	14	0	6	0	8	0	18	14	0	0	0	0	0	0	0	0	0	0	0	0	0	0	0	0	0	0	d__Bacteria; p__Chloroflexi; c__Anaerolineae; o__SBR1031; f__SBR1031; g__SBR1031; s__uncultured_organism
97ea67b110c07f77e2b4ed838d3909e5	3	3	0	0	0	9	6	5	2	0	0	3	0	1	0	0	1	3	50	25	30	17	22	23	25	14	20	0	0	0	0	0	0	0	0	0	d__Bacteria; p__Chloroflexi; c__Anaerolineae; o__Caldilineales; f__Caldilineaceae; g__uncultured; s__uncultured_bacterium
2a07c0dc362e0403ab6377aef8bc19c3	0	0	4	0	0	11	23	20	7	15	20	0	0	15	10	20	21	10	0	0	0	0	0	0	0	0	0	0	0	0	0	0	0	0	0	0	d__Bacteria; p__Cyanobacteria; c__Cyanobacteriia
d92c972a0df43ef9d169c0199e4b4c8a	0	0	0	0	0	0	0	0	0	0	0	0	0	0	0	0	0	0	0	0	0	0	0	0	0	0	0	28	0	31	0	0	22	29	38	17	d__Bacteria; p__Spirochaetota; c__Spirochaetia; o__Spirochaetales; f__Spirochaetaceae; g__Spirochaeta_2
797208406771592fad22ef8332779e45	12	15	24	17	13	5	8	6	5	3	10	10	21	19	17	0	15	0	0	0	0	0	0	0	0	0	0	0	0	0	0	0	0	0	0	0	d__Bacteria; p__Planctomycetota; c__Phycisphaerae; o__Phycisphaerales; f__Phycisphaeraceae; g__uncultured; s__uncultured_organism
77889cb5f7111f2dfd13fd59f6daa814	14	0	9	2	8	10	11	6	13	8	12	11	15	27	27	6	0	21	0	0	0	0	0	0	0	0	0	0	0	0	0	0	0	0	0	0	d__Bacteria; p__Spirochaetota; c__Spirochaetia; o__Spirochaetales; f__Spirochaetaceae; g__Spirochaeta_2; s__uncultured_organism
241b28d8ee7435145e84d9df352e9c96	0	0	0	0	0	0	0	0	0	0	0	0	0	0	0	0	0	0	0	0	0	0	0	0	0	0	0	17	12	21	20	29	12	15	39	17	d__Bacteria; p__Acidobacteriota; c__Thermoanaerobaculia; o__Thermoanaerobaculales; f__Thermoanaerobaculaceae; g__Subgroup_23
584ebeb08a995520e918304e15d741dd	0	0	0	0	0	0	0	0	0	0	0	0	0	0	0	0	0	0	0	0	0	0	0	0	0	0	0	14	23	27	18	17	19	20	19	23	d__Bacteria; p__Chloroflexi; c__Anaerolineae; o__Anaerolineales; f__Anaerolineaceae; g__uncultured
147f339bdc2d1cc1b4dec4b846aa516a	0	0	0	0	0	0	0	0	0	0	0	0	0	0	0	0	0	0	39	0	32	17	39	24	46	28	52	0	0	0	0	0	0	0	0	0	d__Bacteria; p__Bacteroidota; c__Bacteroidia; o__Bacteroidales; f__Marinilabiliaceae; g__uncultured; s__uncultured_organism
3cb6f39dd8de56fe637bc6b814459e75	0	0	0	0	0	0	0	0	0	0	0	0	0	0	0	0	0	0	0	0	0	0	0	0	0	0	0	16	27	24	11	23	10	32	15	26	d__Archaea; p__Thermoplasmatota; c__Thermoplasmata; o__Marine_Benthic_Group_D_and_DHVEG-1; f__Marine_Benthic_Group_D_and_DHVEG-1; g__Marine_Benthic_Group_D_and_DHVEG-1; s__uncultured_archaeon
c984bcfd963e5dc7d380329484d7df06	4	9	17	0	11	10	6	0	11	26	15	0	12	19	17	0	12	14	0	0	0	0	0	0	0	0	0	0	0	0	0	0	0	0	0	0	d__Bacteria; p__Sva0485; c__Sva0485; o__Sva0485; f__Sva0485; g__Sva0485
043e5cb5b340a178fa0faa7d22a8dbdd	20	0	0	0	0	22	31	44	0	0	0	0	0	0	0	0	0	0	0	0	18	20	13	0	10	0	10	0	0	0	0	0	0	0	0	0	d__Bacteria; p__Desulfobacterota; c__Desulfobacteria; o__Desulfobacterales; f__Desulfococcaceae; g__Desulfonema; s__uncultured_organism
573e61e657784585ebbc441982a71c22	0	0	0	0	13	10	0	0	0	0	0	21	0	0	0	0	0	0	34	22	19	23	28	9	33	25	30	0	0	0	0	0	0	0	0	0	d__Bacteria; p__Proteobacteria; c__Gammaproteobacteria; o__Ectothiorhodospirales; f__Ectothiorhodospiraceae; g__Halofilum; s__uncultured_bacterium
4c5a05a50993aaae26ad49659d50f219	0	0	0	0	0	4	0	0	0	0	0	0	0	0	0	0	0	0	30	28	27	19	0	24	41	49	36	0	0	0	0	0	0	0	0	0	d__Bacteria; p__Firmicutes; c__Bacilli; o__Bacillales; f__Bacillaceae; g__Bacillus; s__Bacillus_sp.
2937c4d489985e92fe713916a898587d	0	0	0	0	0	0	0	0	0	0	0	0	0	0	0	0	0	0	0	0	0	0	0	0	0	0	0	15	33	14	13	28	22	16	18	21	d__Bacteria; p__Actinobacteriota; c__Acidimicrobiia; o__Actinomarinales; f__uncultured; g__uncultured; s__uncultured_bacterium
28a1c298dca46ece035733dcf7004377	10	15	9	9	4	43	18	25	4	5	8	0	3	0	0	0	5	0	0	0	0	0	0	0	0	0	0	0	0	0	0	0	0	0	0	0	d__Bacteria; p__Latescibacterota; c__Latescibacterota; o__Latescibacterota; f__Latescibacterota; g__Latescibacterota
56a81179268c3f04f6528ed10379bbdd	0	0	0	0	0	0	0	0	0	0	11	27	33	32	38	35	7	18	0	0	0	0	0	0	0	0	0	0	0	0	0	5	0	0	0	4	d__Bacteria; p__Calditrichota; c__Calditrichia; o__Calditrichales; f__Calditrichaceae; g__Calditrichaceae; s__uncultured_bacterium
16c38016ec9969f742d00b2f958e2794	0	35	11	0	28	16	10	13	38	0	21	0	7	0	0	0	13	0	0	0	0	0	0	0	0	3	0	0	0	0	0	0	0	0	0	0	d__Bacteria; p__Planctomycetota; c__Phycisphaerae; o__Phycisphaerales; f__Phycisphaeraceae; g__Urania-1B-19_marine_sediment_group
b7daea6546e0240960cbdb4d8b841223	0	0	0	0	0	0	0	0	0	0	0	0	0	0	0	0	0	0	45	33	26	27	0	27	45	23	39	0	0	0	0	0	0	0	0	0	d__Bacteria; p__Firmicutes; c__Bacilli; o__Bacillales; f__Bacillaceae; g__Bacillus
cd512cf24b00b6c20436f367059d38d0	0	0	0	0	0	0	0	0	0	0	0	0	0	0	0	0	0	0	30	0	27	42	21	39	34	34	24	0	0	0	0	0	0	0	0	2	d__Bacteria; p__Chloroflexi; c__Chloroflexia; o__Chloroflexales; f__Chloroflexaceae; g__Candidatus_Chlorothrix; s__uncultured_organism
3da8c657438fb0bcdf2888fbd07cce6d	16	0	0	0	2	31	28	28	0	0	0	28	6	0	15	20	2	8	0	2	0	0	0	0	0	0	0	0	0	0	0	0	0	0	0	0	d__Bacteria; p__Chloroflexi; c__Anaerolineae; o__SBR1031; f__SBR1031; g__SBR1031; s__uncultured_bacterium
6030258a791c20e1f22a8d3f6484f195	16	7	0	0	0	45	17	32	0	0	0	0	12	10	11	0	9	16	0	0	0	0	0	0	0	0	0	0	0	0	0	0	0	0	0	0	d__Bacteria; p__Latescibacterota; c__Latescibacterota; o__Latescibacterota; f__Latescibacterota; g__Latescibacterota; s__uncultured_organism
afbcb254363455d8f8fe79cce2f816fe	0	0	0	0	0	0	0	0	0	0	0	0	0	0	0	0	0	0	0	0	0	0	0	0	0	0	0	18	18	18	14	26	20	25	16	27	d__Bacteria; p__Bacteroidota; c__Bacteroidia; o__Sphingobacteriales; f__Lentimicrobiaceae; g__Lentimicrobiaceae; s__uncultured_bacterium
786f9fb2d75fc70d421b734305018399	12	5	9	28	10	22	10	9	13	5	3	17	0	12	0	30	23	8	0	0	0	0	0	0	0	0	0	0	0	0	0	0	0	0	0	0	d__Bacteria; p__Bacteroidota; c__Bacteroidia; o__Cytophagales; f__Cyclobacteriaceae; g__uncultured; s__uncultured_bacterium
2a5e96963c61b62b11b80da227fc1c83	9	12	13	17	14	6	15	6	6	10	0	0	4	0	0	0	4	0	7	9	0	13	0	10	20	10	13	0	0	0	0	0	0	0	0	0	d__Bacteria; p__Planctomycetota; c__Planctomycetes; o__Pirellulales; f__Pirellulaceae; g__Pir4_lineage; s__uncultured_organism
50bbf735b03e513ff15f0346f369d6d8	0	0	0	0	0	0	0	0	0	0	0	0	0	0	0	0	0	0	0	0	0	0	0	0	0	0	0	22	22	20	30	7	26	22	5	27	d__Bacteria; p__Desulfobacterota; c__Desulfobacteria; o__Desulfobacterales; f__Desulfosarcinaceae
0ece74d9adf78ee2a634736e456a2c0d	15	11	13	35	14	4	3	6	13	4	9	0	9	17	20	0	0	0	0	0	0	0	0	0	0	0	0	0	0	0	0	0	0	0	0	0	d__Bacteria; p__Bacteroidota; c__Bacteroidia; o__Cytophagales; f__Cyclobacteriaceae; g__uncultured; s__uncultured_organism
4fbe77577b420921b2c8c9ce0b0a5ac5	0	10	5	2	6	0	0	3	0	17	11	12	37	26	11	0	26	10	0	0	0	0	0	0	0	0	0	0	0	0	0	0	0	0	0	0	d__Bacteria; p__Proteobacteria; c__Gammaproteobacteria
1c75918e11a651089abac63cf6be44f1	0	0	0	0	0	0	0	0	0	0	0	0	0	0	0	0	0	0	0	0	0	0	0	0	0	0	0	16	14	19	23	17	19	22	20	23	d__Bacteria; p__Bacteroidota; c__Kryptonia; o__Kryptoniales; f__MSB-3C8; g__MSB-3C8
e0526a2c09fd406caf0b0a9cda0ad28d	0	32	0	13	17	0	31	0	0	34	19	0	8	0	16	0	14	14	0	0	0	0	0	0	0	0	0	0	0	0	0	0	0	0	0	0	d__Bacteria; p__Chloroflexi; c__Anaerolineae; o__SBR1031; f__SBR1031; g__SBR1031
062763e8e2888e21e6a6b4cb5a66b194	7	7	6	7	9	11	10	25	10	5	13	17	10	10	20	6	2	17	0	0	0	0	0	0	0	0	0	0	0	0	0	0	0	0	0	0	d__Bacteria; p__Planctomycetota; c__Phycisphaerae; o__mle1-8; f__mle1-8; g__mle1-8; s__uncultured_organism
d682aed7acce8496e6d5ea8d6737b3e5	0	0	0	0	0	0	0	0	0	0	0	0	0	0	0	0	0	0	0	0	0	0	0	0	0	0	0	24	29	23	20	17	11	23	19	20	d__Bacteria; p__Gemmatimonadota; c__BD2-11_terrestrial_group; o__BD2-11_terrestrial_group; f__BD2-11_terrestrial_group; g__BD2-11_terrestrial_group; s__uncultured_bacterium
7c9ef7ded2913df673bae6bbe3824f71	3	4	4	0	9	17	11	9	4	1	2	0	0	0	0	3	3	0	0	25	9	12	7	0	14	24	5	0	3	1	2	0	7	0	7	2	d__Bacteria; p__Cyanobacteria; c__Cyanobacteriia; o__Cyanobacteriales
ef864ec09f1c2a74e14abc4970cf69a7	7	19	9	8	25	0	0	0	13	1	7	20	9	12	11	12	6	21	0	0	0	0	0	0	0	0	0	3	0	3	0	8	0	1	0	3	d__Bacteria; p__Proteobacteria; c__Gammaproteobacteria; o__Steroidobacterales; f__Woeseiaceae; g__Woeseia
f8adbfa62225c0d2712401e1ce9850be	27	0	0	0	0	18	11	8	0	0	0	0	0	0	0	0	0	0	0	0	0	0	0	0	0	0	0	20	23	13	0	17	16	7	0	9	d__Bacteria; p__Chloroflexi; c__Anaerolineae; o__uncultured; f__uncultured; g__uncultured; s__uncultured_bacterium
2105bbc4065ace120f34ff67e0f25446	14	22	18	0	31	0	25	10	10	28	10	0	0	0	0	0	0	0	0	0	0	0	0	0	0	0	0	0	0	0	0	0	0	0	0	0	d__Bacteria; p__Planctomycetota; c__Phycisphaerae; o__Phycisphaerales; f__AKAU3564_sediment_group; g__AKAU3564_sediment_group; s__uncultured_organism
d7112c188f0f4cd00c2b8d268ba5f8b6	20	15	7	9	0	19	16	17	0	0	9	0	12	0	7	0	0	0	12	7	9	11	7	6	9	7	8	0	0	0	0	0	0	0	0	0	d__Bacteria; p__Proteobacteria; c__Alphaproteobacteria; o__Kiloniellales; f__Fodinicurvataceae
88422fc09692abebf34e42e0a38a0b4f	0	0	0	0	0	0	0	0	0	0	0	0	0	3	0	0	0	0	26	20	19	28	61	23	33	17	44	0	0	0	0	0	0	0	0	0	d__Archaea; p__Halobacterota; c__Halobacteria; o__Halobacterales; f__Halomicrobiaceae; g__Halapricum; s__uncultured_archaeon
30c8f477bb2fa199cdbbc969963f78a7	0	0	0	0	0	0	0	0	0	0	0	0	0	0	0	0	0	0	0	0	0	0	0	0	0	0	0	65	14	12	18	34	0	7	20	16	d__Eukaryota; p__Dinoflagellata; c__Dinophyceae; o__Gymnodiniphycidae; f__Gymnodiniphycidae; g__Amphidinium
5980fe888170c25bfa6e1277a9ab5c3a	0	0	0	0	0	0	0	0	0	0	0	0	0	0	0	0	0	0	0	0	0	0	0	0	0	0	0	15	25	33	11	18	17	15	15	26	d__Bacteria; p__Bacteroidota; c__Bacteroidia; o__Bacteroidales; f__SB-5; g__SB-5
abcf3745523229ed3f8d9e15baaf71c6	0	0	0	0	0	0	0	0	0	0	0	0	0	0	0	0	0	0	0	0	0	0	0	0	0	0	0	18	27	13	17	23	12	29	18	18	d__Bacteria; p__Desulfobacterota; c__Desulfobacteria; o__Desulfobacterales; f__Desulfosarcinaceae; g__uncultured; s__uncultured_delta
13c3ab00d809f8416d07ff0bf228981b	0	0	0	0	0	0	0	0	0	0	0	0	0	0	0	0	0	0	0	0	0	0	0	0	0	0	0	18	37	27	24	29	0	28	0	6	d__Bacteria; p__Proteobacteria; c__Gammaproteobacteria; o__Chromatiales; f__Chromatiaceae; g__Thiohalocapsa; s__uncultured_organism
7d8795a023424b2ce03ab22a8245c8ca	12	15	5	16	12	7	26	22	13	29	8	0	0	0	0	0	0	0	0	0	0	0	0	0	0	0	0	0	0	0	0	0	0	0	0	0	d__Bacteria; p__Bacteroidota; c__Bacteroidia; o__Cytophagales; f__Hymenobacteraceae; g__Hymenobacter
3f556f1b9e5bf31e7bd4c0844e3e69da	0	0	0	0	0	0	0	0	0	0	0	0	0	0	0	0	0	0	0	0	0	0	0	0	0	0	0	29	35	9	22	12	19	6	22	17	d__Bacteria; p__Chloroflexi; c__Anaerolineae; o__Ardenticatenales; f__uncultured; g__uncultured; s__uncultured_bacterium
95a3b68b079325053a057d07b2af108a	58	7	3	1	12	23	42	5	4	0	0	0	0	0	0	0	9	1	0	0	0	0	0	0	0	0	0	0	0	0	0	0	0	0	0	0	d__Bacteria; p__Halanaerobiaeota; c__Halanaerobiia; o__Halanaerobiales; f__Halanaerobiaceae; g__Halanaerobium
52b746550b2d3bfbeb2a85db251ea71f	0	24	38	32	23	0	7	0	52	0	0	0	0	0	0	4	5	0	0	0	0	0	0	0	0	0	0	0	0	0	0	0	0	0	0	0	d__Bacteria; p__Bacteroidota; c__Bacteroidia; o__Flavobacteriales; f__Flavobacteriaceae; g__Robiginitalea; s__uncultured_organism
074fe1b5ce4d9c50b0ccf03866b4325b	9	8	7	10	17	13	3	12	9	31	26	5	0	0	0	7	14	0	0	0	0	0	0	0	0	0	0	0	0	0	0	0	0	0	0	0	d__Bacteria; p__Chloroflexi; c__Anaerolineae; o__SBR1031; f__A4b; g__A4b
4c992b702a747a9310c3fd9fa437b120	15	18	13	34	14	16	12	7	11	16	8	0	5	4	0	0	0	0	0	0	0	0	0	0	0	0	0	0	0	0	0	0	0	0	0	0	d__Bacteria; p__Spirochaetota; c__Spirochaetia; o__Spirochaetales; f__Spirochaetaceae; g__uncultured; s__uncultured_organism
9aba7de3a807b7d0831d3db06aca6ebb	0	0	0	0	0	0	0	0	0	0	0	0	0	0	0	0	0	0	0	0	0	0	0	0	0	0	0	0	45	0	48	22	24	0	0	30	d__Bacteria; p__Spirochaetota; c__Spirochaetia; o__Spirochaetales; f__Spirochaetaceae; g__Spirochaeta_2
f46b44fb1626cf7cf7e8bc0fbe64405b	0	0	0	0	0	0	0	0	0	0	0	0	0	0	0	0	0	0	0	0	0	0	0	0	0	0	0	23	14	24	14	22	17	15	26	16	d__Bacteria; p__Desulfobacterota; c__Desulfobacteria; o__Desulfobacterales; f__Desulfosarcinaceae; g__LCP-80
7cf31a7fec6462205cd71e738230414c	4	0	21	17	0	0	0	5	0	59	9	0	20	4	5	0	9	3	0	0	0	0	0	0	0	0	0	0	0	0	0	0	0	0	0	0	d__Archaea; p__Micrarchaeota; c__Micrarchaeia; o__Micrarchaeales; f__Micrarchaeales; g__Micrarchaeales; s__uncultured_archaeon
71b91e87ec0aac06f328d7e87ffd89b6	1	6	8	0	0	0	2	2	2	67	22	0	1	0	2	0	4	0	0	0	0	0	0	0	0	0	0	0	0	0	0	0	0	0	0	0	d__Bacteria; p__Proteobacteria; c__Gammaproteobacteria; o__Diplorickettsiales; f__Diplorickettsiaceae; g__uncultured; s__uncultured_bacterium
555ebcbd9e0817c4acb46d736ac304ce	0	0	0	9	0	0	0	8	12	0	0	0	0	0	0	0	0	0	0	0	0	0	0	0	0	0	0	23	25	17	25	0	26	0	0	17	d__Bacteria; p__Proteobacteria; c__Gammaproteobacteria; o__Gammaproteobacteria_Incertae_Sedis; f__Unknown_Family; g__uncultured
b93445a2d7af05d5991e21bdfa0542b1	0	15	10	18	4	5	0	0	5	1	18	15	8	3	21	22	39	12	0	0	0	0	0	0	0	0	0	0	0	0	0	0	0	0	0	0	d__Bacteria; p__Myxococcota; c__Polyangia; o__Polyangiales; f__Sandaracinaceae; g__uncultured
cd68f71b690689ce930b89832812f129	0	6	5	0	11	3	4	0	2	2	5	0	0	0	0	0	0	0	28	11	37	33	22	46	12	4	16	0	0	0	0	0	0	0	0	0	d__Bacteria; p__Proteobacteria; c__Alphaproteobacteria; o__Kiloniellales; f__Fodinicurvataceae; g__Rhodovibrio
63ad99e4dea57d0b129f05f256e85837	0	0	0	0	0	0	0	0	4	0	0	0	0	0	0	0	0	0	8	13	11	54	55	18	24	21	34	0	0	0	0	0	0	0	0	0	d__Archaea; p__Halobacterota; c__Halobacteria; o__Halobacterales; f__Halomicrobiaceae; g__Halapricum
6cb139a37d6f1697eb457f75584c3adc	0	0	0	0	0	0	0	0	0	0	0	0	0	0	0	0	0	0	0	0	0	0	0	0	0	0	0	16	15	21	14	13	9	25	22	12	d__Bacteria; p__Proteobacteria; c__Gammaproteobacteria; o__Gammaproteobacteria_Incertae_Sedis; f__Unknown_Family; g__uncultured; s__uncultured_bacterium
c4c789e44f3d54a2c81aac23a61a46a0	30	7	9	3	0	10	23	4	4	3	0	0	0	4	0	0	5	0	12	7	10	13	6	13	4	9	7	0	0	0	0	0	0	0	0	0	d__Bacteria; p__Proteobacteria; c__Gammaproteobacteria; o__Chromatiales; f__Chromatiaceae
ad7fa74437d655d22f28be5e820186f2	16	7	18	14	18	14	21	13	4	0	0	3	9	16	1	1	13	0	0	0	0	0	0	0	0	0	0	0	0	3	0	0	0	0	0	0	d__Bacteria; p__Chloroflexi; c__Dehalococcoidia; o__GIF9; f__AB-539-J10; g__AB-539-J10; s__uncultured_bacterium
b375985ddad47b495e6ba2570d44a68b	0	0	0	0	0	0	0	0	0	0	0	0	0	0	0	0	0	0	18	35	29	27	16	31	28	31	24	0	0	0	0	0	0	0	0	0	d__Bacteria; p__Proteobacteria; c__Alphaproteobacteria; o__Rhizobiales; f__Beijerinckiaceae; g__Salinarimonas
a4c93da072ed085fd3a809f16c061eaa	0	0	0	0	0	0	0	0	0	0	0	0	0	0	0	0	0	0	39	36	28	31	0	15	18	33	50	0	0	0	0	0	0	0	0	0	d__Bacteria; p__Gemmatimonadota; c__BD2-11_terrestrial_group; o__BD2-11_terrestrial_group; f__BD2-11_terrestrial_group; g__BD2-11_terrestrial_group; s__uncultured_bacterium
e7325fbf76b066a861ccfd9d37d4b4ae	0	0	0	0	0	0	0	6	2	0	0	5	11	7	0	9	3	6	0	0	0	0	0	0	0	0	0	7	14	15	9	15	21	11	12	13	d__Bacteria; p__Bacteroidota; c__Kapabacteria; o__Kapabacteriales; f__Kapabacteriales; g__Kapabacteriales
25cf7bda8fed5155eb1d98068bbcb0ed	0	0	0	0	0	0	0	0	0	0	0	0	0	0	0	0	0	0	0	0	0	0	0	0	0	0	0	14	31	25	20	21	21	11	18	17	d__Bacteria; p__Bacteroidota; c__Bacteroidia; o__Bacteroidales; f__SB-5; g__SB-5; s__uncultured_organism
eb2bf6663c6dcc15bca446e3d4c87806	9	10	23	29	15	6	0	4	15	17	7	0	0	0	0	0	10	0	0	8	0	10	7	0	0	0	0	0	0	0	0	0	0	0	0	0	d__Bacteria; p__Spirochaetota; c__Spirochaetia; o__Spirochaetales; f__Spirochaetaceae; g__Spirochaeta_2; s__uncultured_organism
8e414ab6aa121f1586ec133d0152f346	17	3	2	2	7	28	23	16	4	0	0	0	6	5	0	0	0	0	6	5	4	0	1	5	6	2	6	0	0	0	0	0	0	0	0	0	d__Bacteria; p__Latescibacterota; c__Latescibacteria; o__Latescibacterales; f__Latescibacteraceae; g__Latescibacteraceae; s__uncultured_bacterium
2cf83b8ce0ca7b877d08132e4ce5f69c	12	0	7	3	0	11	13	15	11	2	0	12	29	0	5	0	10	9	0	0	0	0	0	2	0	0	4	0	0	0	0	0	0	0	0	0	d__Bacteria; p__Zixibacteria; c__Zixibacteria; o__Zixibacteria; f__Zixibacteria; g__Zixibacteria; s__uncultured_bacterium
a5431041d203ad42b013ada428252529	0	0	22	53	20	23	0	6	27	0	14	0	0	0	11	9	0	0	0	0	0	0	0	0	0	0	0	0	0	0	0	0	0	0	0	0	d__Bacteria; p__Bacteroidota; c__Bacteroidia; o__Cytophagales; f__Cyclobacteriaceae; g__Fulvivirga
91228a6245b1013fd2a7528e3426ef1d	0	0	0	0	0	0	0	0	0	0	0	0	0	0	0	0	0	0	0	0	0	0	0	0	0	0	0	14	15	10	23	13	20	8	18	24	d__Bacteria; p__Calditrichota; c__Calditrichia; o__Calditrichales; f__Calditrichaceae; g__Calditrichaceae; s__uncultured_bacterium
7455b268dea8da4a98f35ea16099398f	0	0	0	0	0	0	0	0	0	0	0	0	0	0	0	0	0	0	0	0	0	0	0	0	0	0	0	13	23	18	21	17	24	15	16	18	d__Bacteria; p__Spirochaetota; c__Spirochaetia; o__Spirochaetales; f__Spirochaetaceae; g__Spirochaeta_2; s__uncultured_organism
deb6daae72ffbf854206a6cfde716879	0	0	0	0	0	0	0	0	0	0	0	0	0	0	0	0	0	0	0	0	0	0	0	0	0	0	0	16	16	25	12	21	14	21	20	14	d__Bacteria; p__Sva0485; c__Sva0485; o__Sva0485; f__Sva0485; g__Sva0485; s__uncultured_bacterium
5ebb7b005a21dfe370a8e045558b4628	6	12	15	0	30	13	0	4	16	7	11	0	7	8	15	0	6	0	0	0	0	0	0	0	0	0	0	0	0	0	0	0	0	0	0	0	d__Bacteria; p__Chloroflexi; c__Anaerolineae; o__SBR1031; f__SBR1031; g__SBR1031; s__uncultured_organism
bb7e8a470ad2dc7b22587244e1777091	28	23	20	25	29	14	6	5	5	1	5	0	2	0	0	0	6	0	0	4	0	0	0	0	0	0	4	0	0	0	0	0	0	0	0	0	d__Bacteria; p__Bacteroidota; c__Bacteroidia; o__Sphingobacteriales; f__Lentimicrobiaceae; g__Lentimicrobiaceae
e135b3656e1bdd3b6d353cfb278ae285	18	4	19	3	8	15	31	27	7	0	13	0	0	0	0	0	9	0	0	0	0	0	0	0	0	0	0	0	0	0	0	0	0	0	0	0	d__Bacteria; p__Bacteroidota; c__Bacteroidia
59f715e88349c610613306878f657bd6	0	5	0	0	0	0	0	0	4	72	7	0	5	8	0	0	0	0	0	0	0	0	0	0	0	0	0	0	0	0	0	0	0	0	0	0	d__Bacteria; p__Bacteroidota; c__Bacteroidia; o__Bacteroidales; f__Bacteroidetes_BD2-2; g__Bacteroidetes_BD2-2
eea6fd4334f4c591529fb4f2297f5a0d	0	0	0	0	6	7	0	5	5	6	0	27	21	14	15	31	7	18	0	5	2	0	0	4	7	6	7	0	0	0	0	0	0	0	0	0	d__Bacteria; p__Spirochaetota; c__Spirochaetia; o__Spirochaetales; f__Spirochaetaceae; g__Spirochaeta; s__uncultured_organism
f6b441202c56686d5ee35de6c72dafbb	0	0	0	0	0	0	0	0	0	0	0	0	25	91	39	0	0	53	0	0	0	0	0	0	0	0	0	0	0	0	0	0	0	0	0	0	d__Bacteria; p__Bacteroidota; c__Bacteroidia; o__Chitinophagales; f__Saprospiraceae; g__uncultured
436eda589ef6c0986542f944d46bdf70	0	0	0	0	0	0	0	0	0	0	0	0	0	0	0	0	0	0	0	0	0	0	0	0	0	0	0	17	28	15	20	19	11	8	19	11	d__Bacteria; p__Cyanobacteria; c__Cyanobacteriia; o__Cyanobacteriales; f__Xenococcaceae
f17ebeb4679062ebdf03111d56ef327b	0	0	0	0	0	0	0	0	0	0	0	0	0	0	0	0	0	0	0	0	0	0	0	0	0	0	0	19	21	33	11	24	12	7	17	15	d__Bacteria; p__Bacteroidota; c__Bacteroidia; o__Sphingobacteriales; f__Lentimicrobiaceae; g__Lentimicrobiaceae; s__uncultured_bacterium
cfe3bbf1bc3aaadf38dcd5d3f871a404	17	7	16	14	0	7	8	8	0	0	0	13	15	15	14	15	0	16	0	0	0	0	0	0	0	0	0	2	0	0	0	0	5	0	3	0	d__Bacteria; p__Spirochaetota; c__Spirochaetia; o__Spirochaetales; f__Spirochaetaceae; g__Spirochaeta; s__uncultured_organism
8132abd905bcc63ecdeebc5286ef29f2	11	13	11	9	38	12	15	23	18	0	0	0	0	0	0	18	0	0	0	0	0	0	0	0	0	0	0	0	0	0	0	0	0	0	0	0	d__Bacteria; p__Proteobacteria; c__Alphaproteobacteria; o__Caulobacterales; f__Parvularculaceae; g__Parvularcula
d725c06f8d72c1ff5a46115e125afd88	0	46	19	13	23	2	3	0	13	18	19	0	0	0	0	0	0	0	0	0	0	0	0	0	0	0	0	0	0	0	0	2	0	0	0	4	d__Archaea; p__Micrarchaeota; c__Micrarchaeia; o__Micrarchaeales; f__Micrarchaeales; g__Micrarchaeales; s__uncultured_archaeon
8c92cdc463ab2709465d7ef2a33a2702	0	0	0	0	0	0	0	0	0	0	0	0	0	0	0	0	0	0	0	8	5	146	51	0	0	9	21	0	0	0	0	0	0	0	0	0	d__Archaea; p__Halobacterota; c__Halobacteria; o__Halobacterales; f__Haloferacaceae; g__Haloarchaeobius
ae85fb9cb2c06058a8ddb481cad7f3f8	0	0	0	0	0	0	0	0	0	0	0	0	0	0	0	0	0	0	0	0	0	0	0	0	0	0	0	13	9	12	16	11	21	13	17	24	d__Bacteria; p__Proteobacteria; c__Alphaproteobacteria; o__Rhodobacterales; f__Rhodobacteraceae
3e2a2ef0200b8898c4bbdcd4f20a0537	0	21	17	9	25	17	15	17	0	15	12	0	3	4	5	0	0	6	0	0	0	0	0	0	0	0	0	0	0	0	0	0	0	0	0	0	d__Bacteria; p__Spirochaetota; c__Spirochaetia; o__Spirochaetales; f__Spirochaetaceae; g__Spirochaeta; s__uncultured_organism
fed8797868e6b8a182b6aa33fb45ed30	0	0	0	0	0	0	0	0	0	0	0	29	18	19	23	86	0	43	0	0	0	0	0	0	0	0	0	0	0	0	0	0	0	0	0	0	d__Bacteria; p__Proteobacteria; c__Alphaproteobacteria; o__Defluviicoccales; f__Defluviicoccaceae; g__Defluviicoccus; s__uncultured_bacterium
aaced060cd3ef9aa0cfb3575ba4a4f4a	0	0	0	0	0	0	0	0	0	0	0	0	0	0	0	0	0	0	30	16	29	10	18	14	37	33	38	0	0	0	0	0	0	0	0	0	d__Bacteria; p__Halanaerobiaeota; c__Halanaerobiia; o__Halanaerobiales; f__Halanaerobiaceae; g__Halocella
a260f218782516f819eacf7e5236c4e2	0	0	0	0	0	0	0	0	0	0	0	0	0	0	0	0	0	0	0	0	0	0	0	0	0	0	0	12	10	13	10	14	26	19	23	13	d__Bacteria; p__Bacteroidota; c__Bacteroidia; o__Sphingobacteriales; f__Lentimicrobiaceae; g__Lentimicrobiaceae; s__uncultured_bacterium
f0160eb09eec6bf413906c4d68b7b10e	2	0	0	0	0	6	8	9	0	0	0	0	0	0	10	6	0	0	29	21	35	9	16	17	10	27	6	0	0	0	0	0	0	0	0	0	d__Bacteria; p__Myxococcota; c__Polyangia; o__Nannocystales; f__Nannocystaceae
4eb38afec37977c3a1d0a23f725b77f3	3	0	0	0	0	16	4	5	0	0	0	7	0	0	0	0	0	0	24	14	17	38	26	10	19	17	15	0	0	0	0	0	0	0	0	0	d__Bacteria; p__Acidobacteriota; c__Subgroup_22; o__Subgroup_22; f__Subgroup_22; g__Subgroup_22; s__uncultured_bacterium
c29eebd52175fd59396ca20cff5cae25	20	5	14	13	0	11	11	1	3	7	10	0	35	15	0	0	0	0	0	0	0	0	0	0	0	0	0	0	0	0	0	0	0	0	0	0	d__Archaea; p__Thermoplasmatota; c__Thermoplasmata; o__Marine_Benthic_Group_D_and_DHVEG-1; f__Marine_Benthic_Group_D_and_DHVEG-1; g__Marine_Benthic_Group_D_and_DHVEG-1; s__uncultured_archaeon
24ee18f47ff2f7ac30d6a1aa3fa10796	0	0	15	8	0	25	11	18	5	0	0	0	11	0	0	0	0	22	0	0	0	0	0	0	0	0	0	1	3	4	0	2	4	0	6	7	d__Bacteria; p__Planctomycetota; c__Phycisphaerae; o__Phycisphaerales; f__Phycisphaeraceae; g__Urania-1B-19_marine_sediment_group
00a2272f7f5c8cf9e227c4f24091fb0a	0	0	0	0	0	0	0	0	0	0	0	0	0	0	0	0	0	0	18	44	26	27	0	33	20	46	13	0	0	0	0	0	0	0	0	0	d__Archaea; p__Halobacterota; c__Halobacteria; o__Halobacterales; f__Halomicrobiaceae; g__Natronomonas; s__uncultured_archaeon
3107f6cf9e3e0a8cd60e1426ac547186	0	0	0	0	0	0	0	0	0	0	0	0	0	0	0	0	0	0	21	24	16	14	19	23	48	15	54	0	0	0	0	0	0	0	0	0	d__Bacteria; p__Spirochaetota; c__Spirochaetia; o__Spirochaetales; f__Spirochaetaceae; g__Spirochaeta_2; s__uncultured_organism
f21d9365fdc9b9a27dcea403d97e7dec	0	0	0	0	0	0	0	0	0	0	0	0	0	0	0	0	0	0	0	0	0	0	0	0	0	0	0	17	26	10	24	25	12	10	29	15	d__Bacteria; p__Bacteroidota; c__Bacteroidia; o__Chitinophagales; f__Saprospiraceae
d2498e555ade40d7947c4302f4c98cf5	0	0	0	0	0	0	0	0	0	0	0	0	0	0	0	0	0	0	0	0	0	0	0	0	0	0	0	17	15	13	20	15	18	37	22	16	d__Bacteria; p__Proteobacteria; c__Gammaproteobacteria; o__PLTA13; f__PLTA13; g__PLTA13; s__uncultured_bacterium
280dc1e11fb2e81991478b0d4b17e937	16	14	20	22	26	10	12	7	15	9	0	0	10	0	6	0	10	11	0	0	0	0	0	0	0	0	0	0	0	0	0	0	0	0	0	0	d__Bacteria; p__Planctomycetota; c__Phycisphaerae; o__mle1-8; f__mle1-8; g__mle1-8; s__uncultured_organism
5425f811cb120dc8603363f1b9a9029e	6	0	11	6	4	8	19	12	4	16	2	0	12	17	3	0	2	4	0	0	0	0	0	0	0	0	0	0	0	0	0	0	0	0	0	0	Unassigned
f288b071538ee2900caa17a9c42b9d2d	4	5	9	5	0	11	30	42	5	7	10	0	0	5	0	5	0	0	0	0	0	0	0	0	0	0	0	0	0	0	0	0	0	0	0	0	d__Bacteria; p__Cyanobacteria; c__Cyanobacteriia; o__Cyanobacteriales; f__Xenococcaceae; g__Pleurocapsa_PCC-7319
0bb572ec44cdd3eccc913acb3bff32dc	0	0	0	0	0	0	0	0	0	0	0	0	0	0	0	0	0	0	0	0	0	0	0	0	0	0	0	17	18	25	17	23	12	13	15	15	d__Bacteria; p__Sva0485; c__Sva0485; o__Sva0485; f__Sva0485; g__Sva0485
638c362acc40c47c95bd4ac859bf8818	0	0	0	0	0	0	0	0	0	0	0	0	0	0	0	0	0	0	0	0	0	0	0	0	0	0	0	11	10	27	23	22	13	28	7	7	d__Bacteria; p__Proteobacteria; c__Gammaproteobacteria; o__Chromatiales; f__Chromatiaceae
b7ec707af3c9d92b5a1bc329e0be5e48	1	0	0	0	0	0	0	2	0	1	6	24	22	11	25	19	43	8	0	0	0	0	0	0	0	0	0	0	0	0	0	0	0	0	0	0	d__Bacteria; p__Chloroflexi; c__Anaerolineae; o__Ardenticatenales; f__uncultured; g__uncultured
86ea503cbe2e3834a5728918d78f85c8	0	0	0	0	0	0	0	0	0	0	0	0	0	0	0	0	0	0	46	29	38	20	22	15	24	25	0	0	0	0	0	0	0	0	0	0	d__Bacteria; p__Firmicutes; c__Clostridia; o__Peptostreptococcales-Tissierellales; f__Peptostreptococcales-Tissierellales
45cced08646a1599e9cbb7d06d9f5d97	6	5	10	10	6	6	7	22	16	15	13	0	0	5	0	0	0	0	4	1	4	8	21	0	2	0	6	0	0	0	0	0	0	0	0	0	d__Bacteria; p__Fibrobacterota; c__Fibrobacteria; o__Fibrobacterales; f__09D2Z48; g__09D2Z48; s__uncultured_organism
462ad26fc0c14bb184c9cc799b0e023e	0	0	0	0	0	5	0	0	0	0	0	0	0	0	0	0	0	0	32	30	31	15	20	21	23	26	18	0	0	0	0	0	0	0	0	0	d__Bacteria; p__Cyanobacteria; c__Cyanobacteriia; o__Cyanobacteriales
8ac7b4333b39390bb261006f90bf5dd1	13	0	22	18	11	9	8	12	14	0	9	0	0	0	0	0	4	0	0	0	5	7	6	0	22	2	24	0	0	0	0	0	0	0	0	0	d__Bacteria; p__Zixibacteria; c__Zixibacteria; o__Zixibacteria; f__Zixibacteria; g__Zixibacteria; s__uncultured_bacterium
a00e7599c406cd4ffd8baf2b26d2e6b7	0	0	0	0	0	0	0	0	0	0	0	0	0	0	0	0	0	0	0	0	0	0	0	0	0	0	0	16	34	13	13	13	27	13	24	5	d__Bacteria; p__Proteobacteria; c__Alphaproteobacteria; o__Sphingomonadales; f__Sphingomonadaceae; g__Porphyrobacter
7455ceeb92f8869b1d3f39ecb14c9561	14	0	25	39	13	6	7	12	31	7	7	0	0	0	0	0	0	0	0	0	0	0	0	0	0	0	0	0	0	0	0	0	0	0	0	0	d__Bacteria; p__Bacteroidota; c__Bacteroidia; o__Chitinophagales; f__Saprospiraceae; g__Phaeodactylibacter; s__uncultured_organism
5114912fb87d8eaaa73f052c1013e05f	0	0	0	3	0	0	0	0	0	0	27	30	7	1	27	49	28	14	0	0	0	0	0	0	0	0	0	0	0	0	0	0	0	0	0	0	d__Bacteria; p__Bacteroidota; c__Bacteroidia; o__Cytophagales; f__Cyclobacteriaceae; g__Fulvivirga
f355f0dcc39a83d260c2fb69764c875d	9	0	0	0	7	0	14	15	0	2	0	0	0	0	0	0	0	0	17	24	7	19	16	15	6	19	8	0	0	0	0	0	0	0	0	0	d__Archaea; p__Halobacterota; c__Halobacteria; o__Halobacterales; f__Haloferacaceae; g__Salinigranum
0cd59f33a3590a0fbc60e614b5a7a860	0	0	0	0	0	0	0	0	0	0	0	0	0	0	0	0	0	0	0	0	0	0	0	0	0	0	0	16	24	10	12	17	23	14	20	13	d__Bacteria; p__Bacteroidota; c__Bacteroidia; o__Chitinophagales; f__Saprospiraceae; g__Lewinella
0744d818ab7940c548fd402d9aa75233	0	0	0	0	0	0	0	0	0	0	0	0	0	0	0	0	0	0	37	20	34	7	13	21	39	18	36	0	0	0	0	0	0	0	0	0	d__Bacteria; p__Desulfobacterota; c__Desulfuromonadia; o__Bradymonadales; f__Bradymonadaceae; g__Bradymonadaceae; s__uncultured_bacterium
2926952453dd9d8e34bd253243321f2f	10	6	8	8	23	10	24	10	6	0	2	11	9	6	10	5	8	7	0	0	0	0	0	0	0	0	0	0	0	0	0	0	0	0	0	0	d__Bacteria; p__Proteobacteria; c__Alphaproteobacteria; o__Defluviicoccales
5e6403df50c38a9b69084f8b1156a267	7	0	5	2	0	6	4	6	3	11	8	5	2	3	0	0	8	3	14	0	6	12	10	10	10	10	15	0	0	0	0	0	0	0	0	0	d__Bacteria; p__Chloroflexi; c__Anaerolineae; o__SBR1031; f__A4b; g__A4b
f1c8b44774ec0a6b59a00066f8a30a16	0	0	0	0	0	0	0	0	0	0	0	0	0	0	0	0	0	0	0	0	0	0	0	0	0	0	0	0	23	20	9	26	0	28	31	22	d__Bacteria; p__Cyanobacteria; c__Cyanobacteriia; o__Phormidesmiales; f__Nodosilineaceae; g__Nodosilinea_PCC-7104
3de80825c7cec612a4e93624a00b5efd	0	0	0	0	0	0	0	0	0	0	0	0	0	0	0	0	0	0	0	0	0	0	0	0	0	0	0	19	13	23	12	21	13	19	15	20	d__Bacteria; p__Proteobacteria; c__Gammaproteobacteria; o__Cellvibrionales; f__Halieaceae; g__Pseudohaliea; s__uncultured_organism
e474e49e480c3afd4eca83f10bdc106f	0	0	0	0	0	0	0	0	0	0	0	0	0	0	4	6	0	0	25	45	18	7	6	30	7	46	11	0	0	0	0	0	0	0	0	0	d__Bacteria; p__Cyanobacteria; c__Cyanobacteriia; o__Phormidesmiales; f__Phormidesmiaceae; g__Phormidium_MBIC10003; s__uncultured_organism
f2758a260bc3e7115fd1e334f81daeb9	0	0	0	0	0	0	0	0	0	0	0	0	0	0	0	0	0	0	42	36	37	0	0	16	20	33	40	0	0	0	0	0	0	0	0	0	d__Archaea; p__Halobacterota; c__Halobacteria; o__Halobacterales; f__Halomicrobiaceae; g__Halomicroarcula
9c5e789d5fee2442d6a6b684f0e18daf	0	0	0	0	0	0	0	0	0	0	0	0	0	0	0	0	0	0	0	0	0	0	0	0	0	0	0	19	17	15	15	15	10	23	19	23	d__Bacteria; p__Proteobacteria; c__Gammaproteobacteria
d897ea66efef6727e9dd68cf7de32491	0	31	26	0	46	0	0	0	0	0	0	0	0	0	0	0	0	0	0	0	0	0	0	0	0	0	0	0	0	0	19	27	7	0	15	0	d__Bacteria; p__Desulfobacterota; c__Desulfobacteria; o__Desulfobacterales; f__Desulfosarcinaceae; g__Sva0081_sediment_group
a03245a261a9523682113e6529f624ef	0	0	0	0	0	0	0	0	0	0	0	0	0	0	0	0	0	0	27	27	27	17	24	20	25	25	33	0	0	0	0	0	0	0	0	0	d__Bacteria; p__Firmicutes; c__Bacilli; o__Bacillales; f__Bacillaceae; g__Bacillus
4296a70456aeb9378e6ae4e1014454b6	0	19	13	20	0	16	8	9	11	3	0	21	11	0	9	0	7	11	0	0	0	0	0	0	0	0	0	0	0	0	0	0	0	0	0	0	d__Bacteria; p__Acidobacteriota; c__Thermoanaerobaculia; o__Thermoanaerobaculales; f__Thermoanaerobaculaceae; g__Subgroup_23; s__uncultured_bacterium
25f47d93a6588a7abf3962dcb1f02fbc	0	0	0	0	0	0	0	0	0	0	0	0	0	0	0	0	0	0	29	32	24	8	15	36	23	30	18	0	0	0	0	0	0	0	0	0	d__Archaea; p__Halobacterota; c__Halobacteria; o__Halobacterales; f__Halococcaceae; g__Halococcus
31c10c77643ccb80fdca4af2ddac0914	0	0	0	0	0	0	0	0	0	0	0	0	0	0	0	0	0	0	12	19	12	55	32	12	24	20	24	0	0	0	0	0	0	0	0	0	d__Archaea; p__Halobacterota; c__Halobacteria; o__Halobacterales
4b7fc725287e523dbcbb7060b755f08a	0	0	0	0	0	0	0	0	0	0	0	0	0	0	0	0	0	0	0	0	0	0	0	0	0	0	0	22	21	21	13	23	13	27	13	10	d__Bacteria; p__Acidobacteriota; c__Aminicenantia; o__Aminicenantales; f__Aminicenantales; g__Aminicenantales; s__uncultured_bacterium
b6808a1c6f9f2335fc3869ecd38995ff	0	0	0	0	0	0	0	0	0	0	0	0	0	0	0	0	0	0	0	0	0	0	0	0	0	0	0	14	14	14	11	14	21	12	27	19	d__Bacteria; p__Proteobacteria; c__Alphaproteobacteria; o__Rhodobacterales; f__Rhodobacteraceae
74f2e4b146e5d329de961a94f58ae986	0	9	0	16	16	10	20	19	5	8	11	10	0	10	0	12	0	14	0	0	0	0	0	0	0	0	0	0	0	0	0	0	0	0	0	0	d__Bacteria; p__Chloroflexi; c__Anaerolineae; o__SBR1031; f__A4b; g__A4b; s__uncultured_organism
7108ffa660017005748d1427b9114066	0	0	0	0	0	0	0	0	0	0	0	0	0	0	0	0	0	0	0	0	0	0	0	0	0	0	0	19	15	15	12	13	16	16	18	22	d__Archaea; p__Crenarchaeota; c__Bathyarchaeia; o__Bathyarchaeia; f__Bathyarchaeia; g__Bathyarchaeia; s__uncultured_archaeon
290f4d166f16a85b650a954a39dbfdc4	12	7	17	24	6	5	8	3	19	5	0	4	4	7	8	13	9	15	0	0	0	0	0	0	0	0	0	0	0	0	4	0	0	0	0	0	d__Bacteria; p__Bacteroidota; c__Bacteroidia; o__Flavobacteriales; f__Cryomorphaceae; g__Cryomorpha; s__uncultured_organism
af7c27e989c74078aac3e3fb0a36c495	0	0	0	0	0	0	0	0	0	0	0	0	0	0	0	0	0	0	16	21	21	38	18	12	31	22	28	0	0	0	0	0	0	0	0	0	d__Archaea; p__Halobacterota; c__Halobacteria; o__Halobacterales; f__Haloferacaceae; g__Halorussus
395f260d8d0eb0a66e64e5f22b1d764e	0	0	0	0	0	0	0	0	0	0	0	0	0	0	0	0	0	0	0	0	0	0	0	0	0	0	0	29	30	21	9	8	13	17	10	6	d__Bacteria; p__Desulfobacterota; c__Desulfobacteria; o__Desulfobacterales; f__Desulfosarcinaceae
251409eef93b0e490f0d5a390b8570df	2	0	0	0	0	0	0	0	6	4	0	0	28	16	33	5	17	49	0	0	0	0	0	0	0	0	0	0	0	0	0	0	0	0	0	0	d__Bacteria; p__Spirochaetota; c__Spirochaetia; o__Spirochaetales; f__Spirochaetaceae; g__uncultured
7c0bd638daf5260116e9b3c883382966	9	26	13	19	12	13	6	8	13	0	8	0	0	15	10	0	7	13	0	0	0	0	0	0	0	0	0	0	0	0	0	0	0	0	0	0	d__Bacteria; p__Proteobacteria; c__Alphaproteobacteria; o__uncultured; f__uncultured; g__uncultured; s__uncultured_organism
32035bb233f5e59654e1f9fe165eb53c	10	8	6	23	2	8	1	8	5	13	7	11	0	19	0	35	9	0	0	0	0	0	0	0	0	0	0	0	0	0	0	0	0	0	0	0	d__Bacteria; p__Bacteroidota; c__Bacteroidia; o__Cytophagales; f__Microscillaceae; g__Eisenibacter
f366d1bcbcb0cee93586a6806f61aee9	5	8	3	0	0	0	7	7	0	3	4	0	14	32	31	0	0	26	0	0	0	0	0	0	0	0	0	0	0	0	0	0	0	0	0	0	d__Bacteria; p__Proteobacteria; c__Alphaproteobacteria; o__Caulobacterales; f__Parvularculaceae
0143b4d57bc6897b7957f47c57c4cf98	0	20	0	20	11	13	0	0	13	6	11	39	9	0	0	21	5	0	0	0	0	0	0	0	0	0	0	0	0	0	0	0	0	0	0	0	d__Bacteria; p__Spirochaetota; c__Spirochaetia; o__Spirochaetales; f__Spirochaetaceae; g__Spirochaeta_2; s__uncultured_organism
6b8b6359c70ad47de1c421feea7a5c9a	0	0	0	0	0	0	0	0	0	0	0	0	0	0	0	0	0	0	21	14	10	23	46	14	22	11	30	0	0	0	0	0	0	0	0	0	d__Archaea; p__Halobacterota; c__Halobacteria; o__Halobacterales
5949a587b0bde2a626be14a46e4340ba	0	0	0	0	0	0	0	0	0	0	0	0	0	0	0	0	0	0	0	0	0	0	0	0	0	0	0	11	18	26	13	14	21	17	27	9	d__Bacteria; p__Desulfobacterota; c__Desulfobacteria; o__Desulfatiglandales; f__Desulfatiglandaceae; g__Desulfatiglans
b4f958bab2cb5cac9c1373a8b4038402	0	0	0	0	0	0	0	0	0	0	0	0	0	0	0	0	0	0	0	0	0	0	0	0	0	0	0	12	11	8	18	15	14	29	13	10	d__Bacteria; p__Acidobacteriota; c__Thermoanaerobaculia; o__Thermoanaerobaculales; f__Thermoanaerobaculaceae; g__Subgroup_23; s__uncultured_bacterium
60dbf266f3c0673aedad19cbe15e9525	0	0	0	0	0	0	0	0	0	0	0	0	0	0	0	0	0	0	0	0	0	0	0	0	0	0	0	11	0	21	11	11	11	38	10	12	d__Bacteria; p__Acidobacteriota; c__Thermoanaerobaculia; o__Thermoanaerobaculales; f__Thermoanaerobaculaceae; g__Subgroup_23; s__uncultured_bacterium
d8dd35edb5a752c647770e02bcfb2b40	15	0	32	12	0	16	17	0	35	0	0	0	8	0	0	0	12	0	0	0	0	0	0	0	0	0	0	0	0	0	0	0	0	0	0	0	d__Bacteria; p__Proteobacteria; c__Gammaproteobacteria; o__Chromatiales; f__Chromatiaceae
4908561ce8b8e2c9d73f0a5c7e32e6d7	20	8	4	14	17	10	10	0	25	5	12	0	0	9	0	0	5	0	0	0	0	0	0	0	0	0	0	0	0	0	0	0	0	0	0	0	d__Bacteria; p__Latescibacterota; c__Latescibacterota; o__Latescibacterota; f__Latescibacterota; g__Latescibacterota; s__uncultured_organism
749c58a1114332bde3af02f5615925bb	0	0	0	0	0	0	0	0	0	0	0	0	0	0	0	0	0	0	23	12	21	21	25	15	27	11	26	0	0	0	0	0	0	0	0	0	d__Bacteria; p__Bacteroidota; c__Bacteroidia; o__Bacteroidales
ac2c78a9a71c7f4230ecf9539142bd7e	0	0	0	0	0	0	0	0	0	0	0	0	0	0	0	0	0	0	14	15	33	13	31	25	26	19	18	0	0	0	0	0	0	0	0	0	d__Bacteria; p__Bacteroidota; c__Rhodothermia; o__Rhodothermales; f__Rhodothermaceae; g__Salinibacter; s__uncultured_bacterium
89bc3bf3e4dc281d620ff3d67b13f8a0	9	14	15	0	10	12	1	12	14	6	8	0	0	9	0	0	3	4	0	0	0	2	0	0	0	0	0	0	0	0	0	0	0	0	0	0	d__Bacteria; p__Planctomycetota; c__Phycisphaerae; o__Phycisphaerales; f__AKAU3564_sediment_group; g__AKAU3564_sediment_group; s__uncultured_organism
b6e1ebbaa49f6c1abbd68f320995cc3e	23	10	15	28	20	0	8	13	28	0	0	0	0	0	0	0	0	0	0	0	0	0	0	0	0	0	0	0	0	0	0	0	0	0	0	0	d__Bacteria; p__Chloroflexi; c__Anaerolineae; o__SBR1031; f__SBR1031; g__SBR1031; s__uncultured_organism
6448e539584fec6a881c39747155666c	0	8	8	12	12	12	11	6	7	0	10	15	0	11	14	20	14	12	0	0	0	0	0	0	0	0	0	0	0	0	0	0	0	0	0	0	d__Bacteria; p__Proteobacteria; c__Alphaproteobacteria; o__Rhodobacterales; f__Rhodobacteraceae; g__Palleronia-Pseudomaribius
76320a67dd23efd9ff065487392937c4	0	0	0	0	0	0	0	0	0	0	0	0	0	0	0	0	0	0	0	0	0	0	0	0	0	0	0	13	22	15	10	19	14	27	8	10	d__Bacteria; p__Bacteroidota; c__Bacteroidia; o__Bacteroidales; f__Bacteroidetes_BD2-2; g__Bacteroidetes_BD2-2; s__uncultured_bacterium
7d4e8f9f6b0d66c6ac5edf1949f28b69	0	0	0	0	0	0	0	0	0	0	0	0	0	0	0	0	0	0	18	40	15	15	7	22	4	61	6	0	0	0	0	0	0	0	0	0	d__Bacteria; p__Cyanobacteria; c__Cyanobacteriia; o__Cyanobacteriales; f__Oscillatoriaceae; g__Oscillatoria_PCC-6304
b0ff3537128910498361aab3a07e5a2c	0	0	0	0	0	0	0	0	0	0	0	0	0	0	0	0	0	0	0	0	0	0	0	0	0	0	0	12	18	9	7	15	19	9	20	14	d__Bacteria; p__Chloroflexi; c__Anaerolineae; o__SBR1031; f__SBR1031; g__SBR1031; s__uncultured_bacterium
a72cbe9d2c5a003a0e7d5b732564b873	3	5	6	8	9	3	4	6	2	4	7	3	37	17	10	8	10	13	0	0	0	0	0	0	0	0	0	0	0	0	0	0	0	0	0	0	d__Bacteria; p__Sva0485; c__Sva0485; o__Sva0485; f__Sva0485; g__Sva0485
1d990ad8976bd5e4508c90b92f7a8104	23	8	6	5	6	21	14	5	1	5	3	0	12	12	0	2	9	0	0	0	0	0	0	0	0	0	0	0	0	0	0	0	0	0	0	0	d__Bacteria; p__Planctomycetota; c__OM190; o__OM190; f__OM190; g__OM190
97dde117d977d4581f554052f569c6da	0	0	0	0	0	0	0	0	0	0	0	0	0	0	0	0	0	0	0	0	0	0	0	0	0	0	0	11	14	13	23	6	17	15	21	17	d__Bacteria; p__Chloroflexi; c__Chloroflexia; o__Chloroflexales; f__Chloroflexaceae
853ee068644239a24ecc44fdf85446ec	7	6	0	4	9	10	13	12	25	11	14	0	0	0	0	0	22	5	0	0	0	0	0	0	0	0	0	0	0	0	0	0	0	0	0	0	d__Bacteria; p__Cyanobacteria; c__Cyanobacteriia; o__Phormidesmiales; f__Phormidesmiaceae; g__Phormidium_MBIC10003
acfbaab921dae0962bd6a2e13ffa1d81	0	0	0	0	0	0	0	0	0	0	0	0	0	0	0	0	0	0	0	0	0	0	0	0	0	0	0	18	11	15	11	16	19	13	9	19	d__Bacteria; p__Bacteroidota; c__Bacteroidia; o__Bacteroidales; f__SB-5; g__SB-5
0056af30da6c36a2ace8cf94a30fd112	0	0	0	0	0	0	0	0	0	0	0	0	0	0	0	0	0	0	0	0	0	0	0	0	0	0	0	15	18	16	9	19	27	11	7	13	d__Bacteria; p__Bacteroidota; c__Bacteroidia; o__Bacteroidales; f__Bacteroidetes_vadinHA17; g__Bacteroidetes_vadinHA17; s__uncultured_bacterium
c3498321696b5f24dbdfc2f62c2a82ad	0	0	0	0	0	0	0	0	0	0	0	0	0	0	0	0	0	0	0	0	0	0	0	0	0	0	0	0	19	27	15	0	15	42	0	15	d__Bacteria; p__Proteobacteria; c__Gammaproteobacteria; o__Steroidobacterales; f__Woeseiaceae
668a6df2cbba9340e9d66569922a9a5d	0	0	20	0	18	21	13	12	31	10	0	0	0	0	0	0	0	0	0	0	0	0	0	0	0	0	0	0	0	0	0	0	0	0	0	0	d__Bacteria; p__Bacteroidota; c__Rhodothermia; o__Balneolales; f__Balneolaceae
3b12798b0fd9a79aa8bedbfcdfa93ad2	0	0	0	0	0	0	0	0	0	0	0	0	0	0	0	0	0	0	0	0	0	0	0	0	0	0	0	12	13	16	27	5	16	10	15	14	d__Bacteria; p__Firmicutes; c__Clostridia
dcfc4b9b83929b0e214372b729149b64	12	7	26	34	12	8	0	8	16	5	9	0	0	0	0	9	4	2	0	0	0	0	0	0	0	0	0	0	0	0	0	0	0	0	0	0	d__Bacteria; p__Bacteroidota; c__Bacteroidia; o__Chitinophagales; f__Saprospiraceae; g__uncultured; s__uncultured_organism
0d4393e699f575facc69b3b2120db65c	6	0	9	15	3	8	2	5	15	16	44	0	3	2	9	0	6	0	0	0	0	0	0	0	0	0	0	0	0	0	0	0	0	0	0	0	d__Bacteria; p__Planctomycetota; c__Phycisphaerae; o__Phycisphaerales; f__Phycisphaeraceae; g__uncultured; s__uncultured_organism
d02f9a8732a5ebd448514bc684534e63	9	0	3	7	7	0	2	0	4	0	0	4	0	0	3	0	0	0	12	11	16	12	17	15	30	13	27	0	0	0	0	0	0	0	0	0	d__Bacteria; p__Bacteroidota; c__Rhodothermia; o__Balneolales; f__Balneolaceae; g__MAT-CR-P4-C12; s__uncultured_bacterium
69c1aad26629513ca4106e15b13d3283	12	13	0	10	0	6	9	0	7	13	13	0	0	0	0	0	0	0	15	15	0	0	0	18	15	20	19	0	0	0	0	0	0	0	0	0	d__Bacteria; p__Proteobacteria; c__Gammaproteobacteria; o__Chromatiales; f__Chromatiaceae; g__Halochromatium; s__uncultured_organism
162f5b80d85e789e464cb58ca36d9859	0	0	0	0	0	0	0	0	0	0	0	0	0	0	0	0	0	0	81	0	69	0	0	33	0	14	0	0	0	0	0	0	0	0	0	0	d__Bacteria; p__Acidobacteriota; c__Thermoanaerobaculia; o__Thermoanaerobaculales; f__Thermoanaerobaculaceae; g__Subgroup_10; s__uncultured_bacterium
4568312c5f05ee3ad70dd4837b23b2fd	8	31	2	6	5	9	14	11	0	19	7	0	8	0	5	0	2	0	0	0	0	0	0	0	0	0	0	0	0	0	0	0	0	0	0	0	d__Archaea; p__Hadarchaeota; c__Hadarchaeia; o__Hadarchaeia; f__Hadarchaeales; g__Hadarchaeales; s__uncultured_archaeon
4bd50f7297313906f84535d0bc15a554	2	0	0	0	0	0	0	0	0	0	2	4	1	3	4	0	14	5	11	9	14	12	24	5	37	4	38	0	0	0	0	0	0	0	0	0	d__Bacteria; p__Firmicutes; c__Clostridia
9face5cfb5fd2750dd86f3266a95e1ed	5	5	0	0	20	16	3	0	0	1	0	28	5	21	16	23	9	15	0	0	0	0	0	0	0	0	0	0	0	0	0	0	0	0	0	0	d__Bacteria; p__Planctomycetota; c__Phycisphaerae; o__Phycisphaerales; f__Phycisphaeraceae; g__uncultured; s__uncultured_organism
c1d594630301b7925ec8e28a39643fc9	0	0	0	0	0	0	0	0	0	0	0	0	0	0	0	0	0	0	0	0	0	0	0	0	0	0	0	11	21	15	13	11	13	19	11	15	d__Bacteria; p__Bacteroidota; c__Bacteroidia; o__Bacteroidales; f__Marinilabiliaceae; g__uncultured
49cabf980ce7985ed1ef250b8a0912af	17	4	8	37	4	9	5	5	3	6	3	5	5	4	3	17	9	10	0	0	0	0	0	0	0	0	0	0	0	0	0	0	0	0	0	0	d__Bacteria; p__Chloroflexi; c__Anaerolineae; o__SBR1031; f__A4b; g__A4b
43a2f809759d3c2416a6659f43b9cacc	0	0	0	0	0	0	3	0	9	0	0	0	4	0	0	0	0	0	18	32	18	0	15	18	13	25	10	0	0	0	0	0	0	11	0	0	d__Bacteria; p__Cyanobacteria; c__Cyanobacteriia; o__Phormidesmiales; f__Nodosilineaceae; g__Nodosilinea_PCC-7104
5bf4afcd31b458bf05c8f2dfebdc2833	0	0	0	0	0	0	0	0	0	0	0	0	0	0	0	0	0	0	17	37	28	12	16	23	19	22	21	0	0	0	0	0	0	0	0	0	d__Bacteria; p__Desulfobacterota; c__Desulfuromonadia; o__Bradymonadales; f__Bradymonadaceae; g__Bradymonadaceae
181720560c55c52836ff893331464e6b	0	0	0	0	0	0	0	0	0	0	0	0	0	0	0	0	0	0	0	0	0	0	0	0	0	0	0	8	28	19	18	13	17	3	17	15	d__Bacteria; p__Spirochaetota; c__Spirochaetia; o__Spirochaetales; f__Spirochaetaceae; g__Sediminispirochaeta; s__uncultured_organism
411b0611ed51681a841af70fbe3d24f3	1	10	1	12	9	15	19	9	4	5	34	0	0	0	2	4	6	3	0	0	0	0	0	0	0	0	0	0	0	0	0	0	0	0	0	0	d__Bacteria; p__Cyanobacteria; c__Cyanobacteriia; o__Cyanobacteriales; f__Rubidibacteraceae; g__Dactylococcopsis_PCC-8305; s__uncultured_organism
7040f687974634591cd6e5fa33c2c901	0	6	7	12	14	14	2	4	10	0	4	0	0	0	0	0	7	0	5	3	3	9	5	7	5	0	4	5	2	2	6	3	0	5	4	6	d__Bacteria; p__Planctomycetota; c__Phycisphaerae; o__Phycisphaerales; f__Phycisphaeraceae; g__Urania-1B-19_marine_sediment_group
ec8324f7caeb8d58c4780096bfe676d1	16	13	0	0	24	0	11	0	0	0	12	25	18	0	26	12	18	0	0	0	0	0	0	0	0	0	0	0	0	0	0	0	0	0	0	0	d__Bacteria; p__Planctomycetota; c__Phycisphaerae; o__Phycisphaerales; f__Phycisphaeraceae; g__Urania-1B-19_marine_sediment_group; s__uncultured_bacterium
6a49c651c9f340bfe12d8a8c2a7aaf1c	0	4	12	29	0	6	0	0	6	19	3	12	1	0	5	23	18	2	0	0	0	0	0	0	0	0	0	0	0	0	0	0	0	0	0	0	d__Bacteria; p__Proteobacteria; c__Alphaproteobacteria
bdaed7785a334e6366cadb1550a6f083	0	0	0	0	0	9	0	2	0	0	0	0	0	0	0	0	0	0	18	25	16	11	26	20	25	17	28	0	0	0	0	0	0	0	0	0	d__Archaea; p__Halobacterota; c__Halobacteria; o__Halobacterales; f__Halomicrobiaceae
b01613cd9ea05e5dccc2112a837de77d	14	0	0	22	0	5	8	0	20	12	11	12	14	8	0	0	13	0	0	0	0	0	0	0	0	0	0	0	0	0	0	0	0	0	0	0	d__Bacteria; p__Bacteroidota; c__Bacteroidia; o__Sphingobacteriales; f__Lentimicrobiaceae; g__Lentimicrobiaceae
84b6b55048d9b198e6e20f3ba245db66	9	14	0	11	0	12	6	7	0	10	18	7	5	0	10	0	5	15	0	5	4	0	0	0	13	0	7	0	0	0	0	0	0	0	0	0	d__Bacteria; p__Desulfobacterota; c__Desulfomonilia; o__Desulfomonilales; f__Desulfomonilaceae; g__Desulfomonile
53ec75c753d0061e686caddfe3858023	12	0	0	6	9	14	0	2	5	8	0	30	3	20	0	34	17	16	0	0	0	0	0	0	0	0	0	0	0	0	0	0	0	0	0	0	d__Bacteria; p__Proteobacteria; c__Alphaproteobacteria; o__Rhodobacterales; f__Rhodobacteraceae; g__Halodurantibacterium; s__uncultured_organism
e1f7145ddb3ab110782bb872b9298a5e	0	28	0	0	0	11	11	20	55	0	0	0	0	0	0	12	0	0	0	0	0	0	0	0	0	0	0	0	0	0	0	0	0	0	0	0	d__Bacteria; p__Proteobacteria; c__Alphaproteobacteria; o__Sphingomonadales; f__Sphingomonadaceae; g__Erythrobacter
801954c18c6f80b26ce7b27cb66a082b	0	8	0	0	0	0	7	3	3	0	7	0	10	0	28	19	14	55	0	0	0	0	0	0	0	0	0	0	0	0	0	0	0	0	0	0	d__Bacteria; p__Proteobacteria; c__Gammaproteobacteria; o__Steroidobacterales; f__Woeseiaceae; g__Woeseia; s__uncultured_bacterium
4d77fe7228e1d53b1527bf102512c9e1	0	0	0	0	0	0	0	0	0	0	0	0	0	0	0	0	0	0	0	0	0	0	0	0	0	0	0	14	17	10	9	8	12	12	15	22	d__Archaea; p__Euryarchaeota
11da9b0bcb35be4bc4af1a43d71cbbab	0	0	0	0	0	0	0	0	0	0	0	0	0	0	0	0	0	0	0	0	0	0	0	0	0	0	0	18	19	20	13	5	7	14	8	16	d__Bacteria; p__Proteobacteria; c__Gammaproteobacteria; o__Chromatiales; f__Chromatiaceae; g__Thiohalocapsa
6e0f7691143c5f05bbc6c563edd01794	14	8	22	9	13	13	13	13	0	7	10	0	0	0	0	0	0	0	0	0	0	0	0	0	0	0	0	0	0	0	0	0	0	0	0	0	d__Archaea; p__Thermoplasmatota; c__Thermoplasmata; o__Marine_Benthic_Group_D_and_DHVEG-1; f__Marine_Benthic_Group_D_and_DHVEG-1; g__Marine_Benthic_Group_D_and_DHVEG-1
b772b73a6e643e73498b301a918b36a2	0	0	0	0	0	0	0	0	0	0	0	0	0	0	0	0	0	0	0	0	0	0	0	0	0	0	0	11	20	16	19	16	14	16	11	18	d__Bacteria; p__Cyanobacteria; c__Cyanobacteriia; o__Phormidesmiales; f__Nodosilineaceae
d7177a42cea84bf87748b78addc6d7f6	0	0	0	0	0	0	0	0	0	0	0	0	0	0	0	0	0	0	0	0	0	0	0	0	0	0	0	15	9	14	14	18	11	14	10	10	d__Bacteria; p__Bacteroidota; c__Bacteroidia; o__Sphingobacteriales; f__Lentimicrobiaceae; g__Lentimicrobiaceae; s__uncultured_bacterium
f4e5a57afe8868a6757a2743483048be	3	4	5	0	5	5	5	8	2	4	9	9	5	0	0	0	0	20	0	0	0	0	0	0	0	0	3	0	0	2	10	11	5	10	6	3	d__Bacteria; p__Desulfobacterota; c__Desulfobacteria; o__Desulfatiglandales; f__Desulfatiglandaceae; g__Desulfatiglans; s__uncultured_bacterium
9f388747b537baf0f61d840bebd46448	0	0	0	0	0	0	0	0	3	0	0	0	0	0	0	0	0	0	29	25	30	24	12	23	14	24	20	0	0	0	0	0	0	0	0	0	d__Bacteria; p__Desulfobacterota; c__Desulfuromonadia; o__Bradymonadales; f__Bradymonadales; g__Bradymonadales; s__uncultured_organism
ca4c7ada2fd5f7107ca1e40e9c9cc337	0	0	0	0	0	0	0	0	0	0	0	0	0	0	0	0	0	0	23	0	0	118	43	11	5	0	0	0	0	0	0	0	0	0	0	0	d__Archaea; p__Halobacterota; c__Halobacteria; o__Halobacterales; f__Haloferacaceae; g__Haloarchaeobius
e1fe9e29ad17fd44bc79506aee2c6a15	0	0	0	0	0	0	0	0	0	0	0	0	0	0	0	0	0	0	0	0	0	0	0	0	0	0	0	23	16	6	16	4	30	4	15	13	d__Bacteria; p__Bacteroidota; c__Bacteroidia; o__Chitinophagales; f__Saprospiraceae; g__uncultured
88e792782d7a1412739928f8795b17e2	7	0	9	0	0	14	15	14	10	0	5	15	0	14	11	14	0	0	0	0	0	5	0	0	0	0	0	0	0	0	0	0	0	0	0	0	d__Bacteria; p__Spirochaetota; c__Spirochaetia; o__Spirochaetales; f__Spirochaetaceae; g__Spirochaeta_2; s__uncultured_organism
b91aafc520f8d66b9e8db930d2365d75	4	10	17	11	0	0	4	12	3	26	11	0	3	0	0	26	0	0	0	0	0	0	0	0	0	0	0	0	0	0	0	0	0	0	0	0	d__Bacteria; p__Cyanobacteria; c__Cyanobacteriia; o__Cyanobacteriales; f__Xenococcaceae; g__Pleurocapsa_PCC-7319
d0f2e902781fbc96cd8387f4837ee376	12	0	16	0	0	20	0	0	0	0	0	35	17	33	36	0	0	0	0	0	0	0	0	0	0	0	0	0	0	0	0	0	0	0	0	0	d__Bacteria; p__Gemmatimonadota; c__BD2-11_terrestrial_group; o__BD2-11_terrestrial_group; f__BD2-11_terrestrial_group; g__BD2-11_terrestrial_group; s__uncultured_organism
98dffff1b71e6aa736384610763ab967	0	0	0	0	0	0	0	0	0	0	0	0	0	0	0	0	0	0	23	26	13	20	10	22	21	16	29	0	0	0	0	0	0	0	0	0	d__Archaea; p__Halobacterota; c__Halobacteria; o__Halobacterales; f__Haloferacaceae; g__Halorussus
ee18e63627227b5829936a2fff68efd9	0	0	0	0	0	0	0	0	0	0	0	0	0	0	0	0	0	0	0	0	0	0	0	0	0	0	0	24	0	14	9	8	11	8	37	14	d__Bacteria; p__Bacteroidota; c__Ignavibacteria; o__Ignavibacteriales; f__Melioribacteraceae; g__IheB3-7
35d3fc8f75c7a47b910fe7d4b6955ffd	0	0	0	0	0	0	0	0	0	0	0	0	0	0	0	0	0	0	0	0	0	0	0	0	0	0	0	0	23	12	19	15	13	17	0	23	d__Bacteria; p__Bacteroidota; c__Ignavibacteria; o__Ignavibacteriales; f__Melioribacteraceae; g__IheB3-7; s__uncultured_bacterium
84d18a1672abb4a0e6fa1df32b13a0ee	5	6	20	6	13	5	4	1	22	3	5	7	10	0	20	0	0	4	0	0	0	0	0	0	0	0	0	0	0	0	0	0	0	0	0	0	d__Bacteria; p__Spirochaetota; c__Spirochaetia; o__Spirochaetales; f__Spirochaetaceae; g__Spirochaeta_2; s__uncultured_organism
5dfda8cd75ac9cf01fd7ab4c35d2ddff	24	15	24	0	32	0	0	0	28	15	12	0	0	0	0	0	0	0	0	0	0	0	0	0	0	0	0	0	0	0	0	0	0	0	0	0	d__Bacteria; p__Chloroflexi; c__Chloroflexia; o__Chloroflexales; f__Chloroflexaceae; g__Candidatus_Chlorothrix; s__uncultured_organism
f444a820b10a12b1577a506d55dbfd67	0	0	0	0	0	0	0	0	0	0	0	0	0	0	0	0	0	0	0	0	0	0	0	0	0	0	0	12	22	7	14	18	12	14	11	16	d__Bacteria; p__Chloroflexi; c__Chloroflexia; o__Chloroflexales; f__Chloroflexaceae; g__Candidatus_Chlorothrix; s__uncultured_organism
8518d41e789bacd63464a649eff474f5	0	0	0	0	0	0	0	0	0	0	0	0	0	0	0	0	0	0	0	0	0	0	0	0	0	0	0	21	11	9	19	20	13	14	7	19	d__Bacteria; p__Calditrichota; c__Calditrichia; o__Calditrichales; f__Calditrichaceae; g__Calorithrix; s__uncultured_bacterium
bef0206674f6ee643b22c1e696c02a78	22	19	6	23	18	16	0	0	7	7	0	0	0	0	0	0	0	0	7	0	10	0	16	0	11	5	10	0	0	0	0	0	0	0	0	0	d__Bacteria; p__Planctomycetota; c__Phycisphaerae; o__Phycisphaerales; f__AKAU3564_sediment_group; g__AKAU3564_sediment_group; s__uncultured_organism
e5a3b2793cfdbc89df98f0c659a166e7	0	20	13	0	12	0	0	0	2	0	11	12	23	17	13	16	0	10	0	0	0	0	0	0	0	0	0	0	0	0	0	0	0	0	0	0	d__Bacteria; p__Bacteroidota; c__Bacteroidia; o__Sphingobacteriales; f__Lentimicrobiaceae; g__Lentimicrobiaceae
a7579eb5a59ba94576f2d7bb25bfdb68	0	0	0	0	0	3	0	0	0	0	0	32	7	28	24	45	3	31	0	0	0	0	0	0	0	0	0	0	0	0	0	0	0	0	0	0	d__Bacteria; p__Latescibacterota; c__Latescibacterota; o__Latescibacterota; f__Latescibacterota; g__Latescibacterota; s__uncultured_bacterium
195b1cd87dd7b16c3278ccc6b2439e41	0	0	0	0	0	9	6	2	7	26	0	0	12	14	0	0	0	0	0	1	0	5	6	0	10	4	9	0	0	0	0	0	0	0	0	0	d__Bacteria; p__Modulibacteria; c__Moduliflexia; o__Moduliflexales; f__Moduliflexaceae; g__Moduliflexaceae; s__uncultured_organism
a6fa54e8ce7dcdcc463c7b71bdd4d103	0	0	8	0	0	0	28	14	6	16	0	0	0	0	0	0	15	0	0	0	0	0	0	0	0	0	0	0	0	0	0	0	0	0	0	0	d__Bacteria; p__Chloroflexi; c__Anaerolineae; o__SBR1031; f__SBR1031; g__SBR1031; s__uncultured_organism
6a6b3c464060e2de65dbc1e8c607ae3f	10	0	10	15	4	4	0	6	4	5	15	0	8	7	17	0	5	32	0	0	0	0	0	0	0	0	0	0	0	0	0	0	0	0	0	0	d__Bacteria; p__Proteobacteria; c__Alphaproteobacteria; o__Caulobacterales; f__Parvularculaceae
facb9661ff71fb5998c51648da0dabe3	13	0	2	0	0	43	35	22	0	0	0	0	0	0	0	0	0	0	0	0	0	0	0	0	0	0	0	0	0	0	0	0	0	0	0	0	d__Bacteria; p__Bacteroidota; c__Bacteroidia; o__Cytophagales; f__Cyclobacteriaceae; g__Imperialibacter; s__uncultured_organism
420893587477826f67841891ffa11b5c	2	0	0	1	4	9	26	32	0	8	2	0	13	0	2	0	3	5	0	0	0	0	0	0	0	0	0	0	0	0	0	0	0	0	0	0	d__Archaea; p__Nanoarchaeota; c__Nanoarchaeia; o__Woesearchaeales; f__SCGC_AAA011-D5; g__SCGC_AAA011-D5
37b9d8b71797391be12c57f70e79250c	34	22	10	0	0	3	0	0	10	1	0	0	20	23	0	0	0	18	0	0	0	0	0	0	0	0	0	0	0	0	0	0	0	0	0	0	d__Bacteria; p__Chloroflexi; c__Anaerolineae; o__SBR1031; f__SBR1031; g__SBR1031; s__uncultured_organism
8eb36658b8d520d680f1794696fdcd1d	0	0	0	0	0	0	0	0	0	0	0	0	0	0	0	0	0	0	0	0	0	0	0	0	0	0	0	7	0	24	15	15	16	29	15	11	d__Bacteria; p__Desulfobacterota; c__Desulfobulbia; o__Desulfobulbales; f__Desulfocapsaceae
e96f5e412c60f50844ee2ab13aa6688d	0	0	0	0	0	0	0	0	0	0	0	0	0	0	0	0	0	0	0	0	0	0	0	0	0	0	0	11	0	19	11	8	14	26	0	23	d__Bacteria; p__Verrucomicrobiota; c__Kiritimatiellae; o__WCHB1-41; f__WCHB1-41; g__WCHB1-41
2fcfe2fed044f1830bb64b8045a94750	8	13	12	4	3	10	0	5	3	13	18	0	7	15	1	0	5	7	0	0	0	0	0	0	0	0	0	0	0	0	0	0	0	0	0	0	d__Bacteria; p__Spirochaetota; c__Spirochaetia; o__Spirochaetales; f__Spirochaetaceae; g__Sediminispirochaeta; s__uncultured_organism
7f44a0a4af5770ccc9f43181ed5eca89	0	0	3	0	0	0	0	0	0	0	0	0	0	0	0	0	0	0	22	23	37	13	16	0	33	11	26	0	0	0	0	0	0	0	0	0	d__Bacteria; p__Spirochaetota; c__Spirochaetia; o__Spirochaetales; f__Spirochaetaceae; g__Spirochaeta_2; s__uncultured_organism
a3bf8ab8be8400e893f24e52a283638b	0	0	0	0	0	0	0	0	0	0	0	0	0	0	0	0	0	0	0	0	0	0	0	0	0	0	0	12	16	10	12	31	27	5	10	13	d__Archaea; p__Crenarchaeota; c__Bathyarchaeia; o__Bathyarchaeia; f__Bathyarchaeia; g__Bathyarchaeia; s__uncultured_archaeon
7826d8f4a9bd6da0f042b4ce10d5b40b	4	6	0	7	8	10	12	9	0	2	9	11	12	3	14	8	11	16	0	0	0	0	0	0	0	0	0	0	0	0	0	0	0	0	0	0	d__Bacteria; p__Bacteroidota; c__Bacteroidia; o__Bacteroidales; f__Bacteroidetes_BD2-2; g__Bacteroidetes_BD2-2; s__uncultured_bacterium
e828375c81adbd4e6d5e62a7679af5d0	12	11	10	16	12	0	0	0	16	4	0	11	8	8	11	0	0	6	0	0	0	5	5	0	6	0	20	0	0	0	0	0	0	0	0	0	d__Bacteria; p__Bacteroidota; c__Bacteroidia; o__Bacteroidales; f__SB-5; g__SB-5; s__uncultured_organism
0fcb7c01995add071fc0b43e9ee479b6	0	0	0	0	0	0	15	15	0	0	0	0	0	0	0	0	0	0	18	14	0	30	0	0	42	19	0	0	0	0	0	0	0	0	0	0	d__Archaea; p__Halobacterota; c__Halobacteria; o__Halobacterales; f__Haloferacaceae
70669c24fb5c90e0ccfd6c007d4ebd78	20	0	0	0	0	8	17	22	0	0	0	0	0	0	0	0	0	0	15	5	12	0	0	10	10	7	9	0	0	2	3	2	1	0	0	0	d__Bacteria; p__Firmicutes; c__Clostridia; o__Peptostreptococcales-Tissierellales; f__Peptostreptococcales-Tissierellales; g__Clostridiisalibacter
8c1f1da5da5605513d9823cf5cdab460	0	0	0	0	0	0	0	0	0	0	0	0	0	0	0	0	0	0	20	13	17	40	47	7	14	10	13	0	0	0	0	0	0	0	0	0	d__Bacteria; p__Desulfobacterota; c__Desulfovibrionia; o__Desulfovibrionales
c5428424fe1fb381888bf88f0e7319ee	0	0	0	0	0	0	0	0	0	0	0	0	0	0	0	0	0	0	0	38	0	33	32	35	16	25	0	0	0	0	0	0	0	0	0	0	d__Archaea; p__Halobacterota; c__Halobacteria; o__Halobacterales; f__Halomicrobiaceae; g__Halomicroarcula
71336440c74e6b931bd50b793e0b471d	0	0	0	0	0	0	0	0	0	0	0	0	0	0	0	0	0	0	37	21	31	0	0	28	21	21	26	0	0	0	0	0	0	0	0	0	d__Bacteria; p__Desulfobacterota; c__Desulfobacteria; o__Desulfobacterales; f__Desulfococcaceae; g__Desulfonema
eecfd3b6a60352044bbfb49ea2605d10	0	0	0	0	0	0	0	0	0	0	0	0	0	0	0	0	0	0	0	0	0	0	0	0	0	0	0	22	7	15	16	11	8	12	18	17	d__Bacteria; p__Desulfobacterota; c__Desulfobacteria; o__Desulfobacterales
796905da1ae5e453347f9f0213d6e1f6	3	5	16	17	0	3	2	4	11	3	9	17	0	9	4	2	9	8	0	0	0	0	0	0	0	0	0	4	0	0	2	0	0	0	0	0	d__Bacteria; p__Bacteroidota; c__Bacteroidia; o__Cytophagales; f__Cyclobacteriaceae; g__uncultured; s__uncultured_bacterium
83c95c8d1f393468e8a4bf2b4b3534a1	0	0	0	0	0	0	0	9	0	0	5	46	16	7	13	49	12	14	0	0	0	0	0	0	0	0	0	0	0	0	0	0	0	0	0	0	d__Bacteria; p__Actinobacteriota; c__Acidimicrobiia; o__Actinomarinales; f__uncultured; g__uncultured; s__uncultured_bacterium
2d52cf0dd9b02ddf8b8ec32204217841	0	0	0	0	0	0	0	0	0	0	0	0	0	0	0	0	0	0	0	0	0	0	0	0	0	0	0	21	7	5	11	24	11	14	11	18	d__Bacteria; p__Bacteroidota; c__Bacteroidia; o__Bacteroidales; f__SB-5; g__SB-5; s__uncultured_organism
bdac80305fdda8985d5b26e6dda6eaf9	0	0	0	0	0	0	0	0	0	0	0	0	0	0	0	0	0	0	0	0	0	0	0	0	0	0	0	16	0	0	7	29	25	0	0	29	d__Bacteria; p__Chloroflexi; c__Anaerolineae; o__uncultured; f__uncultured; g__uncultured; s__uncultured_bacterium
afc39cfd3d6321ea4c32782c2b79ee4a	0	0	0	0	0	0	0	0	0	0	0	0	0	0	0	0	0	0	34	0	0	50	26	30	0	24	18	0	0	0	0	0	0	0	0	0	d__Archaea; p__Halobacterota; c__Halobacteria; o__Halobacterales; f__Haloferacaceae
433db7609bab6e13ed6653f5a0a46fbc	0	0	0	0	0	0	0	0	0	0	0	0	0	0	0	0	0	0	0	0	0	0	0	0	0	0	0	8	3	36	6	9	1	53	10	3	d__Bacteria; p__Proteobacteria; c__Gammaproteobacteria
51825b578375e96aff87098d801b27db	0	7	7	7	4	7	3	0	5	22	15	6	3	6	9	0	6	7	0	0	0	0	0	0	0	0	5	0	0	0	0	0	0	0	0	0	d__Bacteria; p__Planctomycetota; c__Planctomycetes; o__Pirellulales; f__Pirellulaceae; g__Pir4_lineage; s__uncultured_organism
b4e48e0adfb0e2375add60b7b46f0cff	0	0	2	3	0	0	0	0	0	24	22	0	0	0	4	0	14	7	0	0	0	0	7	0	12	0	4	0	0	0	0	0	0	0	0	0	d__Bacteria; p__Planctomycetota; c__Phycisphaerae; o__Phycisphaerales; f__AKAU3564_sediment_group; g__AKAU3564_sediment_group; s__uncultured_organism
5a97ed09159293c001f05213184ba76e	0	0	0	0	0	0	0	0	0	0	0	0	0	0	0	0	0	0	23	9	21	26	14	20	25	14	27	0	0	0	0	0	0	0	0	0	d__Bacteria; p__Planctomycetota; c__Phycisphaerae; o__mle1-8; f__mle1-8; g__mle1-8; s__uncultured_organism
51b3fd74b26b362cbb65bc0bfc306393	0	0	0	0	0	0	0	0	6	0	0	0	0	0	0	0	0	0	0	0	0	0	0	0	0	0	0	14	9	22	21	14	14	5	15	13	d__Bacteria; p__Chloroflexi; c__Anaerolineae; o__Anaerolineales; f__Anaerolineaceae; g__uncultured; s__uncultured_bacterium
2402dc285ab6092518469343113d6a8b	17	14	12	2	0	17	16	13	13	1	0	4	7	0	6	0	7	0	0	0	0	0	0	0	0	0	0	0	0	0	0	0	0	0	0	0	d__Bacteria; p__Planctomycetota; c__Phycisphaerae; o__Phycisphaerales; f__AKAU3564_sediment_group; g__AKAU3564_sediment_group; s__uncultured_organism
2f6c17bf6fe5feb62a4dd76475deaeea	7	7	9	0	0	16	12	33	0	4	0	0	5	0	0	0	15	8	0	0	1	0	0	0	0	0	0	0	0	0	0	0	0	0	0	0	d__Bacteria; p__Bacteroidota; c__Bacteroidia; o__Sphingobacteriales; f__Lentimicrobiaceae; g__Lentimicrobiaceae
997e6e1682b199efbc359f71b66b767b	0	0	0	0	0	0	0	0	0	0	0	0	0	0	0	0	0	0	0	0	0	0	0	0	0	0	0	29	26	6	13	9	2	4	14	20	d__Eukaryota; p__Dinoflagellata; c__Dinophyceae; o__Gymnodiniphycidae; f__Gymnodiniphycidae; g__Amphidinium
ffa67dd1d74c03c85bb1a097493183a6	9	11	7	5	10	16	8	16	4	6	4	0	5	5	6	0	1	0	0	0	0	0	0	0	0	0	0	0	0	0	0	0	0	0	0	0	d__Archaea
7cdb47ab4c6c677b6bd95b18c939fa9a	8	11	7	12	5	8	12	7	7	4	8	5	5	3	11	0	6	5	0	0	0	0	0	0	0	0	0	0	0	0	0	0	0	0	0	0	d__Bacteria; p__Planctomycetota; c__vadinHA49; o__vadinHA49; f__vadinHA49; g__vadinHA49; s__uncultured_organism
52e1c5e7bf85f46805acc70bf56833bd	0	0	0	0	0	0	0	0	0	0	0	0	0	0	0	0	0	0	21	0	37	18	49	7	0	18	39	0	0	0	0	0	0	0	0	0	d__Archaea; p__Halobacterota; c__Halobacteria; o__Halobacterales; f__Haloferacaceae
b765372d5de33afde5810a7dc795f08f	21	0	7	8	15	14	3	3	0	0	14	9	2	0	15	13	10	8	0	0	0	0	0	0	0	0	0	0	0	0	0	0	0	0	0	0	d__Bacteria; p__Gemmatimonadota; c__BD2-11_terrestrial_group; o__BD2-11_terrestrial_group; f__BD2-11_terrestrial_group; g__BD2-11_terrestrial_group; s__uncultured_bacterium
4f06738ba99069556e9f206ec6d58117	0	0	2	6	8	5	14	13	14	13	14	0	4	0	5	0	0	7	0	0	4	5	7	4	1	1	2	0	0	0	0	0	0	0	0	0	d__Bacteria; p__Verrucomicrobiota; c__Verrucomicrobiae; o__Opitutales; f__Puniceicoccaceae; g__Puniceicoccus; s__uncultured_organism
24f1602ecd0065449a3568091e42600d	0	0	0	3	0	0	0	0	0	0	9	10	12	5	35	25	0	59	0	0	0	0	0	0	0	0	0	0	0	0	0	0	0	0	0	0	d__Bacteria; p__Bacteroidota; c__Bacteroidia; o__Chitinophagales; f__Saprospiraceae; g__uncultured; s__uncultured_organism
54f882fafb55ad4fc76e7c4d9540bf58	0	0	0	0	0	0	0	0	0	0	0	0	0	0	0	0	0	0	24	31	21	9	7	24	22	19	16	0	0	0	0	0	0	0	0	0	d__Archaea; p__Halobacterota; c__Halobacteria; o__Halobacterales; f__Haloferacaceae; g__Halopelagius
eac769541486529676c7f9795b8c2d0a	0	0	0	0	0	0	0	0	0	0	0	0	0	0	0	0	0	0	27	31	18	9	20	13	18	29	21	0	0	0	0	0	0	0	0	0	d__Bacteria; p__Cyanobacteria; c__Cyanobacteriia; o__Cyanobacteriales
996a4b7d19602944f3e23530b5d2f4c8	0	0	0	0	0	0	0	0	0	0	0	0	0	0	0	0	0	0	0	0	0	0	0	0	0	0	0	11	9	11	12	9	11	6	31	14	d__Bacteria; p__Fermentibacterota; c__Fermentibacteria; o__Fermentibacterales; f__Fermentibacteraceae; g__Fermentibacteraceae; s__uncultured_bacterium
abb4d7fb2d92453ebb0782cd616c4bfb	0	0	0	0	0	0	0	0	0	0	0	0	0	0	0	0	0	0	0	0	0	0	0	0	0	0	0	7	13	16	18	16	12	11	17	11	d__Bacteria; p__Spirochaetota; c__Spirochaetia; o__Spirochaetales; f__Spirochaetaceae; g__Spirochaeta_2; s__uncultured_organism
21fa6cc895cca42460df1566f7791340	43	7	16	0	0	9	19	7	5	0	0	0	5	3	0	0	0	0	0	0	0	0	0	0	0	0	0	0	0	0	0	0	0	0	0	0	d__Bacteria; p__Planctomycetota; c__Phycisphaerae; o__mle1-8; f__mle1-8; g__mle1-8; s__uncultured_organism
90eea758b46fd8e12ec55caea13ac01b	3	8	14	7	15	7	6	6	0	3	17	0	5	6	6	0	6	2	0	0	0	0	0	0	0	0	0	0	0	0	0	0	0	0	0	0	d__Bacteria; p__Planctomycetota; c__Phycisphaerae; o__mle1-8; f__mle1-8; g__mle1-8; s__uncultured_organism
9293a80bf94f892cf3532804b54e6795	9	20	14	6	11	5	15	5	13	5	6	0	0	6	0	0	6	0	0	0	0	0	0	0	0	0	0	0	0	0	0	0	0	0	0	0	d__Bacteria; p__Planctomycetota; c__Phycisphaerae; o__MSBL9; f__ST-NAGAB-D1; g__ST-NAGAB-D1; s__uncultured_organism
25bf984dc292da073787b071fd6cc4da	0	0	0	0	0	0	0	0	0	0	0	0	0	0	0	0	0	0	50	0	0	24	51	29	30	0	0	0	0	0	0	0	0	0	0	0	d__Bacteria; p__Desulfobacterota; c__Desulfobacteria; o__Desulfobacterales; f__Desulfococcaceae; g__uncultured; s__uncultured_organism
283bab71775a3b405748e54174534aa8	0	5	0	0	0	6	14	0	0	0	0	0	2	0	0	0	0	0	0	0	0	0	0	0	0	0	0	9	6	9	3	17	18	9	0	7	d__Bacteria; p__Cyanobacteria; c__Cyanobacteriia; o__Cyanobacteriales; f__Xenococcaceae
7724a9bb260cb0213caf128f809c4c65	0	0	13	0	23	0	4	3	6	0	12	0	11	11	15	24	10	13	0	0	0	0	0	0	0	0	0	0	0	0	0	0	0	0	0	0	d__Bacteria; p__Acidobacteriota; c__Thermoanaerobaculia; o__Thermoanaerobaculales; f__Thermoanaerobaculaceae; g__Subgroup_23
fc64b282f637b33782640a86ba7eac2d	0	0	0	0	0	0	20	14	0	0	0	0	14	15	14	11	9	12	0	0	0	0	0	0	0	0	0	0	0	0	0	0	0	0	0	0	d__Bacteria; p__Desulfobacterota; c__Desulfobacteria; o__Desulfobacterales; f__Desulfosarcinaceae; g__uncultured
66d921a015b64550bd515eee558f1aab	0	0	0	0	0	0	0	0	0	0	0	0	0	0	0	0	0	0	26	17	27	18	12	24	15	13	21	0	0	0	0	0	0	0	0	0	d__Archaea; p__Halobacterota; c__Halobacteria; o__Halobacterales; f__Halomicrobiaceae
60915da1db6c6ff6a8ecc246f8b2db28	0	0	0	0	0	0	0	0	0	0	0	0	0	0	0	0	0	0	0	0	0	0	0	0	0	0	0	21	13	13	16	6	16	18	11	11	d__Bacteria; p__Modulibacteria; c__Moduliflexia; o__Moduliflexales; f__Moduliflexaceae; g__Moduliflexaceae; s__uncultured_organism
0d66edd23fe9db669c4874571999b738	0	0	0	0	0	0	0	0	0	0	0	0	0	0	0	0	0	0	0	0	0	0	0	0	0	0	0	13	31	10	33	6	10	10	21	2	d__Bacteria; p__Calditrichota; c__Calditrichia; o__Calditrichales; f__Calditrichaceae; g__Caldithrix
94f097518014bcd0050a1e2358593e93	18	12	0	39	0	31	0	0	0	0	0	0	0	0	0	0	31	0	0	0	0	0	0	0	0	0	0	0	0	0	0	0	0	0	0	0	d__Bacteria; p__Bacteroidota; c__Rhodothermia; o__Balneolales; f__Balneolaceae; g__uncultured; s__uncultured_bacterium
b69508f6d42ac462de4f3e65e69981b6	0	0	0	0	0	0	0	0	0	0	0	0	0	0	0	0	0	0	0	0	0	0	0	0	0	0	0	20	12	12	13	13	8	15	13	20	d__Bacteria; p__Bacteroidota; c__Bacteroidia; o__Bacteroidales; f__Bacteroidetes_BD2-2; g__Bacteroidetes_BD2-2; s__uncultured_bacterium
995e89890996816243e532462c50c06b	13	10	10	15	7	9	9	9	3	7	0	0	7	4	0	0	1	0	0	0	0	0	5	0	0	0	0	0	0	2	0	0	0	0	0	0	d__Archaea; p__Thermoplasmatota; c__Thermoplasmata; o__uncultured; f__uncultured; g__uncultured; s__uncultured_archaeon
3826b61efa00e8035af1ce8e7659d502	0	0	0	0	0	0	0	0	0	0	0	0	0	0	0	0	0	0	0	0	0	0	0	0	0	0	0	20	16	15	6	13	15	13	16	8	d__Bacteria; p__Calditrichota; c__Calditrichia; o__Calditrichales; f__Calditrichaceae; g__Caldithrix
78add23820634f161fe37393b735f99c	3	4	0	8	0	9	0	0	11	0	24	20	0	0	0	44	26	2	0	0	0	0	0	0	0	0	0	0	0	0	0	0	0	0	0	0	d__Bacteria; p__Bacteroidota; c__Bacteroidia; o__Chitinophagales; f__Saprospiraceae; g__uncultured
6bac5dc7e9e90bf6ed66c10417d035d8	8	1	2	0	12	11	13	6	4	0	0	0	0	0	0	0	0	5	17	7	12	5	4	8	8	8	9	0	0	5	0	0	0	4	0	0	d__Bacteria; p__Proteobacteria; c__Alphaproteobacteria; o__Thalassobaculales; f__uncultured; g__uncultured
f25e7497b0f7d563649bf50a40861244	7	14	4	0	13	0	0	20	0	5	0	0	0	14	0	23	14	0	0	0	0	0	0	0	0	0	0	0	0	0	0	0	0	0	0	0	d__Bacteria; p__Proteobacteria; c__Alphaproteobacteria; o__Caulobacterales; f__Parvularculaceae; g__Parvularcula
0b8c34829f5511268a997308e5459de9	0	5	2	17	0	3	0	5	2	16	25	0	1	7	14	1	21	0	0	0	0	0	0	0	0	0	0	0	0	0	0	0	0	0	0	0	d__Bacteria; p__Proteobacteria; c__Alphaproteobacteria
5c3d536ad673f2a2fbacc3a98f506b03	0	0	0	0	0	0	0	0	0	0	0	0	0	0	0	0	0	0	21	43	0	0	0	23	21	32	32	0	0	0	0	0	0	0	0	0	d__Archaea; p__Halobacterota; c__Halobacteria; o__Halobacterales; f__Halomicrobiaceae; g__Halomicroarcula
3fa2e2ab42ae6c12774c8e0e78740d5b	14	4	0	4	13	5	0	8	8	18	1	0	6	11	15	0	4	2	0	0	0	0	0	0	0	0	0	0	0	0	0	0	0	0	0	0	d__Bacteria; p__Patescibacteria; c__Gracilibacteria; o__Candidatus_Peregrinibacteria; f__Candidatus_Peregrinibacteria; g__Candidatus_Peregrinibacteria
53f430e225780116962be306979d7f2d	0	41	0	8	33	0	0	0	0	38	0	0	0	0	0	0	0	0	0	0	0	0	0	0	0	0	0	0	0	0	0	0	0	0	0	0	d__Bacteria; p__Zixibacteria; c__Zixibacteria; o__Zixibacteria; f__Zixibacteria; g__Zixibacteria; s__uncultured_organism
ef9a6432fdc9673215970bdcadae710e	0	0	0	0	0	0	0	0	0	0	0	0	0	0	0	0	0	0	0	0	0	0	0	0	0	0	0	10	22	13	20	11	13	7	16	8	d__Bacteria; p__Bacteroidota; c__Bacteroidia; o__Cytophagales; f__Cyclobacteriaceae; g__Marinoscillum
9f9230407ae25c869647291b2a8d63ad	10	8	10	7	0	10	7	22	10	10	6	0	0	0	0	3	5	0	0	0	0	0	0	0	0	0	0	0	0	0	0	0	0	0	0	0	d__Bacteria; p__Chloroflexi; c__Anaerolineae; o__SBR1031; f__A4b; g__A4b; s__uncultured_organism
e4d3dd7ed644d4daa369a06085bd3d1b	0	0	0	0	0	0	0	0	0	0	0	0	0	0	0	0	0	0	0	0	0	0	0	0	0	0	0	15	21	12	8	14	12	15	21	10	d__Bacteria; p__Chloroflexi; c__Anaerolineae; o__Anaerolineales; f__Anaerolineaceae; g__ADurb.Bin120
25de9a1ab49f4d7bd5f0db2823df17b9	18	0	0	0	2	24	35	25	0	0	0	0	0	0	0	0	0	0	0	0	0	0	0	0	0	0	0	0	0	0	0	0	1	0	0	0	d__Bacteria; p__Firmicutes; c__Clostridia; o__Peptostreptococcales-Tissierellales; f__Peptostreptococcales-Tissierellales; g__Clostridiisalibacter
6b94f31b1f729874350f6c9d5f4125f8	6	6	3	7	7	17	15	10	6	9	3	0	12	0	0	0	7	8	0	0	0	0	0	0	0	0	0	0	0	0	0	0	0	0	0	0	d__Bacteria; p__Calditrichota; c__Calditrichia; o__Calditrichales; f__Calditrichaceae; g__Caldithrix
ebdb89c4a70489d1d6b490970bc5be1d	7	19	14	9	0	3	7	11	4	13	19	0	1	0	0	0	0	6	0	0	0	0	0	0	0	0	0	0	0	0	0	0	0	0	0	0	d__Bacteria; p__Chloroflexi; c__Anaerolineae; o__Ardenticatenales; f__uncultured; g__uncultured; s__uncultured_bacterium
430ed06f06a37379983cefed5b4875de	0	0	0	0	0	8	8	6	0	0	0	6	0	0	0	0	0	0	14	16	20	12	14	8	10	20	17	0	0	0	0	0	0	0	0	0	d__Bacteria; p__Chloroflexi; c__Anaerolineae; o__SBR1031; f__SBR1031; g__SBR1031
87d02829e622ca4e587967bf1bc96081	8	12	10	7	18	12	0	6	17	0	21	0	0	0	0	0	4	4	0	0	0	0	0	0	0	0	0	0	0	0	0	0	0	0	0	0	d__Bacteria; p__Cyanobacteria; c__Cyanobacteriia; o__Phormidesmiales; f__Nodosilineaceae
5b3902cf3923eae3676999774b680ce4	6	0	0	0	0	6	4	14	0	0	0	0	2	0	0	5	0	0	12	12	20	8	5	16	10	4	13	0	0	3	0	0	0	0	0	1	d__Bacteria; p__Calditrichota; c__Calditrichia; o__Calditrichales; f__Calditrichaceae; g__Calditrichaceae
9c68d09a819710355289df6d8f75f3e8	9	0	0	11	0	21	25	18	0	0	0	0	0	0	0	0	0	0	6	0	0	8	11	7	9	0	0	0	0	0	0	0	4	0	0	0	d__Bacteria; p__Bacteroidota; c__Bacteroidia; o__Bacteroidales; f__Prolixibacteraceae; g__uncultured
2e9eb3d45090ead1f707bfe0bacfab05	29	0	11	12	8	0	8	0	29	0	0	0	0	0	9	17	3	0	0	0	0	0	0	0	0	0	0	0	0	0	0	0	0	0	0	0	d__Archaea; p__Halobacterota; c__Halobacteria; o__Halobacterales; f__Haloferacaceae
9f313c2c16647a0936ea968e8e7ab213	0	0	0	0	4	0	0	0	0	0	5	0	0	0	0	0	0	0	0	0	0	0	0	0	0	0	0	16	0	10	16	29	0	12	0	7	d__Bacteria; p__Cyanobacteria; c__Cyanobacteriia; o__Phormidesmiales; f__Nodosilineaceae; g__uncultured; s__uncultured_organism
3cf04d0e113d8356f2507d147d426548	20	8	6	0	21	13	14	7	5	3	0	0	0	0	0	0	18	3	0	0	0	0	0	0	0	0	0	0	0	0	0	0	0	0	0	0	d__Bacteria; p__Bacteroidota; c__Bacteroidia; o__Bacteroidales; f__Prolixibacteraceae; g__uncultured
8b431b13e79b944d463a8f5ed278fa7e	9	0	14	5	3	12	9	13	12	1	6	7	4	13	0	0	0	0	0	0	0	0	0	0	0	0	0	0	0	0	0	0	0	0	0	0	d__Bacteria; p__Spirochaetota; c__Spirochaetia; o__Spirochaetales; f__Spirochaetaceae; g__Spirochaeta; s__uncultured_organism
4be27bdf09cb82ed05ab0050490c9db5	4	8	1	4	6	0	6	0	5	3	6	5	2	0	2	0	0	0	15	3	5	15	23	6	9	6	11	0	0	0	0	0	0	0	0	0	d__Bacteria; p__Planctomycetota; c__Phycisphaerae; o__Phycisphaerales; f__AKAU3564_sediment_group; g__AKAU3564_sediment_group; s__uncultured_organism
5025e69a1f77ae5ba242058e6da5294f	11	10	7	11	16	0	0	18	32	10	0	0	0	0	0	0	0	0	0	0	0	0	0	0	0	0	0	0	0	0	0	0	0	0	0	0	d__Bacteria; p__Bacteroidota; c__Bacteroidia; o__Cytophagales; f__Cyclobacteriaceae; g__Imperialibacter; s__uncultured_organism
105c0f4a1418542e9ace66251284bcc1	0	1	8	6	0	0	0	0	13	0	0	0	5	2	0	1	0	0	0	0	0	0	0	0	0	0	0	9	13	8	8	10	9	21	0	6	d__Bacteria; p__Bacteroidota; c__Bacteroidia; o__Chitinophagales; f__Saprospiraceae; g__uncultured
23968e3a65fb3d38d92990779b75b782	26	4	2	5	0	14	7	10	9	0	7	12	0	10	0	6	18	0	0	0	0	8	0	0	0	0	0	0	0	0	0	0	0	0	0	0	d__Bacteria; p__Desulfobacterota; c__Desulfovibrionia; o__Desulfovibrionales; f__Desulfovibrionaceae; g__Desulfovibrio
e292ff369d0325e16e840484c07e81b0	0	0	0	9	0	0	0	3	4	0	0	25	15	5	45	10	5	24	0	0	0	0	0	0	0	0	0	0	0	0	0	0	0	0	0	0	d__Bacteria; p__Bacteroidota; c__Bacteroidia; o__Flavobacteriales; f__Flavobacteriaceae; g__uncultured; s__uncultured_organism
6fec5196a2286ea9efa8c288183e6d9c	0	0	0	0	3	0	0	0	0	4	6	0	0	0	0	0	0	0	23	22	29	11	11	27	11	11	8	0	0	0	0	0	0	0	0	0	d__Bacteria; p__Gemmatimonadota; c__BD2-11_terrestrial_group; o__BD2-11_terrestrial_group; f__BD2-11_terrestrial_group; g__BD2-11_terrestrial_group; s__uncultured_bacterium
35ef8241b82179f8091ebdcf7f3aa39c	0	0	0	0	0	0	0	0	0	0	0	0	0	0	0	0	0	0	22	12	20	32	31	18	8	17	11	0	0	0	0	0	0	0	0	0	d__Bacteria; p__Proteobacteria; c__Gammaproteobacteria; o__Chromatiales; f__Chromatiaceae; g__Halochromatium
e6746af92f6300ba284a77ebfa8d87b5	15	7	0	7	11	17	13	30	14	0	0	0	0	0	0	0	0	0	0	0	0	0	0	0	0	0	0	0	0	0	0	0	0	0	0	0	d__Bacteria; p__Proteobacteria; c__Alphaproteobacteria; o__Sphingomonadales; f__Sphingomonadaceae; g__Erythrobacter
b2efe0a0bde4fc9ec581ed153e6d3df1	0	0	0	0	0	0	0	0	0	0	0	0	0	0	0	0	0	0	0	0	0	0	0	0	0	0	0	15	11	15	18	10	7	9	20	15	d__Bacteria; p__Bacteroidota; c__Bacteroidia; o__Sphingobacteriales; f__Lentimicrobiaceae; g__Lentimicrobiaceae; s__uncultured_organism
d6ff7606217ee005855156a9a1703863	5	5	1	0	4	7	12	11	0	0	0	0	20	18	0	6	10	15	0	0	0	0	0	0	0	0	0	0	0	0	0	0	0	0	0	0	d__Bacteria; p__Chloroflexi; c__Anaerolineae; o__Anaerolineales; f__Anaerolineaceae; g__uncultured; s__uncultured_bacterium
8f06250605d8d0a92a688602393b3ba8	8	28	16	7	9	11	6	2	0	4	0	0	0	0	0	0	8	0	0	0	0	7	8	0	0	0	0	0	0	0	0	0	0	0	0	0	d__Bacteria; p__Gemmatimonadota; c__BD2-11_terrestrial_group; o__BD2-11_terrestrial_group; f__BD2-11_terrestrial_group; g__BD2-11_terrestrial_group; s__uncultured_organism
2da7f56f129840745468c965ccb20e97	0	0	0	2	0	0	0	0	0	0	0	14	0	0	158	0	0	0	0	0	0	0	0	0	0	0	0	0	0	0	0	0	0	0	0	0	d__Bacteria; p__Acidobacteriota; c__Thermoanaerobaculia; o__Thermoanaerobaculales; f__Thermoanaerobaculaceae; g__Subgroup_10; s__uncultured_bacterium
47fcdbf8f39cb3a967e0135915105b1b	0	0	0	0	0	0	0	0	8	0	0	75	0	0	15	58	0	15	0	0	0	0	0	0	0	0	0	0	0	0	0	0	0	0	0	0	d__Bacteria; p__Bacteroidota; c__Rhodothermia; o__Balneolales; f__Balneolaceae; g__uncultured
d39d826b69e2a9026f33e3b594872816	0	0	0	0	0	0	0	0	0	0	0	0	0	0	0	0	0	0	0	0	0	0	0	0	0	0	0	16	14	11	15	15	8	14	15	9	d__Bacteria; p__Myxococcota; c__Polyangia; o__Polyangiales; f__Sandaracinaceae; g__uncultured
d2ac0259c4db74eb2979eb3bb8294599	0	0	0	0	0	0	0	0	0	0	0	0	0	0	0	0	0	0	0	0	0	0	0	0	0	0	0	11	16	16	10	12	15	18	0	15	d__Bacteria; p__Actinobacteriota; c__Acidimicrobiia; o__Actinomarinales; f__uncultured; g__uncultured; s__uncultured_bacterium
d669cc1093938cfd4cc5eb086eb2b7fa	10	8	0	16	5	0	8	0	5	20	15	0	0	0	0	7	16	0	0	0	0	0	0	0	0	0	0	0	0	0	0	0	0	0	0	0	d__Bacteria; p__Myxococcota; c__Polyangia; o__Polyangiales; f__Sandaracinaceae; g__Sandaracinus
a5f9050e3fe4d001874bc2c3c2d976af	0	0	0	0	0	0	0	0	0	0	0	0	0	0	0	0	0	0	0	23	0	20	37	19	27	20	26	0	0	0	0	0	0	0	0	0	d__Bacteria; p__Bacteroidota; c__Rhodothermia; o__Rhodothermales; f__Rhodothermaceae; g__Salinibacter; s__uncultured_bacterium
257557e24728cbfb556a2569ab5c7dcd	0	0	0	0	0	0	0	0	0	0	0	0	0	0	0	0	0	0	0	0	0	0	0	0	0	0	0	8	7	11	9	10	5	19	16	10	d__Bacteria; p__Spirochaetota; c__Spirochaetia; o__Spirochaetales; f__Spirochaetaceae; g__Spirochaeta_2; s__uncultured_organism
449bc2a78962842b9f8432d6a518285c	11	0	11	0	12	20	14	2	3	2	0	0	25	0	0	0	4	0	0	0	0	0	0	0	0	0	0	0	0	0	0	0	0	0	0	0	d__Bacteria; p__Desulfobacterota; c__Desulfovibrionia; o__Desulfovibrionales; f__Desulfovibrionaceae; g__Desulfovibrio
2a4ed6dd2e76cf997c6266f479962df8	7	24	6	6	3	4	5	11	6	4	14	3	0	0	7	3	13	5	0	0	0	0	0	0	0	0	0	0	0	0	0	0	0	0	0	0	d__Bacteria; p__Planctomycetota; c__Pla3_lineage; o__Pla3_lineage; f__Pla3_lineage; g__Pla3_lineage; s__uncultured_bacterium
6869afdbeec2e9c2b783040d8e4b538b	0	0	15	0	0	15	0	15	13	12	0	0	0	0	0	0	0	0	0	0	0	25	0	0	14	6	5	0	0	0	0	0	0	0	0	0	d__Bacteria; p__Myxococcota; c__Myxococcia; o__Myxococcales; f__Myxococcaceae; g__P3OB-42; s__uncultured_organism
45ba725ac85eb104e9212fd56c94ea5b	0	0	0	0	0	0	0	0	0	0	0	0	0	0	0	0	0	0	0	0	0	0	0	0	0	0	0	9	13	9	11	14	13	8	16	9	d__Bacteria; p__Bacteroidota; c__Bacteroidia; o__Chitinophagales; f__Saprospiraceae; g__Lewinella; s__uncultured_organism
3d596ec4267dcdbad0377e3c1e9dde86	0	0	0	0	0	0	0	0	0	0	0	20	15	38	22	32	0	20	0	0	0	0	0	0	0	0	0	0	0	0	0	0	0	0	0	0	d__Bacteria; p__Desulfobacterota; c__Desulfovibrionia; o__Desulfovibrionales; f__Desulfovibrionaceae; g__Desulfovibrio; s__uncultured_organism
4d9ba23312ac02c99c885e57ecc1e9a1	3	2	11	5	0	0	0	0	7	32	4	6	2	2	11	0	0	3	0	0	0	0	0	0	0	0	0	0	0	0	0	0	0	0	0	0	d__Bacteria
7b89e26921a2dbf292aedde3b5040585	0	0	0	0	0	0	0	0	3	0	0	0	0	0	2	0	0	3	0	0	0	0	0	0	0	0	0	19	8	18	14	13	14	8	0	14	d__Archaea; p__Crenarchaeota; c__Bathyarchaeia; o__Bathyarchaeia; f__Bathyarchaeia; g__Bathyarchaeia; s__uncultured_archaeon
341b8911ad65bad02e7631095b818a75	4	4	24	18	5	9	4	4	10	0	0	0	7	7	4	0	2	10	0	0	0	0	0	0	0	0	0	0	0	0	0	0	0	0	0	0	d__Bacteria; p__Bacteroidota; c__Bacteroidia; o__Chitinophagales; f__Saprospiraceae; g__uncultured
fc491ba3196090e618ffa1c20730f818	0	0	0	8	0	0	0	0	3	4	7	21	16	17	23	13	12	17	0	0	0	0	0	0	0	0	0	0	0	0	0	0	0	0	0	0	d__Bacteria; p__Proteobacteria; c__Gammaproteobacteria; o__Cellvibrionales; f__Halieaceae
fb8f62c3a11181bbeeef470847fc3371	0	0	0	0	0	0	0	0	0	0	0	0	0	0	0	0	0	0	0	0	0	0	0	0	0	0	0	15	21	7	8	8	10	11	13	10	d__Bacteria; p__Bdellovibrionota; c__Bdellovibrionia; o__Bdellovibrionales; f__Bdellovibrionaceae; g__OM27_clade; s__uncultured_bacterium
09e85397b24c3a72a0c8558146ab8ed7	0	0	0	7	11	7	7	10	15	14	0	6	1	11	0	25	4	0	0	0	0	0	0	0	0	0	0	0	0	0	0	0	0	0	0	0	d__Bacteria; p__Chloroflexi; c__Anaerolineae; o__SBR1031; f__A4b; g__A4b; s__uncultured_organism
ee5bca327a47014b61ed60cde2ef2f0c	0	0	0	3	0	0	0	0	3	28	9	0	11	14	3	0	8	4	0	3	0	6	8	8	10	3	5	0	0	0	0	0	0	0	0	0	d__Bacteria; p__Spirochaetota; c__Spirochaetia; o__Spirochaetales; f__Spirochaetaceae; g__Spirochaeta
99daf6227bdaeaa12b50bbd2b7d63b87	0	0	0	0	0	0	0	0	0	0	0	0	0	0	0	0	0	0	0	0	0	0	0	0	0	0	0	0	0	18	32	17	0	16	21	0	d__Bacteria; p__Bacteroidota; c__Bacteroidia; o__Chitinophagales; f__Saprospiraceae; g__uncultured
73ba71069ca1838ae5a17d0a81de49ff	7	0	8	21	4	5	2	8	6	5	6	16	0	0	3	10	4	13	0	0	0	0	0	0	0	0	0	0	0	0	0	0	0	0	0	0	d__Bacteria; p__Proteobacteria; c__Alphaproteobacteria; o__uncultured; f__uncultured; g__uncultured; s__uncultured_organism
610c915ab07d5f5e1ef870a0a9c50756	17	0	15	0	0	0	17	0	0	0	0	0	8	37	21	0	0	15	0	0	0	0	0	0	0	0	0	0	0	0	0	0	0	0	0	0	d__Bacteria; p__Spirochaetota; c__Spirochaetia; o__Spirochaetales; f__Spirochaetaceae; g__Spirochaeta_2; s__uncultured_organism
df66f725f3e27a03049f0d52f19c081b	0	0	0	0	0	0	0	0	0	0	0	0	0	0	0	0	0	0	25	13	14	33	29	10	13	7	16	0	0	0	0	0	0	0	0	0	d__Archaea; p__Halobacterota; c__Halobacteria; o__Halobacterales; f__Haloferacaceae; g__Salinigranum
97df70dc5a4a67c2a1bb68ebb4fd16e4	0	0	0	0	0	0	0	0	0	0	0	0	0	0	0	0	0	0	31	17	18	14	12	21	11	22	19	0	0	0	0	0	0	0	0	0	d__Bacteria; p__Firmicutes; c__Bacilli; o__Bacillales; f__Bacillaceae; g__Bacillus
9dde566411dc507092905fd5225dbd6c	0	0	0	0	0	0	0	0	0	0	0	0	0	0	0	0	0	0	17	19	21	15	8	25	15	19	15	0	0	0	0	0	1	0	0	0	d__Bacteria; p__Bacteroidota; c__Bacteroidia; o__Cytophagales; f__Cyclobacteriaceae; g__Catalinimonas
7b5fc60664370c12440936b69ca82ada	0	0	0	0	0	0	0	0	0	0	0	0	0	0	0	0	0	0	0	0	0	0	0	0	0	0	0	13	9	16	11	14	11	13	10	11	d__Archaea; p__Thermoplasmatota; c__Thermoplasmata; o__Thermoplasmata; f__Thermoplasmata; g__Marine_Group_III; s__uncultured_archaeon
369c2c1e3ab2dbb60e4e22e5dbe1da7d	5	14	9	0	9	3	8	5	17	2	3	0	10	2	9	3	11	0	0	0	0	0	0	0	0	0	0	0	0	0	0	0	0	0	0	0	d__Bacteria; p__Planctomycetota; c__Phycisphaerae; o__Phycisphaerales; f__Phycisphaeraceae; g__uncultured; s__uncultured_organism
bd619465255f109f8ecd118709210fe7	5	5	6	0	7	5	14	6	0	0	0	0	11	8	10	5	11	13	0	0	0	0	0	0	0	0	0	0	0	0	0	0	0	0	0	0	d__Bacteria; p__Latescibacterota; c__Latescibacterota; o__Latescibacterota; f__Latescibacterota; g__Latescibacterota; s__uncultured_organism
c6905930bd63ec8a1a212656fd4ec6b8	0	0	0	0	0	0	0	0	0	0	0	0	0	0	0	0	0	0	0	0	0	0	0	0	0	0	0	13	16	13	16	10	19	5	22	10	d__Bacteria; p__Bacteroidota; c__Bacteroidia; o__Flavobacteriales; f__Weeksellaceae; g__uncultured
0387f7da15ba360d5c980b676aeedf92	11	0	8	0	31	13	0	0	28	7	27	0	0	0	0	0	0	0	0	0	0	0	0	0	0	0	0	0	0	0	0	0	0	0	0	0	d__Bacteria; p__Bacteroidota; c__Bacteroidia; o__Flavobacteriales; f__Flavobacteriaceae; g__Robiginitalea
bcb6d049f97be99f4fd8b1e2a645c748	0	0	0	0	0	0	4	6	7	10	0	0	0	0	0	0	0	0	0	0	15	21	28	16	13	11	8	0	0	0	0	0	0	0	0	0	d__Bacteria; p__Chloroflexi; c__Anaerolineae; o__SBR1031; f__A4b; g__A4b; s__uncultured_organism
3a60e7940469ad6023f8e6d055e55a41	0	0	0	0	0	0	0	0	0	0	0	0	0	0	0	0	0	0	10	31	19	14	11	30	7	16	12	0	0	0	0	0	0	0	0	0	d__Bacteria; p__Bacteroidota; c__Bacteroidia; o__Cytophagales; f__Cyclobacteriaceae
b1d12b5aa0618bf03072d4913ef86d7f	0	0	0	0	0	0	0	0	0	0	0	0	0	0	0	0	0	0	18	30	21	0	15	25	11	23	16	0	0	0	0	0	0	0	0	0	d__Bacteria; p__Cyanobacteria; c__Cyanobacteriia; o__Phormidesmiales; f__Nodosilineaceae; g__Nodosilinea_PCC-7104
80ef5c14d951840cc8362ef441ad803d	5	2	0	5	17	10	11	11	8	10	0	5	0	0	0	0	1	0	6	0	3	10	0	0	0	0	0	0	0	0	0	0	0	0	0	0	d__Bacteria; p__Planctomycetota; c__Phycisphaerae; o__Phycisphaerales; f__Phycisphaeraceae; g__uncultured; s__uncultured_organism
aabcf520c895437e3834f7ea30407455	0	0	0	0	0	0	0	0	2	0	0	0	0	0	0	0	0	0	0	0	0	0	0	0	0	0	0	8	8	12	9	12	13	8	21	9	d__Bacteria; p__Sva0485; c__Sva0485; o__Sva0485; f__Sva0485; g__Sva0485; s__uncultured_delta
5e311cd21bcad03b6b4d077c7f0af482	0	0	0	0	0	0	0	0	0	0	0	0	0	0	0	0	0	0	0	0	0	0	0	0	0	0	0	8	15	11	9	6	16	21	12	13	d__Bacteria; p__Cyanobacteria; c__Cyanobacteriia; o__Cyanobacteriales; f__Microcystaceae
bdb508c8f4f163bbbd1ad1fb4b6e7ad2	0	0	0	0	0	0	0	0	0	0	0	0	0	0	0	0	0	0	0	0	0	0	0	0	0	0	0	12	21	11	13	14	17	0	8	17	d__Bacteria; p__Chloroflexi; c__Anaerolineae; o__Anaerolineales; f__Anaerolineaceae; g__uncultured; s__uncultured_bacterium
24784d2b79391dd0f57ea7f1e27754d0	0	0	0	0	0	0	0	0	0	0	0	0	0	0	0	0	0	0	0	0	0	0	0	0	0	0	0	8	9	20	8	10	6	16	7	15	d__Bacteria; p__Proteobacteria; c__Gammaproteobacteria; o__Chromatiales; f__Chromatiaceae; g__Thiohalocapsa
14a67d5558918bf8496b551839d79a20	4	0	34	7	11	8	31	0	0	0	0	0	0	0	0	0	0	0	0	0	0	0	0	0	0	0	0	0	0	0	0	0	0	0	0	0	d__Bacteria; p__Bacteroidota; c__Bacteroidia; o__Bacteroidales; f__Marinilabiliaceae; g__uncultured
94dc1f91ff6b8feec4566bed683bdf5a	0	72	20	21	0	0	0	0	0	0	0	0	0	0	5	0	21	0	0	0	0	0	0	0	0	0	0	0	0	0	0	0	0	0	0	0	d__Bacteria; p__Bacteroidota; c__Rhodothermia; o__Balneolales; f__Balneolaceae; g__uncultured; s__uncultured_bacterium
6ec311f570cefef4db860ecebf8e087e	0	0	0	0	0	0	0	0	0	0	0	0	0	0	0	0	0	0	0	0	0	0	0	0	0	0	0	17	12	11	9	16	7	26	0	8	d__Bacteria; p__Acidobacteriota; c__Thermoanaerobaculia; o__Thermoanaerobaculales; f__Thermoanaerobaculaceae; g__Subgroup_23; s__uncultured_bacterium
a269c964de489be3bc521e30c988c7b1	15	5	6	11	8	0	5	11	4	17	7	0	1	0	0	0	4	0	0	0	0	0	0	0	0	0	0	0	0	0	0	0	0	0	0	0	d__Bacteria; p__Bacteroidota; c__Bacteroidia; o__Bacteroidales; f__Bacteroidetes_BD2-2; g__Bacteroidetes_BD2-2
ce7f4c052923bbab73aea1688f5b7da4	0	0	11	18	2	4	1	4	11	0	7	0	0	13	4	15	6	15	0	0	0	0	0	0	0	0	0	0	0	0	0	0	0	0	0	0	d__Bacteria; p__Bacteroidota; c__Bacteroidia; o__Chitinophagales; f__Saprospiraceae; g__uncultured; s__uncultured_organism
1ca22664d43773fcdb386f993a965f21	0	0	0	0	0	0	0	0	0	0	0	0	0	0	0	0	0	0	0	0	0	0	0	0	0	0	0	13	17	9	0	8	10	5	15	19	d__Bacteria; p__Bacteroidota; c__Bacteroidia; o__Sphingobacteriales; f__Lentimicrobiaceae; g__Lentimicrobiaceae
1a9d7c8e94783779f25addec1c2c65b6	5	16	9	12	11	3	0	6	1	0	8	16	4	3	7	7	5	2	4	6	0	0	0	0	0	5	0	0	0	0	0	0	0	0	0	0	d__Bacteria; p__Proteobacteria; c__Alphaproteobacteria; o__Caulobacterales; f__Parvularculaceae; g__Parvularcula
1d4e6c221cc86de19c53c416574a1db2	0	0	0	0	0	0	0	0	0	0	0	0	0	0	0	0	0	0	28	17	0	0	0	22	23	14	51	0	0	0	0	0	0	0	0	0	d__Bacteria; p__Firmicutes; c__Clostridia; o__Peptostreptococcales-Tissierellales; f__Peptostreptococcales-Tissierellales
020b12b35daf589a6e3da50f9e3b8373	0	0	0	0	0	0	0	0	0	0	0	0	0	0	0	0	0	0	0	0	0	0	0	0	0	0	0	7	17	8	21	0	22	4	14	14	d__Bacteria; p__Proteobacteria; c__Alphaproteobacteria; o__Rhodobacterales; f__Rhodobacteraceae; g__Rhodobacter
2da310455ca51a0a4b2366b9e62dc50b	5	0	12	22	4	4	0	0	12	1	6	9	4	3	18	4	3	14	0	0	0	0	0	0	0	0	0	0	0	0	0	0	0	0	0	0	d__Bacteria; p__Bacteroidota; c__Bacteroidia; o__Chitinophagales; f__Saprospiraceae; g__uncultured
d9b4a59c4577a321dec70a3cbb3b10a9	0	5	4	3	6	0	4	10	9	8	0	0	3	7	0	0	21	11	0	0	0	0	0	0	0	0	0	0	0	0	0	0	0	0	0	0	d__Bacteria; p__Chloroflexi; c__Chloroflexia; o__Chloroflexales; f__Chloroflexaceae; g__Candidatus_Chlorothrix; s__uncultured_organism
3b9600819eca06e1529aa9525b117442	0	0	0	0	1	0	0	0	0	0	0	0	0	0	0	0	0	0	0	0	0	0	0	0	0	0	0	11	23	4	13	8	18	2	10	4	d__Bacteria; p__Bacteroidota; c__Bacteroidia; o__Flavobacteriales; f__Cryomorphaceae; g__Owenweeksia
f527215d6eaead52c6a974b2025fa9d2	0	0	0	0	0	0	0	0	0	0	0	0	0	0	0	0	0	0	0	0	0	0	0	0	0	0	0	7	15	3	32	3	10	9	14	11	d__Bacteria; p__Bacteroidota; c__Rhodothermia; o__Balneolales; f__Balneolaceae; g__uncultured; s__uncultured_Bacteroidetes
757ef49e3249883b98b14951cf1eec35	0	0	0	0	0	0	0	0	0	0	0	0	0	0	0	0	0	0	0	0	0	0	0	0	0	0	0	16	17	18	0	10	6	5	13	18	d__Bacteria; p__Chloroflexi; c__Anaerolineae; o__Ardenticatenales; f__uncultured; g__uncultured; s__uncultured_organism
8ea37435e495bdc8b52792eacc862711	0	0	0	3	4	0	0	0	0	0	0	0	2	7	6	5	4	17	0	0	0	0	0	0	0	0	0	10	0	8	10	4	13	4	0	8	d__Bacteria; p__Bacteroidota; c__Bacteroidia; o__Chitinophagales; f__Saprospiraceae; g__uncultured; s__uncultured_bacterium
f4da481ddc21c810d22251aebc2738d3	0	0	0	0	0	0	0	0	0	0	0	0	0	0	0	0	0	0	0	0	0	0	0	0	0	0	0	13	14	4	11	7	16	6	14	13	d__Bacteria; p__Bacteroidota; c__Bacteroidia; o__Flavobacteriales; f__Flavobacteriaceae; g__uncultured; s__uncultured_Flavobacteriaceae
f5d620f3f9fd6ee1410e0e7eaac49543	11	12	3	0	11	6	3	6	5	15	1	0	8	0	6	4	9	0	0	0	0	0	0	0	0	0	0	0	0	0	0	0	0	0	0	0	d__Bacteria; p__Planctomycetota; c__Phycisphaerae; o__Phycisphaerales; f__Phycisphaeraceae; g__uncultured; s__uncultured_organism
dc9612375d3a77bab73ade4f21134d59	0	0	0	0	0	0	0	0	0	0	0	0	0	0	0	0	0	0	14	7	17	25	41	7	10	14	16	0	0	0	0	0	0	0	0	0	d__Bacteria; p__Bacteroidota; c__Bacteroidia; o__Bacteroidales; f__Prolixibacteraceae; g__uncultured
4d0e7f1b7f2377ac115e5bb423af8c67	15	0	36	0	3	9	9	3	16	3	0	0	0	0	0	0	0	0	0	0	0	0	0	0	0	0	0	0	0	0	0	0	0	0	0	0	d__Bacteria; p__Bacteroidota; c__Bacteroidia; o__Chitinophagales; f__Saprospiraceae; g__uncultured; s__uncultured_organism
bc30f1ef748975a550ecff14d54fc1a3	0	0	0	0	0	0	0	0	0	11	13	0	2	20	2	21	23	4	0	0	0	0	0	0	0	0	0	0	0	0	0	0	0	0	0	0	d__Bacteria; p__Bacteroidota; c__Bacteroidia; o__Cytophagales; f__Microscillaceae; g__Microscilla
24f56e6dc06bce0e3e5b563c3bac96cf	0	0	0	0	0	0	0	0	0	0	0	0	0	0	0	0	0	0	0	0	0	0	0	0	0	0	0	11	7	15	11	12	9	26	10	6	d__Bacteria; p__Chloroflexi; c__Chloroflexia; o__Chloroflexales; f__Chloroflexaceae; g__Candidatus_Chloroploca
e16b0a3a18ff93fb8ce96e806d07d09f	8	0	0	0	0	21	16	10	0	0	0	26	5	0	0	4	12	0	0	0	5	0	6	0	4	0	0	0	0	0	0	2	0	0	0	0	d__Bacteria; p__Planctomycetota; c__Phycisphaerae; o__mle1-8; f__mle1-8; g__mle1-8; s__uncultured_organism
7b2540a2051ee2c2fd257cff69145cb0	0	0	0	0	0	0	0	0	0	0	0	0	0	0	0	0	0	0	0	0	0	0	0	0	0	0	0	6	7	9	9	10	13	11	14	13	d__Bacteria; p__Bacteroidota; c__Ignavibacteria; o__Ignavibacteriales; f__Melioribacteraceae; g__IheB3-7
3036a79eb87a5d8223bd6dbe17cd4d1c	2	12	10	0	5	9	11	5	7	5	0	0	1	7	0	3	3	0	7	0	5	6	0	0	6	3	8	0	0	0	0	0	0	0	0	0	d__Bacteria; p__Planctomycetota; c__Planctomycetes; o__Pirellulales; f__Pirellulaceae; g__Pir4_lineage; s__uncultured_organism
a2c6fc45216bba47fa7d01ae83f019aa	0	0	0	0	0	0	0	0	0	0	8	25	3	14	7	24	11	43	0	0	0	0	0	0	0	0	0	0	0	0	0	0	0	0	0	0	d__Bacteria; p__Bacteroidota; c__Bacteroidia; o__Cytophagales; f__Amoebophilaceae; g__uncultured; s__uncultured_organism
6f485fdefda1b668edb5cd9f2d080c82	0	0	0	0	0	0	0	0	0	0	0	0	0	0	0	0	0	0	0	0	0	0	0	0	0	0	0	14	5	6	17	6	12	10	19	7	d__Bacteria; p__Bacteroidota; c__Bacteroidia; o__Cytophagales; f__Cyclobacteriaceae; g__Marinoscillum; s__uncultured_organism
dca96c058d14c3c5880343f51a577378	0	0	0	0	0	0	0	0	0	0	5	28	10	6	22	39	8	6	0	0	0	0	0	0	0	0	0	0	0	0	0	0	0	0	0	0	d__Bacteria; p__Gemmatimonadota; c__PAUC43f_marine_benthic_group; o__PAUC43f_marine_benthic_group; f__PAUC43f_marine_benthic_group; g__PAUC43f_marine_benthic_group; s__uncultured_bacterium
91321753ccab27068886981ef64f7dbb	15	11	11	0	8	12	6	10	5	0	0	8	3	0	3	0	0	6	0	0	0	0	0	0	0	0	0	0	0	0	0	0	0	0	0	0	d__Bacteria; p__Proteobacteria; c__Gammaproteobacteria; o__Coxiellales; f__Coxiellaceae; g__Coxiella; s__Coxiella_burnetii
2983686d3f294213fb2e9b07bab70142	7	8	13	11	12	12	0	6	31	0	0	0	0	4	0	0	0	0	0	0	0	0	0	0	0	0	0	0	0	0	0	0	0	0	0	0	d__Bacteria; p__Proteobacteria; c__Gammaproteobacteria; o__Gammaproteobacteria_Incertae_Sedis; f__Unknown_Family; g__uncultured
3ac9ec56080bc81277bd1e4cc5b82282	0	0	13	0	0	0	0	0	11	0	0	0	11	24	27	0	3	30	0	0	0	0	0	0	0	0	0	0	0	0	0	0	0	0	0	0	d__Bacteria; p__Bacteroidota; c__Bacteroidia; o__Chitinophagales; f__Saprospiraceae; g__uncultured
cfd8e62001947db0c8ee585cccd3271e	0	0	20	0	19	12	4	0	0	5	0	0	11	18	0	0	0	1	0	0	0	0	0	0	0	0	0	0	0	0	0	0	0	0	0	0	d__Bacteria; p__Chloroflexi; c__Anaerolineae; o__Anaerolineales; f__Anaerolineaceae; g__uncultured; s__uncultured_bacterium
e9ef44e880c799ed4340e98a770ccc93	0	0	0	0	0	0	0	0	0	0	0	0	0	0	0	0	0	0	16	23	8	21	19	16	12	16	9	0	0	0	0	0	0	0	0	0	d__Archaea; p__Halobacterota; c__Halobacteria; o__Halobacterales; f__Halomicrobiaceae
403b69eef9178c0ed564c8decec09024	0	0	0	0	0	0	0	0	0	0	0	0	0	0	0	0	0	0	18	18	10	14	9	14	21	17	17	0	0	0	0	0	0	0	0	0	d__Bacteria; p__Bacteroidota; c__Bacteroidia; o__Cytophagales; f__Cyclobacteriaceae; g__Imperialibacter; s__uncultured_organism
8c088eda08ae4db117f350615abff4fa	0	0	0	0	0	0	0	0	0	0	0	0	0	0	0	0	0	0	0	0	0	0	0	0	0	0	0	0	0	21	10	16	6	15	0	12	d__Bacteria; p__Proteobacteria; c__Gammaproteobacteria
e4385ac73d3f28898aa48a43fd470c98	14	23	9	5	5	10	10	12	15	0	7	0	0	0	0	0	9	0	0	0	0	2	0	0	3	0	3	0	0	0	0	0	0	0	0	0	d__Bacteria; p__Bacteroidota; c__Bacteroidia; o__Sphingobacteriales; f__Lentimicrobiaceae; g__Lentimicrobiaceae; s__uncultured_bacterium
33269184ebb1551a94955d553d3de3a3	0	0	0	0	0	0	0	0	0	0	0	0	0	0	0	0	0	0	12	23	38	17	17	17	17	10	6	0	0	0	0	0	0	0	0	0	Unassigned
2dbcbb1257aacaa1000f0cd9187c8589	0	0	0	0	0	0	0	0	0	0	0	0	0	0	0	0	0	0	0	0	0	0	0	0	0	0	0	2	0	22	5	26	0	29	1	2	d__Bacteria; p__Cyanobacteria; c__Cyanobacteriia; o__Phormidesmiales; f__Phormidesmiaceae; g__Phormidium_MBIC10003
18be65ebf89305a69473d0c1f370d696	0	4	0	2	0	0	0	0	1	5	10	5	18	15	11	4	13	8	0	0	0	0	0	0	0	0	0	0	0	0	0	0	0	0	0	0	d__Bacteria; p__Acidobacteriota; c__Vicinamibacteria; o__Subgroup_9; f__Subgroup_9; g__Subgroup_9; s__uncultured_bacterium
a10a126131e8c387f0ba1ec0f242f19d	0	0	0	0	0	0	0	0	0	0	0	0	0	0	0	0	0	0	6	13	25	14	27	10	15	13	30	0	0	0	0	0	0	0	0	0	d__Archaea; p__Nanoarchaeota; c__Nanoarchaeia; o__Woesearchaeales; f__Woesearchaeales; g__Woesearchaeales
e5277feadb080e680def748374fa63aa	0	0	0	0	0	0	0	0	0	12	0	0	11	0	0	0	0	0	20	0	23	18	23	10	9	6	0	0	0	0	0	0	0	0	0	0	d__Bacteria; p__Proteobacteria; c__Alphaproteobacteria; o__Kiloniellales; f__Fodinicurvataceae; g__Rhodovibrio
b54adff024c6fd2eb88fdbfbd2f59c29	0	0	0	0	0	0	0	0	0	0	0	0	0	0	0	0	0	0	0	14	9	27	40	19	10	7	21	0	0	0	0	0	0	0	0	0	d__Archaea; p__Halobacterota; c__Halobacteria; o__Halobacterales; f__Halomicrobiaceae; g__Halapricum
e3710d4a0c2ef37b1030ba93810bfd12	0	0	0	0	0	0	0	0	0	0	0	0	0	0	0	0	0	0	0	0	0	0	0	0	0	0	0	13	8	0	15	15	11	11	11	7	d__Bacteria; p__Bacteroidota; c__Bacteroidia; o__Sphingobacteriales; f__Lentimicrobiaceae; g__Lentimicrobiaceae
88e8c49c27d195987f689bfa6ba5a7cc	0	8	12	9	12	5	0	4	4	5	4	5	2	5	6	0	10	7	0	0	0	0	0	0	0	0	0	1	0	0	2	1	3	0	3	0	d__Bacteria
c89c1f7c44ec58d907fd0174edf7c7a3	6	0	8	10	17	7	0	6	14	15	0	0	0	0	0	0	0	0	0	0	0	0	0	0	0	0	0	0	0	0	0	0	0	0	0	0	d__Bacteria; p__Desulfobacterota; c__Desulfomonilia; o__Desulfomonilales; f__Desulfomonilaceae; g__Desulfomonile; s__uncultured_organism
ab0d8a6f827a6010a79b0509c67f1db7	7	0	0	0	7	0	21	0	0	2	13	12	0	0	13	10	0	23	5	0	0	0	0	5	0	4	4	0	0	0	0	0	0	0	0	0	d__Bacteria; p__Chloroflexi; c__Chloroflexia; o__Chloroflexales; f__Chloroflexaceae; g__Candidatus_Chlorothrix; s__uncultured_organism
e5338b17843d8fc57f108d7320299bc7	0	0	0	0	13	8	6	15	11	7	0	0	0	0	0	12	0	0	0	0	4	5	0	3	2	2	7	0	0	0	0	0	0	0	0	0	d__Bacteria; p__Bacteroidota; c__Bacteroidia; o__Cytophagales; f__Cyclobacteriaceae; g__Marinoscillum; s__uncultured_organism
add17d63f7ed3a66225376156858712d	0	0	0	0	0	0	0	0	0	0	0	0	0	0	0	0	0	0	42	11	23	0	15	14	17	28	0	0	0	0	0	0	0	0	0	0	d__Bacteria; p__Firmicutes; c__Bacilli; o__Bacillales; f__Bacillaceae; g__Bacillus; s__Bacillus_licheniformis
e6af4c2ef8037741ec7500d7167082ea	0	0	0	0	0	0	0	0	0	0	0	0	0	0	0	0	0	0	21	33	0	0	0	27	0	40	23	0	0	0	0	0	0	0	0	0	d__Archaea; p__Halobacterota; c__Halobacteria; o__Halobacterales; f__Halomicrobiaceae; g__Halomicroarcula
2dd0795d6cfb5d7a9a3b9f2b4784187c	0	0	0	0	0	0	0	0	0	0	0	0	0	0	0	0	0	0	0	0	0	0	0	0	0	0	0	11	12	6	9	16	8	6	10	14	d__Archaea; p__Crenarchaeota; c__Bathyarchaeia; o__Bathyarchaeia; f__Bathyarchaeia; g__Bathyarchaeia; s__uncultured_archaeon
0fd406ca453a3b10ae5b7f507364cd7c	0	0	0	0	0	0	0	0	0	0	0	0	0	0	0	0	0	0	0	0	0	0	0	0	0	0	0	5	0	15	5	16	12	17	8	17	d__Archaea; p__Thermoplasmatota; c__Thermoplasmata; o__Marine_Benthic_Group_D_and_DHVEG-1; f__Marine_Benthic_Group_D_and_DHVEG-1; g__Marine_Benthic_Group_D_and_DHVEG-1; s__uncultured_archaeon
3ce017926443daa92aa83b6024c21399	11	8	12	16	13	9	8	11	17	0	0	0	0	0	8	0	0	0	0	0	0	0	0	0	0	0	0	0	0	0	0	0	0	0	0	0	d__Bacteria; p__Gemmatimonadota; c__BD2-11_terrestrial_group; o__BD2-11_terrestrial_group; f__BD2-11_terrestrial_group; g__BD2-11_terrestrial_group; s__uncultured_bacterium
703929c5e43ffae0e8a96443f959e54e	0	0	0	0	0	0	0	0	0	0	0	0	0	0	0	0	0	0	12	20	0	12	0	0	40	27	30	0	0	0	0	0	0	0	0	0	d__Archaea; p__Halobacterota; c__Halobacteria; o__Halobacterales; f__Halomicrobiaceae; g__Halomicrobium
b0259ec475e86b9ee998a535ed80ff06	0	0	0	0	0	0	0	0	0	0	0	0	0	0	0	0	0	0	0	0	0	0	0	0	0	0	0	13	5	7	12	9	19	6	10	8	d__Bacteria; p__Bdellovibrionota; c__Oligoflexia; o__Silvanigrellales; f__Silvanigrellaceae; g__uncultured; s__uncultured_bacterium
38053b83fa6d0095a9ecacfc97138c3a	1	13	6	9	6	2	0	11	23	16	10	0	0	0	0	0	0	0	0	0	0	0	0	0	0	0	0	0	0	0	0	0	0	0	0	0	d__Bacteria; p__Firmicutes; c__Bacilli; o__Lactobacillales
0fa762cd208a51dc1c9ad343bc9d0f3d	0	0	0	0	0	0	0	0	3	0	0	0	4	0	0	0	9	0	0	0	0	0	0	0	0	0	0	6	8	9	10	16	12	0	12	0	d__Bacteria; p__Desulfobacterota; c__Desulfobaccia; o__Desulfobaccales; f__Desulfobaccaceae; g__Desulfobacca; s__uncultured_delta
045229027ff7ad0828fbd88f9589b313	0	0	0	0	0	0	0	0	0	0	10	17	2	7	16	27	21	11	0	0	0	0	0	0	0	0	0	0	0	0	0	0	0	0	0	0	d__Bacteria; p__Proteobacteria; c__Gammaproteobacteria; o__Steroidobacterales; f__Woeseiaceae; g__Woeseia
307bf86c9e397c19bd0be62e4dbaeabe	0	0	0	0	0	0	0	0	0	0	0	0	0	0	0	0	0	0	0	0	0	0	0	0	0	0	0	10	16	9	21	0	6	9	14	8	d__Bacteria; p__Chloroflexi; c__Anaerolineae; o__Ardenticatenales; f__uncultured; g__uncultured; s__uncultured_bacterium
5f5c3e918e30dc09ce1bf519dc18dd5e	7	7	1	7	7	6	6	13	8	4	2	4	5	0	8	0	2	0	0	0	0	0	0	0	4	0	0	0	0	0	0	0	0	0	0	0	d__Bacteria; p__Bacteroidota; c__Bacteroidia; o__Bacteroidales; f__SB-5; g__SB-5; s__uncultured_organism
54e011f100b358324a5e338bdbe98100	5	0	13	7	2	10	5	3	2	2	0	0	13	13	0	0	3	0	0	0	0	0	0	0	0	0	0	0	0	0	0	0	0	0	0	0	d__Bacteria; p__Chloroflexi; c__Anaerolineae; o__Ardenticatenales; f__uncultured; g__uncultured; s__uncultured_bacterium
7ce282fdef359dd206f2f5f2c8845dee	2	0	3	10	0	0	0	0	2	2	0	30	6	16	9	17	8	24	0	0	0	0	0	0	0	0	0	0	0	0	0	0	0	0	0	0	d__Bacteria; p__Bacteroidota; c__Bacteroidia; o__Cytophagales; f__Cyclobacteriaceae
bd763808520babeb72f8b12b51725c7b	0	0	0	0	0	2	0	0	0	0	0	0	0	0	0	0	0	0	19	18	18	0	13	13	18	17	21	0	0	0	0	0	0	0	0	0	d__Archaea; p__Halobacterota; c__Halobacteria; o__Halobacterales; f__Haloferacaceae; g__Halorubellus
0b5af60404020d8eab11f90b8160b39e	0	0	0	0	0	0	0	0	0	0	0	0	0	0	0	0	0	0	0	0	0	0	0	0	0	0	0	31	15	0	0	0	20	0	0	17	d__Bacteria; p__Bacteroidota; c__Bacteroidia; o__Chitinophagales; f__Saprospiraceae; g__uncultured
82680cbcf2b0c9ed3e09a7ef2004fb0d	0	0	0	0	0	18	32	12	0	0	0	0	0	0	0	0	0	0	0	0	0	0	0	0	0	0	0	0	5	1	0	6	9	0	0	0	d__Bacteria; p__Proteobacteria; c__Gammaproteobacteria; o__Arenicellales; f__Arenicellaceae; g__Candidatus_Thiosymbion
ff071894daadee5ee361b48254d4f607	0	0	0	0	0	0	0	0	0	0	0	0	0	0	0	0	0	0	0	0	0	0	0	0	0	0	0	10	7	12	10	10	10	4	13	7	d__Bacteria; p__Proteobacteria; c__Alphaproteobacteria; o__Rhodobacterales; f__Rhodobacteraceae
d4afa69fa588525fcd5aa5ecb4459ea0	15	0	10	0	14	0	10	0	0	0	0	0	0	0	0	0	0	0	0	8	3	7	0	3	13	4	26	0	0	0	0	0	0	0	0	0	d__Bacteria; p__Bacteroidota; c__Bacteroidia; o__Bacteroidales; f__Marinilabiliaceae; g__uncultured; s__uncultured_organism
3d6484998367edc5b8666757a360bbc8	0	0	6	0	13	6	8	7	2	14	9	0	0	0	0	0	0	0	0	0	0	0	0	0	0	0	0	0	0	0	0	0	0	0	0	0	d__Bacteria; p__Chloroflexi; c__Anaerolineae; o__uncultured; f__uncultured; g__uncultured; s__uncultured_bacterium
c3dd98f0c565b44c9c5f8f891fa15c32	0	0	0	0	0	0	0	0	0	0	0	0	0	0	0	0	0	0	0	0	0	0	0	0	0	0	0	9	0	11	10	11	9	11	13	14	d__Bacteria; p__Proteobacteria; c__Alphaproteobacteria; o__Rhodobacterales; f__Rhodobacteraceae
d5332318658d06e5f6c1189a7a94f11c	12	0	0	0	9	10	9	4	0	4	6	8	6	8	7	0	5	7	3	0	0	2	2	4	4	0	0	0	0	0	0	0	0	0	0	0	d__Bacteria; p__Acidobacteriota; c__Subgroup_18; o__Subgroup_18; f__Subgroup_18; g__Subgroup_18
c68955aac4ee4f4d2cc7346b9f85f9f4	0	0	0	0	0	0	0	0	0	0	0	0	0	0	0	0	0	0	0	0	0	0	0	0	0	0	0	0	12	10	9	7	9	38	7	12	d__Bacteria; p__Deinococcota; c__Deinococci; o__Deinococcales; f__Trueperaceae; g__Truepera; s__uncultured_bacterium
f4a50cac0fa96a097e180fee7ee8738b	23	0	0	0	0	16	21	21	9	0	0	0	0	0	0	0	0	0	0	0	0	0	0	0	0	0	0	0	0	0	0	0	0	0	0	0	d__Bacteria; p__Bacteroidota; c__Bacteroidia; o__Bacteroidales; f__Marinilabiliaceae; g__uncultured
4ffb32c3ce4072331af9f806bd17d245	0	0	0	0	0	0	0	0	0	5	0	0	0	0	9	0	0	0	18	12	19	10	11	16	15	12	11	0	0	0	0	0	0	0	0	0	d__Bacteria; p__Proteobacteria; c__Gammaproteobacteria; o__Ectothiorhodospirales; f__Ectothiorhodospiraceae; g__Halofilum; s__uncultured_bacterium
8d760fa0bb28734f0bc72ffe4884c835	0	0	0	0	0	0	0	0	0	0	0	0	0	0	0	0	0	0	0	0	0	0	0	0	0	0	0	11	9	5	8	18	10	4	13	9	d__Bacteria; p__Bacteroidota; c__Bacteroidia; o__Sphingobacteriales; f__Lentimicrobiaceae; g__Lentimicrobiaceae
349d5acc85c35ae5d8765372ce3598e5	0	0	0	0	0	0	0	0	0	0	0	0	0	0	0	0	0	0	0	0	0	0	0	0	0	0	0	9	13	13	11	15	12	0	14	16	d__Bacteria; p__Spirochaetota; c__Spirochaetia; o__Spirochaetales; f__Spirochaetaceae; g__uncultured
6e0a80f45c74d225bb01df40f67e12e9	11	0	11	13	2	2	5	14	5	4	6	5	0	10	1	6	9	5	0	0	0	0	0	0	0	0	0	0	0	0	0	0	0	0	0	0	d__Bacteria; p__Planctomycetota; c__Phycisphaerae; o__Phycisphaerales; f__Phycisphaeraceae; g__uncultured; s__uncultured_organism
60939ae0dadd4291c5212a8ffc13764f	0	3	13	5	8	7	5	16	8	11	5	0	0	0	2	0	2	1	0	0	0	0	0	0	0	0	0	0	0	0	0	0	0	0	0	0	d__Bacteria; p__Chloroflexi; c__Chloroflexia; o__Chloroflexales; f__Chloroflexaceae; g__Candidatus_Chlorothrix; s__uncultured_organism
813108967126afad20ff454fd81f7959	0	0	0	0	0	0	0	0	0	0	0	0	15	8	24	35	29	11	0	0	0	0	0	0	0	0	0	0	0	0	0	0	0	0	0	0	d__Bacteria; p__Proteobacteria; c__Gammaproteobacteria; o__uncultured; f__uncultured; g__uncultured; s__uncultured_bacterium
48246eee169c34ff7556e4a6845c6ad5	0	0	0	0	0	0	0	0	0	0	0	0	0	0	0	0	0	0	0	0	0	0	0	0	0	0	0	9	6	11	6	15	4	17	7	18	d__Bacteria; p__Bacteroidota; c__Ignavibacteria; o__Ignavibacteriales; f__Melioribacteraceae; g__IheB3-7; s__uncultured_bacterium
700e13e8d7d5311f0cd0b3f8c94a9d63	3	4	7	7	11	4	7	4	0	6	3	0	14	10	0	0	1	0	0	0	0	0	0	0	0	0	0	0	0	0	0	0	0	0	0	0	d__Bacteria; p__MBNT15; c__MBNT15; o__MBNT15; f__MBNT15; g__MBNT15; s__uncultured_bacterium
64cd25adf72ac2ed0361e5dc0da80c20	10	14	6	0	18	5	18	3	9	3	0	0	0	0	0	0	0	0	0	0	0	0	0	0	0	0	0	0	0	0	0	0	0	0	0	0	d__Bacteria; p__Desulfobacterota; c__Desulfobacteria; o__Desulfobacterales; f__Desulfosarcinaceae; g__Sva0081_sediment_group
7aa9f37ddf4528430d871e0834197926	0	3	0	0	2	0	0	0	1	3	3	22	18	3	16	11	18	9	0	0	0	0	0	0	0	0	0	0	0	2	0	0	0	0	0	0	d__Bacteria; p__Dadabacteria; c__Dadabacteriia; o__Dadabacteriales; f__Dadabacteriales; g__Dadabacteriales; s__uncultured_bacterium
a47034e59495d4140f5f05f98e57c881	9	13	20	0	20	6	5	1	13	6	0	0	1	3	0	0	0	0	0	0	0	0	0	0	0	0	0	0	0	0	0	0	0	0	0	0	d__Bacteria; p__Chloroflexi; c__Anaerolineae; o__SBR1031; f__SBR1031; g__SBR1031; s__uncultured_organism
37392f1679da5bff1bdb08c8fd3daa62	9	13	13	7	13	1	6	5	8	7	4	0	0	9	4	0	0	0	0	0	0	0	0	0	0	0	0	0	0	0	0	0	0	0	0	0	d__Bacteria; p__Planctomycetota; c__Phycisphaerae; o__MSBL9; f__ST-NAGAB-D1; g__ST-NAGAB-D1; s__uncultured_organism
6b67ed100304fcce2e178201949085b0	0	0	0	0	0	5	0	0	0	2	0	0	0	0	0	0	0	0	15	9	14	13	20	10	7	14	11	0	0	0	0	0	0	0	0	0	d__Archaea; p__Halobacterota; c__Halobacteria; o__Halobacterales; f__Haloferacaceae; g__Salinigranum
306e7461090a32f4f24b4422cd82a8a2	0	0	0	0	0	0	0	0	0	0	0	0	0	0	0	0	0	3	0	0	19	17	21	0	33	0	37	0	0	0	0	0	0	0	0	0	d__Bacteria; p__Chloroflexi; c__Anaerolineae; o__Anaerolineales; f__Anaerolineaceae; g__uncultured
88e537128bab2645ad76b1ec3d987d63	0	0	0	0	0	0	0	0	0	0	0	0	0	0	0	0	0	0	0	0	0	0	0	0	0	0	0	10	5	9	9	13	13	21	6	4	d__Bacteria; p__Latescibacterota; c__Latescibacteria; o__Latescibacterales; f__Latescibacteraceae; g__Latescibacteraceae; s__uncultured_bacterium
889fdaf9b7303e0e3c182f59f2817088	0	0	0	0	0	0	0	0	0	0	0	0	0	0	0	0	0	0	0	0	0	0	0	0	0	0	0	9	22	16	5	9	13	10	9	6	d__Bacteria; p__Bacteroidota; c__Bacteroidia; o__Cytophagales; f__Cyclobacteriaceae; g__uncultured; s__uncultured_bacterium
24928357bbfa9c1c994fa127cced148f	0	0	0	0	0	0	0	0	0	0	0	0	0	0	0	0	0	0	0	0	0	0	0	0	0	0	0	15	0	18	12	9	24	0	0	13	d__Bacteria; p__Proteobacteria; c__Alphaproteobacteria; o__Rhodobacterales; f__Rhodobacteraceae
86a0d61b12b27e7da9355f50beae0ac8	9	0	9	0	6	5	12	1	4	9	2	0	9	0	0	0	0	7	0	0	0	0	0	0	4	0	0	0	0	0	3	2	0	2	3	1	d__Bacteria; p__Zixibacteria; c__Zixibacteria; o__Zixibacteria; f__Zixibacteria; g__Zixibacteria; s__uncultured_bacterium
51f3fd22b72ecf5d342e7986ba41b0c9	11	0	0	0	25	10	13	17	0	0	0	12	10	0	4	0	0	13	0	0	0	0	0	0	0	0	0	0	0	0	0	0	0	0	0	0	d__Bacteria; p__Zixibacteria; c__Zixibacteria; o__Zixibacteria; f__Zixibacteria; g__Zixibacteria; s__uncultured_bacterium
4e3aeddc272a55c243b3e5cd465c83ab	10	17	3	0	12	10	8	5	8	3	0	0	4	10	7	0	5	2	0	0	0	0	0	0	0	0	0	0	0	0	0	0	0	0	0	0	d__Bacteria; p__Latescibacterota; c__Latescibacteria; o__Latescibacterales; f__Latescibacteraceae; g__Candidatus_Latescibacter; s__uncultured_organism
a1ebee03b310425b381d032811819941	0	0	0	0	0	0	0	0	0	0	0	0	0	0	0	0	0	0	0	0	0	40	69	6	10	6	0	0	0	0	0	0	0	0	0	0	d__Archaea; p__Halobacterota; c__Halobacteria; o__Halobacterales
be21132ca35d2c314cd5fa4a7ef8cae1	0	6	0	7	0	0	0	0	5	4	13	13	14	18	16	8	0	6	0	0	0	0	0	0	0	0	0	0	0	0	0	0	0	0	0	0	d__Bacteria; p__Planctomycetota; c__Phycisphaerae; o__Phycisphaerales; f__Phycisphaeraceae; g__uncultured; s__uncultured_organism
867eda853d469734e17ec89ff8205813	7	4	19	12	0	7	6	10	18	5	0	0	0	0	0	0	0	0	0	0	0	0	0	0	0	0	0	0	0	0	0	0	0	0	0	0	d__Bacteria; p__Desulfobacterota; c__Desulfovibrionia; o__Desulfovibrionales; f__Desulfovibrionaceae; g__Desulfovibrio
553e21c675fdc976d7c0bccc4ed811db	4	12	0	0	8	4	5	30	5	6	0	0	0	0	0	0	0	0	0	0	0	0	0	0	0	0	0	0	0	0	0	0	0	0	0	0	d__Bacteria; p__Bacteroidota; c__Bacteroidia; o__Cytophagales; f__Hymenobacteraceae; g__Hymenobacter; s__Hymenobacter_sp.
544548d2a9cf6f64ca470a9e46860b5b	4	10	6	0	5	6	7	10	10	5	5	0	4	0	12	0	0	4	0	0	0	3	0	0	7	0	4	0	0	0	0	0	0	0	0	0	d__Bacteria; p__Planctomycetota; c__Planctomycetes; o__Pirellulales; f__Pirellulaceae; g__Pir4_lineage; s__uncultured_organism
8ccea1f4a7c23e56fff51c9923ae0f9c	0	6	0	18	0	0	0	0	0	0	16	0	0	10	9	17	21	8	0	0	0	0	0	0	0	0	0	0	0	0	0	0	0	0	0	0	d__Bacteria; p__Bacteroidota; c__Bacteroidia; o__Cytophagales; f__Cyclobacteriaceae; g__Marinoscillum
2d86c0917e8f34fddd6f2fc82983ef92	0	0	0	0	0	0	0	0	0	0	0	0	6	0	0	0	3	7	0	0	0	0	0	0	0	0	0	4	13	8	5	13	9	11	4	5	d__Bacteria; p__Chloroflexi; c__Anaerolineae; o__Ardenticatenales; f__uncultured; g__uncultured; s__uncultured_bacterium
2383a737070e12bad09e16af3d37810f	13	14	3	14	13	4	8	0	0	2	0	0	0	0	0	9	8	0	0	0	0	0	0	0	0	9	0	0	0	0	0	0	0	0	0	0	d__Archaea; p__Halobacterota; c__Halobacteria; o__Halobacterales; f__Haloferacaceae; g__Halolamina; s__uncultured_archaeon
430d89762830d28586a57a9d3365386f	8	6	0	0	0	17	8	9	0	0	0	0	14	12	0	0	6	12	0	0	0	0	0	0	0	0	0	0	0	0	0	0	0	0	0	0	d__Bacteria; p__Desulfobacterota; c__Desulfovibrionia; o__Desulfovibrionales; f__Desulfovibrionaceae; g__Desulfovibrio; s__uncultured_organism
4a2d879df568a8f8cff7991a772600b2	0	0	0	0	0	0	0	0	0	0	0	0	0	0	0	0	0	0	0	0	0	0	0	0	0	0	0	7	12	10	10	12	12	9	7	10	d__Bacteria; p__Spirochaetota; c__Spirochaetia; o__Spirochaetales; f__Spirochaetaceae; g__Spirochaeta_2
10b11db741f574e2f56643761c364417	23	0	6	23	11	2	12	1	2	19	0	0	0	0	0	0	0	0	0	0	0	0	0	0	0	0	0	0	0	0	0	0	0	0	0	0	d__Archaea; p__Nanoarchaeota; c__Nanoarchaeia; o__Woesearchaeales; f__SCGC_AAA011-D5; g__SCGC_AAA011-D5
8758ab9d934634022c33120f8e0dede7	0	5	0	0	0	0	0	0	4	2	0	0	9	16	5	3	4	13	0	0	0	0	0	0	0	0	0	5	0	0	4	7	0	5	9	7	d__Bacteria; p__Planctomycetota; c__Planctomycetes; o__Pirellulales; f__Pirellulaceae; g__uncultured
6bcf478332834cdc78e0a814c865f080	0	0	0	0	0	0	0	0	0	0	0	0	0	0	0	0	0	0	0	0	0	0	0	0	0	0	0	12	10	12	5	9	11	12	9	13	d__Bacteria; p__Verrucomicrobiota; c__Kiritimatiellae; o__WCHB1-41; f__WCHB1-41; g__WCHB1-41; s__uncultured_bacterium
3bf9ae9ea48aeba6035f4eec1610dfe3	1	11	13	8	0	0	0	0	1	0	0	0	9	8	4	11	22	11	0	0	0	0	0	0	0	0	0	0	0	0	0	0	0	0	0	0	d__Bacteria; p__Planctomycetota; c__Phycisphaerae; o__Phycisphaerales; f__Phycisphaeraceae; g__Urania-1B-19_marine_sediment_group
c97bb9250eabeed1a9f04d89096e797b	0	0	0	15	0	0	0	0	8	4	14	0	0	0	0	0	39	9	0	0	0	0	0	0	0	0	0	0	0	0	0	0	0	0	0	0	d__Bacteria; p__Proteobacteria; c__Gammaproteobacteria; o__uncultured; f__uncultured; g__uncultured
1771b3cf452a3f29e83281633b228272	0	0	0	0	20	18	5	7	15	0	0	7	0	0	6	25	0	0	0	0	0	0	0	0	0	0	0	0	0	0	0	0	0	0	0	0	d__Bacteria; p__Cyanobacteria; c__Cyanobacteriia; o__Phormidesmiales; f__Nodosilineaceae; g__Nodosilinea_PCC-7104
495a7bc3ea2d2e55543421bcdeaebd31	0	0	0	0	0	0	0	0	0	0	0	0	0	0	0	0	0	0	0	0	0	0	0	0	0	0	0	11	11	11	7	5	8	12	0	8	d__Bacteria; p__Desulfobacterota; c__Desulfovibrionia; o__Desulfovibrionales; f__Desulfovibrionaceae; g__Desulfovibrio
2345617389fe3e5af782eac6113c98a1	0	0	0	0	0	0	0	0	0	0	0	0	0	0	0	0	0	0	0	0	0	0	0	0	0	0	0	17	12	17	9	10	12	0	0	8	d__Bacteria; p__Proteobacteria; c__Gammaproteobacteria; o__Chromatiales; f__Chromatiaceae
94325f80dc69918ac1cc6d4c021a0892	7	5	3	0	11	7	13	11	8	5	5	0	5	5	0	0	1	1	0	0	0	0	0	0	0	0	0	0	0	0	0	0	0	0	0	0	d__Bacteria; p__Fibrobacterota; c__Fibrobacteria; o__Fibrobacterales; f__MAT-CR-H6-H10; g__MAT-CR-H6-H10; s__uncultured_organism
a21d90144032e8e9d4661d2a639cbf83	10	11	8	9	15	4	0	0	11	0	0	0	5	0	6	0	13	13	0	0	0	0	0	0	0	0	0	0	0	0	0	0	0	0	0	0	d__Bacteria; p__Proteobacteria; c__Gammaproteobacteria; o__AT-s2-59; f__AT-s2-59; g__AT-s2-59; s__uncultured_bacterium
87e16d15f76bbcd34b2fa6a774d6ccbb	3	0	4	0	0	7	3	4	2	2	11	9	5	10	6	5	7	5	0	0	0	0	0	0	0	0	0	0	0	0	0	0	0	0	0	0	d__Bacteria; p__Planctomycetota; c__Planctomycetes; o__Pirellulales; f__Pirellulaceae; g__Pir4_lineage
ad90c7a323e585d66a33d5e4e98f7980	12	0	11	0	0	13	13	4	0	0	0	0	6	17	11	0	8	0	0	0	0	0	0	0	0	0	0	0	0	0	0	0	0	0	0	0	d__Bacteria; p__Chloroflexi; c__Anaerolineae; o__Anaerolineales; f__Anaerolineaceae; g__uncultured; s__uncultured_bacterium
f867f742b49b0570766526db082165ef	0	2	0	0	0	6	0	2	0	0	13	10	9	0	11	12	24	19	0	0	0	0	0	0	0	0	0	0	0	0	0	0	0	0	0	0	d__Bacteria; p__Gemmatimonadota; c__BD2-11_terrestrial_group; o__BD2-11_terrestrial_group; f__BD2-11_terrestrial_group; g__BD2-11_terrestrial_group; s__uncultured_bacterium
2ccb4dfe53b3081a99a9941548575aa5	0	0	0	0	0	0	0	0	0	0	0	0	0	0	0	0	0	0	0	0	0	0	0	0	0	0	0	12	16	9	9	8	13	3	10	9	d__Bacteria; p__Bacteroidota; c__Bacteroidia
24dcf18c44eed592459729088824b6bc	14	0	15	11	4	16	5	1	0	6	0	0	9	10	0	0	0	0	0	0	0	0	0	0	0	0	0	0	0	0	0	0	0	0	0	0	d__Bacteria; p__Fermentibacterota; c__Fermentibacteria; o__Fermentibacterales; f__Fermentibacteraceae; g__Fermentibacteraceae; s__uncultured_organism
24109aa89a78dceefbaea99ff4627aa0	9	7	6	6	7	6	4	0	5	2	5	7	12	9	7	2	5	0	0	0	0	0	0	0	0	0	0	0	0	0	0	0	0	0	0	0	d__Bacteria; p__Planctomycetota; c__Phycisphaerae; o__MSBL9; f__SG8-4; g__SG8-4
a1b90d30dff585660447803c698bcc5c	3	0	0	0	0	0	0	0	0	0	0	0	0	0	0	0	0	0	6	0	7	29	10	23	14	9	15	0	0	0	0	0	0	0	0	0	d__Bacteria; p__Chloroflexi; c__Anaerolineae; o__SBR1031; f__A4b; g__A4b; s__uncultured_organism
fe589d2a846b0c35718033b540b72f3e	0	0	2	7	0	0	2	6	2	6	4	10	11	9	11	12	1	8	0	0	0	0	0	0	0	0	0	0	0	0	0	0	0	0	0	0	d__Bacteria; p__Planctomycetota; c__Phycisphaerae; o__Phycisphaerales; f__Phycisphaeraceae; g__Algisphaera
ef46855e9c2277182f010bb662d1b3d1	0	0	0	0	0	0	0	0	0	0	8	18	0	7	10	54	13	7	0	0	0	0	0	0	0	0	0	0	0	0	0	0	0	0	0	0	d__Bacteria; p__Bacteroidota; c__Rhodothermia; o__Rhodothermales; f__Rhodothermaceae; g__uncultured; s__uncultured_bacterium
9700de3eba39f761788aec85cd3ff6c3	0	0	0	0	0	0	0	0	0	0	0	0	0	0	0	0	0	0	0	0	0	0	0	0	0	0	0	10	19	5	24	6	10	9	6	7	d__Bacteria; p__Bdellovibrionota; c__Bdellovibrionia; o__Bdellovibrionales; f__Bdellovibrionaceae; g__Bdellovibrio
26f018b46d77f74d72b5a4c8f855d6dc	0	0	0	0	0	0	0	0	0	0	0	0	0	0	0	0	0	0	0	0	0	0	0	0	0	0	0	4	5	14	16	6	12	5	9	8	d__Bacteria; p__Proteobacteria; c__Gammaproteobacteria; o__Oceanospirillales; f__Nitrincolaceae; g__Nitrincola
d896adb4f47edc2ba54100d7bdd09b8e	0	0	0	0	0	0	0	0	0	0	0	21	0	0	5	10	1	0	10	9	13	10	8	12	10	13	11	0	0	0	0	0	0	0	0	0	d__Bacteria; p__Bacteroidota; c__Bacteroidia; o__Chitinophagales; f__Saprospiraceae; g__uncultured
79b083a64e2e59ed74a47b9d43cd650c	0	0	0	0	0	0	0	0	0	0	0	0	0	0	0	0	0	0	20	10	15	16	20	4	18	7	17	0	0	0	0	0	0	0	0	0	d__Bacteria; p__Desulfobacterota; c__Syntrophobacteria; o__Syntrophobacterales; f__Syntrophobacteraceae
67b577c73371442ad946cd0f576b16a4	0	0	0	0	0	0	0	0	0	0	0	0	0	0	0	0	0	0	13	6	14	24	26	11	8	8	12	0	0	0	0	0	0	0	0	0	d__Bacteria; p__Desulfobacterota; c__Desulfovibrionia; o__Desulfovibrionales; f__Desulfomicrobiaceae; g__Desulfomicrobium; s__uncultured_bacterium
da4876947012aa7acdfb6782c24b41dd	0	0	0	0	0	0	0	0	0	0	0	0	0	0	0	0	0	0	25	0	16	13	26	9	22	0	28	0	0	0	0	0	0	0	0	0	d__Archaea; p__Halobacterota; c__Halobacteria; o__Halobacterales
2707245398ab80e566c34591913d543b	3	4	1	0	16	17	16	20	4	0	0	0	0	0	0	0	5	0	0	0	0	0	0	0	0	0	0	0	0	0	0	0	0	0	0	0	d__Bacteria; p__Zixibacteria; c__Zixibacteria; o__Zixibacteria; f__Zixibacteria; g__Zixibacteria; s__uncultured_bacterium
031da61ec93ad1f7dc94a15cc9bf93f4	4	4	4	5	5	0	2	8	1	10	11	0	6	5	8	0	1	0	0	0	0	0	0	0	0	0	0	0	0	0	0	0	0	0	0	0	d__Bacteria; p__Desulfobacterota; c__Desulfomonilia; o__Desulfomonilales; f__Desulfomonilaceae; g__Desulfomonile; s__uncultured_organism
0708e68faef7a88d8ef0388518ffb6f9	0	0	0	0	0	0	0	0	0	0	0	0	4	0	0	0	0	0	0	0	0	0	0	0	0	0	0	11	12	5	11	9	16	4	12	5	d__Bacteria; p__Bacteroidota; c__Bacteroidia; o__Bacteroidales; f__Bacteroidetes_BD2-2; g__Bacteroidetes_BD2-2; s__uncultured_organism
869c7e0c87421f1d948c98dadd94073d	0	0	0	0	0	0	0	0	0	0	0	0	0	0	0	0	0	0	12	27	16	16	0	12	10	21	14	0	0	0	0	0	0	0	0	0	d__Archaea; p__Halobacterota; c__Halobacteria; o__Halobacterales; f__Haloferacaceae; g__Salinigranum; s__uncultured_Halobacteria
d9cf068dd432060e313d18ffde2e26fd	4	0	2	3	0	4	9	0	0	10	0	5	0	0	1	0	5	0	14	0	6	6	0	4	19	5	18	0	0	0	0	0	0	0	0	0	d__Bacteria; p__Desulfobacterota; c__Desulfobacteria; o__Desulfobacterales; f__Desulfococcaceae; g__Desulfonema
de98558f3d61977af4f49b6247a7502b	0	5	2	4	0	0	0	0	2	0	18	0	14	0	11	7	14	17	0	0	0	0	0	0	0	0	0	0	0	0	0	0	0	0	0	0	d__Bacteria; p__Proteobacteria; c__Gammaproteobacteria; o__KI89A_clade; f__KI89A_clade; g__KI89A_clade
9c1392d2751bdcec1a6688bbb6a7f765	0	0	0	0	0	0	0	0	0	0	0	0	0	0	0	0	0	0	0	0	0	0	0	0	0	0	0	16	9	6	7	14	7	8	7	9	d__Bacteria
c9325296c245c8cd5aa2cfe3c99164cb	0	0	4	0	2	0	0	0	6	1	9	0	16	29	13	0	5	12	0	0	0	0	0	0	0	0	0	0	0	3	0	0	0	0	0	0	d__Bacteria; p__Zixibacteria; c__Zixibacteria; o__Zixibacteria; f__Zixibacteria; g__Zixibacteria; s__uncultured_organism
7f308cfd37ab9025943b56aee37b3dee	0	0	0	0	0	0	0	0	0	5	0	2	0	0	0	0	0	0	14	9	13	3	0	5	24	7	27	0	0	0	0	0	0	0	0	0	d__Bacteria; p__Bacteroidota; c__Bacteroidia; o__Bacteroidales; f__Marinilabiliaceae; g__uncultured; s__uncultured_organism
5be5e489d73a34d55fa4c202ce92e3d5	0	0	0	0	0	0	0	0	0	0	0	0	0	0	0	0	0	0	0	0	0	0	0	0	0	0	0	6	10	10	8	12	8	7	17	14	d__Bacteria; p__Fermentibacterota; c__Fermentibacteria; o__Fermentibacterales; f__Fermentibacteraceae; g__Fermentibacteraceae; s__uncultured_bacterium
d2df59ebbf57e4776f275adb14b37944	15	10	8	0	10	9	7	3	12	8	0	0	0	0	1	0	0	0	0	0	0	0	0	0	0	0	0	0	0	4	0	0	0	0	0	0	d__Bacteria; p__Sva0485; c__Sva0485; o__Sva0485; f__Sva0485; g__Sva0485
9f408a653ca7a3c7c2f30eb384705f4b	0	0	0	0	0	0	0	0	0	0	0	0	0	0	0	0	0	0	13	14	14	17	19	7	14	17	12	0	0	0	0	0	0	0	0	0	d__Archaea; p__Halobacterota; c__Halobacteria; o__Halobacterales; f__Halomicrobiaceae; g__Natronomonas
a0a66df0be86957c17158dc8267634de	0	0	0	0	0	0	0	0	0	0	0	0	0	0	0	0	0	0	0	0	0	0	0	0	0	0	0	7	9	5	16	11	6	6	16	8	d__Bacteria; p__Bacteroidota; c__Bacteroidia; o__Sphingobacteriales; f__Lentimicrobiaceae; g__Lentimicrobiaceae
4d14eab85af96fc773c03a7c5cd543af	6	4	3	1	10	9	6	13	7	0	10	5	3	0	7	0	2	0	0	0	0	0	0	0	0	0	0	0	0	0	1	0	1	0	0	0	d__Bacteria; p__Bacteroidota; c__Kapabacteria; o__Kapabacteriales; f__Kapabacteriales; g__Kapabacteriales; s__uncultured_organism
8dcf17ab511faf85993a0871123cc456	5	2	4	11	0	7	6	3	3	3	8	4	17	15	0	0	3	5	0	0	0	0	0	0	0	0	0	0	0	0	0	0	0	0	0	0	d__Bacteria; p__Desulfobacterota; c__Desulfobacteria; o__Desulfobacterales; f__Desulfosarcinaceae; g__SEEP-SRB1
a611ac0c62a725b7c9aa05f4972431a5	0	0	3	0	6	4	14	10	0	2	4	9	0	22	2	12	12	2	0	0	0	0	0	0	0	0	0	0	0	0	0	0	0	0	0	0	d__Bacteria; p__Bacteroidota; c__Bacteroidia; o__Cytophagales; f__Cyclobacteriaceae; g__Fabibacter
2dc49bef7c94e25c2526a2b549831a7d	0	0	0	0	0	0	0	0	0	0	0	0	0	0	0	0	0	0	0	0	0	0	0	0	0	0	0	11	12	8	9	8	5	8	15	10	d__Bacteria; p__Bacteroidota; c__Bacteroidia; o__Bacteroidales; f__Williamwhitmaniaceae; g__Blvii28_wastewater-sludge_group; s__uncultured_bacterium
9f5ea7a2c744b635c3a88cfde9b6e05f	8	0	0	8	11	8	9	2	7	4	12	0	0	0	0	0	10	11	0	0	0	0	0	0	0	0	0	0	0	0	0	0	0	0	0	0	d__Bacteria; p__Myxococcota; c__Polyangia; o__Polyangiales; f__Sandaracinaceae; g__uncultured
b566193ada59c679830594e614e9f182	7	12	3	0	3	15	12	13	10	0	0	0	0	0	0	0	0	0	0	12	0	0	0	0	0	0	0	0	1	5	2	3	0	2	0	1	d__Bacteria; p__Chloroflexi; c__Anaerolineae; o__SBR1031; f__A4b; g__A4b; s__uncultured_organism
aac4751eeeef620f8b1fad2a4183f1c3	0	0	3	0	0	0	0	0	0	0	0	0	0	0	0	0	0	0	0	20	10	11	0	15	26	21	21	0	0	0	0	0	0	0	0	0	d__Archaea; p__Halobacterota; c__Halobacteria; o__Halobacterales; f__Haloferacaceae; g__Halorubellus
39154a510ef592a206c4a87105b3baea	0	0	0	0	0	0	0	0	0	2	4	17	9	10	23	18	0	18	0	0	0	0	0	0	0	0	0	0	0	0	0	0	0	0	0	0	d__Bacteria; p__Planctomycetota; c__OM190; o__OM190; f__OM190; g__OM190
b92039b555055914a76e95e74237df99	12	13	3	6	9	9	8	8	6	3	0	0	3	4	0	0	0	0	0	0	0	0	0	0	0	0	0	0	0	0	0	0	0	0	0	0	d__Bacteria; p__FW113; c__FW113; o__FW113; f__FW113; g__FW113; s__uncultured_organism
f5ffa51b027500a0d39c70a05a4ff0d9	8	24	14	2	5	0	3	0	0	12	6	0	1	0	0	0	0	0	0	0	0	0	0	0	0	0	0	0	0	0	0	0	0	0	0	0	d__Bacteria; p__Chloroflexi; c__Anaerolineae; o__SBR1031; f__SBR1031; g__SBR1031
4dc8168b702ad1c3f90bc9e7cb676f2f	0	3	0	0	5	15	6	4	7	0	3	0	0	0	0	0	0	3	5	10	6	0	8	7	5	10	3	0	0	0	0	0	0	0	0	0	d__Bacteria; p__Cyanobacteria; c__Cyanobacteriia; o__Cyanobacteriales; f__Xenococcaceae
c089866143ae4e189f3475b4037c62ae	0	0	0	0	0	0	0	0	0	0	0	0	0	0	5	2	0	0	10	12	17	8	29	6	8	11	6	0	0	0	0	0	0	0	0	0	d__Bacteria; p__Bacteroidota; c__Rhodothermia; o__Rhodothermales; f__Rhodothermaceae; g__uncultured
ad2af6ddc3ed893fb3c8f2dca1448b1d	0	0	0	9	11	6	0	0	0	2	0	25	12	7	16	6	5	0	4	0	0	0	4	0	4	0	0	0	0	0	0	0	0	0	0	0	d__Bacteria; p__Chloroflexi; c__Anaerolineae; o__Anaerolineales; f__Anaerolineaceae; g__uncultured
602d4b1ffbb5a7776f05b65c73b3f192	0	0	0	0	0	0	0	0	0	0	0	0	0	0	22	0	0	0	0	29	0	41	0	0	15	16	0	0	0	0	0	0	0	0	0	0	d__Archaea; p__Halobacterota; c__Halobacteria; o__Halobacterales; f__Haloferacaceae; g__Halogranum
f8c9d22a1ad1ff1d7937d9ffb85e7d6d	0	0	5	0	5	0	0	0	0	1	5	7	21	20	7	0	15	11	0	0	0	0	0	0	0	0	0	0	0	0	0	0	0	0	0	0	d__Bacteria; p__Desulfobacterota; c__Desulfobacteria; o__Desulfobacterales; f__Desulfosarcinaceae; g__Sva0081_sediment_group
cde5f8a2346993f38d93929cfd6cf744	0	0	0	0	0	0	0	0	0	0	0	0	0	0	0	0	0	0	0	0	0	0	0	0	0	0	0	6	0	11	5	15	15	14	6	12	d__Bacteria; p__Myxococcota; c__Polyangia; o__Polyangiales; f__Sandaracinaceae; g__uncultured; s__uncultured_delta
14b919efb96792dc1ea93d4eb1525310	12	3	18	14	8	4	1	6	16	0	0	0	2	4	0	0	0	0	0	0	0	0	0	0	0	0	0	0	0	0	0	0	0	0	0	0	d__Bacteria; p__Bacteroidota; c__Bacteroidia; o__Sphingobacteriales; f__ST-12K33; g__ST-12K33; s__uncultured_organism
3edfb6aad5393f4eb922ee505daeecac	0	0	0	0	0	0	0	0	0	0	0	0	0	0	0	0	0	0	24	9	11	2	9	21	14	12	11	0	0	0	0	0	0	0	0	0	d__Bacteria; p__Proteobacteria; c__Gammaproteobacteria; o__Chromatiales; f__Chromatiaceae; g__Allochromatium
5a8dbaee22da37c22921c7bac78a2a3d	0	0	0	0	0	0	0	0	0	0	0	0	0	0	0	0	0	0	4	8	9	48	40	7	0	4	6	0	0	0	0	0	0	0	0	0	d__Archaea; p__Halobacterota; c__Halobacteria; o__Halobacterales; f__Halobacteriaceae; g__Halobacterium
64ed21e7677896e7f5557d161f87231c	12	0	3	7	10	0	14	0	0	5	0	0	9	14	0	0	0	0	0	0	0	0	0	0	0	0	5	0	0	0	0	0	0	0	0	0	d__Bacteria; p__Desulfobacterota; c__Desulfobacteria; o__Desulfatiglandales; f__Desulfatiglandaceae; g__Desulfatiglans; s__uncultured_organism
18e7074410159ef7422f4184113dfe14	0	11	3	11	7	0	4	20	0	15	8	0	0	0	0	0	2	0	0	0	0	0	0	0	0	0	0	0	0	0	0	0	0	0	0	0	d__Bacteria; p__Chloroflexi; c__Anaerolineae; o__SBR1031; f__A4b; g__A4b; s__uncultured_organism
777c3354c692fbf0b545e211e416284c	5	7	6	18	0	0	2	10	5	4	3	5	0	0	4	11	5	0	0	0	0	0	0	0	0	0	0	0	0	0	0	0	0	0	0	0	d__Bacteria; p__Bacteroidota; c__Bacteroidia; o__Cytophagales; f__Cyclobacteriaceae
b8d95b033f67c72b499c7b85e9ecebd4	0	0	0	0	0	0	0	0	0	0	0	0	0	0	0	0	0	0	8	18	17	8	14	22	13	20	4	0	0	0	0	0	0	0	0	0	d__Bacteria; p__Planctomycetota; c__Planctomycetes; o__Pirellulales; f__Pirellulaceae; g__Rhodopirellula
ec91dca848a118663f7de3f1007af436	0	0	0	0	0	0	0	0	0	0	0	0	0	0	0	0	0	0	0	0	0	0	0	0	0	0	0	20	14	8	8	4	6	10	4	13	d__Bacteria; p__Bacteroidota; c__Ignavibacteria; o__Ignavibacteriales; f__Melioribacteraceae; g__IheB3-7; s__uncultured_bacterium
550a8e593858a75bb85265e1669d11e9	5	0	0	0	0	25	19	27	0	0	0	0	0	0	0	0	0	0	0	0	0	0	0	0	0	0	0	0	0	0	0	0	0	0	0	0	d__Bacteria; p__Desulfobacterota; c__Desulfovibrionia; o__Desulfovibrionales
ed6b91b6ac8cb7bade0c2bd5ec639fe2	0	29	2	35	20	0	0	0	10	0	0	0	0	0	0	0	0	0	0	0	0	0	0	0	0	0	0	0	0	0	0	0	0	0	0	0	d__Bacteria; p__Chloroflexi; c__Anaerolineae
4ed3c61dd55336c99f20791b2fa680c2	0	4	9	19	4	0	0	0	14	6	18	13	6	0	0	3	0	0	0	0	0	0	0	0	0	0	0	0	0	0	0	0	0	0	0	0	d__Bacteria; p__Latescibacterota; c__Latescibacterota; o__Latescibacterota; f__Latescibacterota; g__Latescibacterota
d1ef08f76bc35bd0e6c9ff3fb0348803	0	0	0	0	0	0	0	0	0	0	0	0	0	0	0	0	0	0	16	12	18	8	7	9	16	6	21	0	0	0	0	0	0	0	0	0	d__Bacteria; p__Proteobacteria; c__Gammaproteobacteria; o__Arenicellales; f__Arenicellaceae; g__Candidatus_Thiosymbion
980e474d2ee8b7fdfaba1b4961bd98eb	0	0	0	0	0	0	0	0	0	0	0	0	0	0	0	0	0	0	15	25	10	14	19	7	1	19	14	0	0	0	0	0	0	0	0	0	d__Archaea; p__Halobacterota; c__Halobacteria; o__Halobacterales; f__Haloferacaceae
8f55961698a6d713df2f5612bae9a1d9	0	0	0	0	0	0	0	0	0	0	0	0	0	0	0	0	0	0	0	0	0	0	0	0	0	0	0	5	15	5	7	6	13	7	16	11	d__Bacteria; p__Bacteroidota; c__Bacteroidia; o__Flavobacteriales; f__Flavobacteriaceae; g__Spongiibacterium
def7053d1150d7a6b77e67e4b5c5816f	15	0	0	0	11	12	9	4	0	0	0	0	8	14	0	0	0	0	0	0	0	0	0	0	0	0	0	0	0	0	0	0	0	0	0	0	d__Bacteria; p__FW113; c__FW113; o__FW113; f__FW113; g__FW113; s__uncultured_organism
8653adfe8c88f37eb534d40f2e6965b5	6	0	3	11	0	8	2	8	6	4	0	0	0	7	0	0	14	0	0	0	0	0	0	0	0	0	0	0	0	0	0	0	0	0	0	0	d__Bacteria; p__Chloroflexi; c__Anaerolineae; o__SBR1031; f__A4b; g__A4b
9ea8465d7b86aab8672e999a3e6137ed	0	16	0	4	0	0	3	1	0	14	11	4	5	5	4	0	3	0	0	0	0	0	0	0	0	0	0	0	0	0	0	0	0	0	0	0	d__Bacteria; p__Bdellovibrionota; c__Oligoflexia; o__Oligoflexales; f__uncultured; g__uncultured
d06acf3e896c9bdc7e71abdd1f2b1281	0	0	5	0	0	0	0	0	0	0	10	0	18	18	15	0	9	7	0	0	0	0	0	0	0	0	0	0	0	0	0	0	0	0	0	0	d__Bacteria; p__Bacteroidota; c__Bacteroidia; o__Sphingobacteriales; f__Lentimicrobiaceae; g__Lentimicrobiaceae; s__uncultured_organism
e7bc1a8112a15883f543a9c1ee1317d3	0	0	1	0	0	0	0	0	0	0	0	0	0	0	0	0	0	0	0	0	0	0	0	0	0	0	0	8	0	0	16	12	6	7	5	18	d__Bacteria; p__Chloroflexi; c__Chloroflexia; o__Chloroflexales; f__Chloroflexaceae; g__Candidatus_Chlorothrix; s__uncultured_organism
a026edb82db4d5e10fc86de606381598	0	0	0	0	0	0	0	0	0	0	0	0	0	0	0	0	0	0	0	0	0	0	0	0	0	0	0	19	8	7	10	0	13	4	22	8	d__Bacteria; p__Bacteroidota; c__Bacteroidia; o__Cytophagales; f__Cyclobacteriaceae; g__uncultured
c7442f55485ca477efa878466a7ef270	0	0	0	0	0	0	0	0	0	0	0	0	0	0	0	0	0	0	0	0	0	0	0	0	0	0	0	4	11	9	13	9	7	17	11	4	d__Bacteria; p__Latescibacterota; c__Latescibacterota; o__Latescibacterota; f__Latescibacterota; g__Latescibacterota
ab827fd58273593790dfa69e4419a98e	8	0	4	0	2	4	14	9	1	11	2	0	0	0	0	6	2	0	0	0	0	0	0	0	0	0	0	0	0	0	0	0	0	0	0	0	d__Bacteria; p__Chloroflexi; c__Chloroflexia; o__Chloroflexales; f__Chloroflexaceae; g__Candidatus_Chlorothrix; s__uncultured_organism
513bb5dc53f9a4e2d9afd57b4006ca90	0	3	0	8	0	0	8	3	9	0	0	8	1	7	7	14	5	24	0	0	0	0	0	0	0	0	0	0	0	0	0	0	0	0	0	0	d__Bacteria; p__Bacteroidota; c__Bacteroidia; o__Flavobacteriales; f__Cryomorphaceae; g__Cryomorpha; s__uncultured_organism
e339abf25f2229d273f4a0e1a5565366	0	0	0	0	0	36	0	17	0	0	0	0	0	0	0	0	0	0	6	5	7	9	7	6	1	0	0	0	0	0	0	0	0	0	0	0	d__Bacteria; p__Desulfobacterota; c__Desulfobacteria; o__Desulfatiglandales; f__Desulfatiglandaceae; g__Desulfatiglans; s__uncultured_organism
538f0fc822baf6c9fa0e0d79bb118354	0	0	0	0	0	0	0	0	0	0	0	0	0	0	0	0	0	0	0	0	0	0	0	0	0	0	0	9	8	5	7	12	9	12	12	6	d__Bacteria; p__Acidobacteriota; c__Aminicenantia; o__Aminicenantales; f__Aminicenantales; g__Aminicenantales; s__uncultured_bacterium
f40980de7e93d6cf709ede49dd4ddaac	0	0	0	10	0	0	0	0	9	0	0	0	0	0	0	0	0	0	0	0	0	0	0	0	0	0	0	8	12	5	4	7	10	3	11	2	d__Bacteria; p__Proteobacteria; c__Gammaproteobacteria; o__Gammaproteobacteria_Incertae_Sedis; f__Unknown_Family; g__uncultured
31ab3a52ea4237eb50f243807df5c79e	0	0	0	0	0	0	0	0	0	0	0	36	7	2	0	43	4	12	0	0	0	0	0	0	0	0	0	0	0	0	0	0	0	0	0	0	d__Bacteria; p__Proteobacteria; c__Alphaproteobacteria; o__Defluviicoccales; f__Defluviicoccaceae; g__Defluviicoccus
7ed200c1c76483878bfb510f0aec1adb	0	0	0	0	0	0	0	0	0	0	0	21	0	9	4	71	0	0	0	0	0	0	0	0	0	0	0	0	0	0	0	0	0	0	0	0	d__Bacteria; p__Zixibacteria; c__Zixibacteria; o__Zixibacteria; f__Zixibacteria; g__Zixibacteria; s__uncultured_bacterium
e73e401926f2a0ef95babfccc5a85667	0	0	0	0	0	0	0	0	0	0	0	0	0	0	0	0	0	0	2	18	12	26	19	15	0	11	11	0	0	0	0	0	0	0	0	0	d__Archaea; p__Halobacterota; c__Halobacteria; o__Halobacterales; f__Haloferacaceae; g__Halogeometricum
bdbf9b751b905cec018ed010b6383b8e	0	0	0	0	0	0	0	0	0	0	0	0	0	0	0	0	0	0	0	0	0	0	0	0	0	0	0	8	11	7	12	5	11	8	9	12	d__Bacteria; p__Myxococcota; c__Polyangia; o__Nannocystales; f__Nannocystaceae; g__uncultured
fe7837d0e168404ef00bea5dac8c7e73	8	5	2	0	0	8	7	5	17	6	3	5	0	0	0	0	1	0	0	0	0	0	0	0	0	0	0	0	0	0	0	0	0	0	0	0	d__Bacteria; p__Spirochaetota; c__Leptospirae; o__Leptospirales; f__Leptospiraceae; g__RBG-16-49-21; s__uncultured_organism
9496a4bbf6f25bac6e1a3785293584d1	4	11	0	5	6	0	5	3	4	1	11	0	4	5	3	0	5	4	0	0	0	2	0	0	0	0	0	0	0	0	0	0	0	0	0	0	d__Bacteria; p__Planctomycetota; c__Phycisphaerae; o__Phycisphaerales; f__AKAU3564_sediment_group; g__AKAU3564_sediment_group
69d61aa1105a2c87df006a65b07d01d8	0	0	1	0	0	4	0	3	2	0	3	11	24	6	0	0	0	40	0	0	0	0	0	0	0	0	0	0	0	0	0	0	0	0	0	0	d__Bacteria; p__Chloroflexi; c__Anaerolineae; o__SBR1031; f__SBR1031; g__SBR1031; s__uncultured_bacterium
cb21c95542006df2d8e1ea712e1609a7	0	0	0	33	0	0	0	18	0	0	0	0	0	0	0	0	0	38	0	0	0	0	0	2	0	0	0	0	0	0	0	0	0	0	0	0	d__Bacteria; p__Proteobacteria; c__Gammaproteobacteria; o__Chromatiales; f__Chromatiaceae
1c296eb88c13d2a266f58d7b081ecef5	0	0	0	0	0	0	0	0	0	0	0	0	0	0	0	0	0	0	0	0	0	0	0	0	0	0	0	10	8	4	12	3	7	13	12	4	d__Bacteria; p__Bdellovibrionota; c__Bdellovibrionia; o__Bdellovibrionales; f__Bdellovibrionaceae; g__OM27_clade; s__uncultured_organism
8906f780b134eb10687b240db08d1d0c	0	0	0	0	0	0	0	6	0	0	0	0	6	0	0	0	0	0	23	10	15	0	0	8	11	11	10	0	0	0	0	0	0	0	0	0	d__Bacteria; p__Proteobacteria; c__Alphaproteobacteria; o__Thalassobaculales; f__uncultured; g__uncultured
be6575c2f990bda9d69bfb4ead3088c4	0	0	0	0	0	0	0	0	0	0	0	0	0	0	0	0	0	0	0	0	0	0	0	0	0	0	0	11	14	6	11	8	5	4	7	15	d__Bacteria; p__Desulfobacterota; c__Desulfuromonadia; o__Bradymonadales; f__Bradymonadales; g__Bradymonadales; s__uncultured_bacterium
7e6cfd10077abb83ce02b60c4b9444dc	0	0	4	8	0	0	5	0	4	11	13	10	0	0	0	8	14	0	0	0	0	0	0	0	0	0	0	0	0	0	0	0	0	0	0	0	d__Bacteria; p__Bdellovibrionota; c__Bdellovibrionia; o__Bdellovibrionales; f__Bdellovibrionaceae; g__OM27_clade; s__uncultured_bacterium
8829d1fc092253f2cf10b49d1395db03	0	0	0	0	0	0	0	0	0	0	0	0	0	0	0	0	0	0	0	0	0	0	0	0	0	0	0	12	0	0	5	14	0	12	13	22	d__Bacteria; p__Bacteroidota; c__Bacteroidia; o__Bacteroidales; f__SB-5; g__SB-5; s__uncultured_organism
3e7b04b095104d9a417aed1fff7b22ab	0	0	0	0	0	0	4	2	0	0	0	0	0	0	0	0	0	0	15	15	12	0	23	12	3	10	8	0	0	0	0	0	0	0	0	0	d__Bacteria; p__Planctomycetota; c__Planctomycetes; o__Pirellulales; f__Pirellulaceae; g__uncultured
007527596e0092f61048251b30603269	0	0	0	0	0	0	0	0	0	12	0	0	37	10	0	0	14	0	0	0	0	0	0	0	0	0	0	0	0	0	0	0	0	0	0	0	d__Bacteria; p__Chloroflexi; c__Anaerolineae; o__SBR1031; f__SBR1031; g__SBR1031; s__uncultured_bacterium
68f7a2352602259b6a8516fec6d4d740	0	0	0	0	0	0	0	0	0	0	0	0	0	0	0	0	0	0	0	0	0	0	0	0	0	0	0	16	3	9	9	0	6	8	7	10	d__Bacteria; p__Chloroflexi; c__Anaerolineae; o__SBR1031; f__SBR1031; g__SBR1031; s__uncultured_bacterium
f542b64d738dbe912e4edc3541214296	0	0	0	0	0	0	0	0	0	0	0	0	0	0	0	0	0	0	0	0	0	0	0	0	0	0	0	1	0	14	2	6	6	5	1	23	Unassigned
f0dae38a3b0a6120758ae1943e1fe79e	5	0	0	0	0	3	1	3	1	0	3	9	0	0	3	6	4	0	5	0	11	10	11	12	11	5	11	0	0	0	0	0	0	0	0	0	d__Bacteria; p__Planctomycetota; c__Planctomycetes; o__Planctomycetales; f__uncultured; g__uncultured
f247b16d75857f48016e9a73272826ba	6	0	0	0	0	9	0	0	0	0	0	14	6	7	5	7	16	20	0	0	0	0	0	0	0	0	0	0	0	0	0	0	0	0	0	0	d__Bacteria; p__Proteobacteria; c__Gammaproteobacteria; o__uncultured; f__uncultured; g__uncultured
ab67bc2ab2eb66bac501ed36f0c14871	0	0	2	2	2	1	3	1	4	7	5	8	4	6	0	10	14	5	0	0	2	0	0	0	0	1	0	0	0	0	0	0	0	0	0	0	d__Bacteria; p__Chloroflexi; c__Anaerolineae; o__SBR1031; f__A4b; g__A4b
17f429c0a21869c3d1a45625954aeb8c	0	0	0	0	0	0	0	0	0	0	0	0	0	0	0	0	0	0	0	0	0	0	0	0	0	0	0	8	9	9	11	11	4	6	3	10	d__Archaea; p__Crenarchaeota; c__Bathyarchaeia; o__Bathyarchaeia; f__Bathyarchaeia; g__Bathyarchaeia; s__uncultured_archaeon
1f83c29453ab6f0b3b3fa41c3aafc3c5	0	0	0	0	0	0	0	0	0	0	0	0	0	0	0	0	0	0	0	0	0	0	0	0	0	0	0	0	9	9	11	13	8	7	8	9	d__Bacteria; p__Bacteroidota; c__Ignavibacteria; o__Ignavibacteriales; f__Melioribacteraceae; g__IheB3-7; s__uncultured_bacterium
ca7af8eaf23a53a3b15e6b62a17a1534	14	0	26	0	0	19	0	19	0	0	0	0	0	0	0	0	0	0	0	0	0	0	0	0	0	0	0	0	0	0	0	0	0	0	0	0	d__Bacteria; p__Chloroflexi; c__Anaerolineae; o__SBR1031; f__SBR1031; g__SBR1031
eaf763d0ec1db8faa37a85c16613843a	7	9	3	0	5	4	5	8	8	8	7	0	0	0	0	0	0	0	0	0	0	0	0	0	0	0	0	0	0	0	0	0	0	0	0	0	d__Bacteria; p__Planctomycetota; c__Phycisphaerae; o__mle1-8; f__mle1-8; g__mle1-8; s__uncultured_organism
954493c38322f530634e98ee5303d6b3	0	10	5	0	5	0	4	3	0	14	13	0	2	11	8	0	5	4	0	0	0	0	0	0	0	0	0	0	0	0	0	0	0	0	0	0	d__Bacteria; p__Bdellovibrionota; c__Oligoflexia; o__0319-6G20; f__0319-6G20; g__0319-6G20
26689277aa8118cedca78a2c146547fa	0	0	0	0	0	0	0	0	0	0	0	0	0	0	0	8	0	0	10	5	17	9	16	14	13	6	12	0	0	0	0	0	0	0	0	0	d__Bacteria; p__Proteobacteria; c__Gammaproteobacteria; o__Oceanospirillales; f__Alcanivoracaceae1; g__Alcanivorax
948b82feca17b328619c141ed7f6b35e	0	0	0	0	0	0	0	0	0	0	0	0	0	0	0	0	0	0	0	0	0	0	0	0	0	0	0	15	14	8	5	5	10	6	3	6	d__Bacteria; p__Planctomycetota; c__Planctomycetes; o__Pirellulales; f__Pirellulaceae; g__Pirellula; s__uncultured_bacterium
05556e3a42cb1c138b884bc706e1fa6c	0	0	0	0	0	0	0	0	0	0	0	0	0	0	0	0	0	0	0	0	0	0	0	0	0	0	0	6	11	12	8	7	6	11	9	3	d__Bacteria; p__Calditrichota; c__Calditrichia; o__Calditrichales; f__Calditrichaceae; g__Calditrichaceae; s__uncultured_bacterium
30922b30eb1e617ee583ac20a2dfeefe	10	0	0	4	6	0	8	5	10	6	9	0	0	0	10	7	8	5	0	0	0	0	0	0	0	0	0	0	0	0	0	0	0	0	0	0	d__Bacteria; p__Planctomycetota; c__Phycisphaerae; o__Phycisphaerales; f__Phycisphaeraceae; g__uncultured; s__uncultured_organism
2b06978936954c9410b5ce815c9d7e78	0	0	0	6	4	0	0	12	0	2	0	0	15	0	12	0	6	20	0	0	0	0	0	0	0	0	0	0	0	0	0	0	0	0	0	0	d__Bacteria; p__Spirochaetota; c__Spirochaetia; o__Spirochaetales; f__Spirochaetaceae; g__Spirochaeta_2; s__uncultured_organism
1d1c804f95866134885e0bdc8ebc0a31	30	42	0	0	0	25	0	0	0	0	0	0	0	0	0	0	0	0	0	0	0	0	0	0	0	0	0	0	0	0	0	0	0	0	0	0	d__Bacteria; p__Proteobacteria; c__Alphaproteobacteria; o__Rhodobacterales; f__Rhodobacteraceae; g__Pseudooceanicola
b6aa4b26c3f50b916532ea22ec1ccb44	5	14	7	10	2	2	1	5	0	9	5	0	4	0	6	0	2	0	0	0	0	0	0	0	0	0	0	0	0	0	0	0	0	0	0	0	d__Bacteria; p__Planctomycetota; c__Phycisphaerae; o__Pla1_lineage; f__Pla1_lineage; g__Pla1_lineage; s__uncultured_organism
bec6cebed8017894c4c596b4f6ba6c58	0	0	0	0	0	0	6	4	0	0	0	0	0	0	0	0	0	0	0	0	0	0	0	2	0	2	0	8	5	6	0	4	9	10	5	7	d__Bacteria; p__Proteobacteria; c__Gammaproteobacteria
d76f51e7c756efd33bff9116c5f76d37	8	17	0	0	25	14	4	11	2	0	0	0	0	0	0	0	0	0	0	0	0	0	0	0	0	0	0	0	0	0	0	0	0	0	0	0	d__Bacteria; p__Chloroflexi; c__Anaerolineae; o__Ardenticatenales; f__uncultured; g__uncultured; s__uncultured_bacterium
63f28d47a2faffc4aa9b2dcec1bc6bfc	9	4	0	14	8	0	0	7	22	0	9	0	2	0	0	0	5	0	0	0	0	0	0	0	0	0	0	0	0	0	0	0	0	0	0	0	d__Bacteria; p__Bacteroidota; c__Bacteroidia; o__Bacteroidales; f__Bacteroidetes_BD2-2; g__Bacteroidetes_BD2-2; s__uncultured_organism
19dd41026bdfd10fd63a1ff1b8f0dfb8	11	0	0	14	0	11	10	0	0	1	15	0	10	8	0	0	0	0	0	0	0	0	0	0	0	0	0	0	0	0	0	0	0	0	0	0	d__Bacteria; p__Chloroflexi; c__Anaerolineae; o__Anaerolineales; f__Anaerolineaceae; g__uncultured; s__uncultured_bacterium
131b5ec592bf4f73a622e0799efcbb1e	0	0	0	0	0	0	0	0	0	0	0	0	0	0	0	0	0	0	23	20	11	6	9	8	11	12	13	0	0	0	0	0	0	0	0	0	d__Bacteria; p__Firmicutes; c__Bacilli; o__Bacillales; f__Bacillaceae; g__Geobacillus
3b032f96bfd7dbcd269e132050bb23c9	0	0	0	0	0	0	0	0	0	0	0	0	0	0	0	0	0	0	0	0	0	0	0	0	0	0	0	3	0	11	5	15	2	11	10	10	d__Bacteria; p__Desulfobacterota; c__Desulfobacteria; o__Desulfobacterales; f__Desulfosarcinaceae
e49119d4a11b21a6d77bde05ad2f5dfd	0	0	0	0	0	0	0	0	0	0	0	0	0	0	0	0	0	0	0	0	0	0	0	0	0	0	0	9	14	9	7	8	8	4	9	4	d__Bacteria; p__Gemmatimonadota; c__BD2-11_terrestrial_group; o__BD2-11_terrestrial_group; f__BD2-11_terrestrial_group; g__BD2-11_terrestrial_group; s__uncultured_bacterium
0af1ef2c409afb3ae59c28fdbeab5797	6	0	13	9	25	0	5	13	10	0	0	0	0	0	0	0	0	0	0	0	0	0	0	0	0	0	0	0	0	0	0	0	0	0	0	0	d__Bacteria; p__Proteobacteria; c__Gammaproteobacteria; o__Steroidobacterales; f__Woeseiaceae
cdd50c85da01afc5dc161639db805fe6	2	0	4	0	0	5	9	0	0	20	3	0	0	1	0	13	5	0	0	0	0	0	0	0	0	0	0	0	0	0	0	0	0	0	0	0	d__Bacteria; p__Cyanobacteria; c__Cyanobacteriia; o__Phormidesmiales; f__Nodosilineaceae
09c443a16272634c5e5c7ba63eb80202	0	17	0	0	0	4	9	3	0	18	7	0	0	0	7	0	4	0	0	0	0	0	0	0	0	0	0	0	0	0	0	0	0	0	0	0	d__Bacteria; p__Hydrogenedentes; c__Hydrogenedentia; o__Hydrogenedentiales; f__Hydrogenedensaceae; g__Hydrogenedensaceae; s__uncultured_organism
e37faa8809884b130c061a0e7ccb57a2	0	0	0	0	0	0	0	0	0	6	0	20	0	20	0	43	6	6	0	0	0	0	0	0	0	0	0	0	0	0	0	0	0	0	0	0	d__Bacteria; p__Bacteroidota; c__Bacteroidia; o__Cytophagales; f__Microscillaceae; g__Eisenibacter
c3492183bc714069060ee2a3261e39c2	0	0	0	0	0	0	0	0	0	0	0	0	0	0	0	0	0	0	0	0	0	0	0	0	0	0	0	5	16	8	7	7	12	3	15	5	d__Bacteria; p__Bacteroidota; c__Bacteroidia; o__Flavobacteriales; f__Flavobacteriaceae; g__Formosa; s__uncultured_marine
76df45d18f550b43a7aa1e0b15f7e3c5	0	0	0	0	0	0	0	0	0	0	0	0	0	0	0	0	0	0	0	0	0	0	0	0	0	0	0	10	12	0	10	0	10	12	11	11	d__Bacteria; p__Proteobacteria; c__Gammaproteobacteria; o__AT-s2-59; f__AT-s2-59; g__AT-s2-59
ea5b7f60854a8e0c1d9ff1a7a2f00f74	0	0	0	0	0	0	0	0	0	0	0	0	0	0	0	0	0	0	0	0	0	0	0	0	0	0	0	4	8	4	4	11	8	14	5	11	d__Bacteria; p__Proteobacteria; c__Gammaproteobacteria
3a3a4c3c4e9c3135553319869fa47a4d	2	0	5	4	0	0	0	0	5	6	0	0	6	5	3	0	27	7	0	0	0	0	0	0	0	0	0	0	0	0	0	0	0	0	0	0	d__Bacteria; p__Planctomycetota; c__vadinHA49; o__vadinHA49; f__vadinHA49; g__vadinHA49; s__uncultured_bacterium
22c6a68b3b044122230ae0959504a00c	0	0	0	0	0	0	0	0	0	2	30	20	10	0	8	16	10	0	0	0	0	0	0	0	0	0	0	0	0	0	0	0	0	0	0	0	d__Bacteria; p__Bacteroidota; c__Bacteroidia; o__Chitinophagales; f__Saprospiraceae; g__uncultured; s__uncultured_organism
2d6feb1c36536e41a83e26df341bc3e1	0	0	0	0	0	0	0	0	0	0	0	0	0	0	0	0	0	0	15	6	9	9	9	25	7	15	14	0	0	0	0	0	0	0	0	0	d__Bacteria; p__Desulfobacterota; c__Desulfuromonadia; o__Bradymonadales; f__Bradymonadaceae; g__Bradymonadaceae
fc18cc51d66912762f80552ba543a6d5	0	0	0	0	0	0	0	0	0	0	0	0	0	0	0	0	0	0	0	0	0	56	35	0	0	12	9	0	0	0	0	0	0	0	0	0	d__Archaea; p__Halobacterota; c__Halobacteria; o__Halobacterales; f__Haloferacaceae; g__Halolamina
805ce308e56ea2d69f08f32ce05d2c5b	0	0	0	0	0	0	0	0	0	0	0	0	0	0	0	0	0	0	0	0	0	0	0	0	0	0	0	13	9	0	0	18	6	11	13	8	d__Bacteria; p__LCP-89; c__LCP-89; o__LCP-89; f__LCP-89; g__LCP-89; s__uncultured_bacterium
f16bce8c8e200266f602102860012da3	0	0	0	0	0	0	0	0	0	0	0	0	0	0	0	0	0	0	0	0	0	0	0	0	0	0	0	6	8	9	3	6	12	6	17	14	d__Bacteria; p__Desulfobacterota; c__Desulfobacteria; o__Desulfatiglandales; f__Desulfatiglandaceae; g__Desulfatiglans; s__uncultured_bacterium
6d216bd720fb37f4df6d8453bec9b85c	5	0	4	6	7	4	0	6	13	9	0	3	0	0	0	8	9	0	0	0	0	0	0	0	0	0	0	0	0	0	0	0	0	0	0	0	d__Bacteria; p__Cyanobacteria; c__Cyanobacteriia; o__Oxyphotobacteria_Incertae_Sedis; f__Unknown_Family; g__uncultured; s__uncultured_organism
924103c6d0c373a8553c2c4f6e05c56c	0	8	0	0	0	6	9	13	28	6	0	0	0	0	0	0	0	0	0	0	0	0	0	0	0	0	0	0	0	0	0	0	0	0	0	0	d__Bacteria; p__Proteobacteria; c__Alphaproteobacteria; o__Rhizobiales; f__Rhizobiaceae; g__Aureimonas
f24d1698dd34004b963c893b5d25fa3f	0	0	0	0	0	0	0	9	0	16	0	0	0	0	0	0	0	0	17	1	2	6	15	3	4	3	3	0	0	0	0	0	0	0	0	0	d__Bacteria; p__Verrucomicrobiota; c__Verrucomicrobiae; o__Chthoniobacterales; f__01D2Z36; g__01D2Z36; s__uncultured_organism
64e4cd34391f29b82ed74b51b9c3cfaa	0	0	0	0	0	0	0	0	0	0	0	31	10	0	14	39	0	6	0	0	0	0	0	0	0	0	0	0	0	0	0	0	0	0	0	0	d__Bacteria
72301f2be4eab5364ce9b071b6727ac2	0	0	0	0	0	0	0	0	0	0	0	0	0	0	0	0	0	0	0	0	0	0	0	0	0	0	0	15	17	13	7	8	8	2	22	5	d__Bacteria; p__Bacteroidota; c__Bacteroidia; o__Flavobacteriales; f__Flavobacteriaceae; g__Flavobacterium
7e1f4b43464d3dd362d8ad63209323ab	0	0	0	0	0	0	0	0	0	0	0	0	0	0	0	0	0	0	0	0	0	0	0	0	0	0	0	10	0	7	5	15	0	9	0	10	d__Bacteria; p__Desulfobacterota; c__Desulfobacteria; o__Desulfatiglandales; f__Desulfatiglandaceae; g__Desulfatiglans; s__uncultured_bacterium
adf828e3b710f415fb6311a5013e1973	0	0	0	14	0	0	0	0	0	1	0	7	25	16	4	0	2	5	0	0	0	0	0	0	0	0	0	0	0	0	0	0	0	0	0	0	d__Bacteria; p__Desulfobacterota; c__Desulfuromonadia; o__Bradymonadales; f__Bradymonadales; g__Bradymonadales
f5137b1c564d719100bf9ae95e952127	0	0	0	0	0	0	0	0	0	0	0	0	0	0	0	0	0	0	9	4	5	20	28	7	11	0	16	0	0	0	0	0	0	0	0	0	d__Bacteria; p__Planctomycetota; c__Phycisphaerae; o__Phycisphaerales; f__AKAU3564_sediment_group; g__AKAU3564_sediment_group; s__uncultured_organism
11aec1e49b9612829b37218b9d4b1377	0	0	0	0	0	0	0	0	0	0	0	0	0	0	0	0	0	0	6	12	24	14	7	11	5	25	15	0	0	0	0	0	0	0	0	0	d__Bacteria; p__Cyanobacteria; c__Cyanobacteriia; o__Phormidesmiales; f__Phormidesmiaceae; g__Phormidium_MBIC10003; s__uncultured_organism
ee683555f00db5a579325de6c023950a	0	0	0	0	0	0	0	0	0	0	0	0	0	0	0	0	0	0	0	0	0	0	0	0	0	0	0	5	14	8	10	14	0	8	0	12	d__Bacteria; p__Chloroflexi; c__Anaerolineae; o__Anaerolineales; f__Anaerolineaceae; g__uncultured; s__uncultured_bacterium
4f9e644bffa72ab9bd1097eecaf8d679	0	0	0	0	0	0	0	0	0	0	0	0	0	0	0	0	0	0	0	0	0	0	0	0	0	0	0	0	14	3	10	26	15	0	0	0	d__Bacteria; p__Spirochaetota; c__Spirochaetia; o__Spirochaetales; f__Spirochaetaceae; g__Spirochaeta
a56a8f952fb7a72d487f7db3d1c7055e	1	14	0	10	4	7	10	9	0	0	7	0	0	0	0	0	8	26	0	0	0	0	0	0	0	0	0	0	0	0	0	0	0	0	0	0	d__Bacteria; p__Cyanobacteria; c__Cyanobacteriia; o__Cyanobacteriales; f__Coleofasciculaceae
2491cf9d28bd0ae0ed9edab556dddc8d	0	0	0	0	0	9	20	15	0	0	0	0	0	0	0	0	0	0	0	0	0	0	0	0	0	0	0	0	0	4	0	3	2	6	0	0	d__Bacteria; p__Desulfobacterota; c__Desulfobacteria; o__Desulfobacterales; f__Desulfosarcinaceae
d82a212f868fa04d4e0c826cc5facd1c	0	0	0	0	0	0	0	0	0	0	1	23	14	15	18	16	0	9	0	0	0	0	0	0	0	0	0	0	0	0	0	0	0	0	0	0	d__Bacteria; p__Planctomycetota; c__Phycisphaerae; o__Phycisphaerales; f__Phycisphaeraceae; g__Urania-1B-19_marine_sediment_group
86ec0e8310a878524427aeccb5e35861	0	0	0	0	0	0	0	0	0	0	0	8	5	12	7	0	2	15	0	0	0	0	0	0	0	0	0	0	0	0	6	0	0	12	10	5	d__Bacteria; p__Spirochaetota; c__Spirochaetia; o__Spirochaetales; f__Spirochaetaceae; g__Sediminispirochaeta; s__uncultured_organism
7d7bffce65fd677902a1c57a9ebc640a	0	0	0	0	0	0	0	0	0	0	0	0	0	0	0	0	0	0	0	0	0	0	0	0	0	0	0	13	15	0	0	0	15	0	21	4	d__Bacteria; p__Bacteroidota; c__Bacteroidia; o__Sphingobacteriales; f__NS11-12_marine_group; g__NS11-12_marine_group
58caf3d71f0781fa5a18fde262705ae8	0	0	0	0	0	0	0	0	0	0	0	0	0	0	0	0	0	0	0	0	0	0	0	0	0	0	0	8	0	9	10	8	8	5	13	11	d__Bacteria; p__Bacteroidota; c__Bacteroidia; o__Chitinophagales; f__Saprospiraceae; g__uncultured; s__uncultured_bacterium
cd258bad9ee37e895242fb272732732b	0	0	0	0	0	0	0	0	0	0	0	0	0	0	0	0	0	0	14	19	9	11	15	9	11	17	8	0	0	0	0	0	0	0	0	0	d__Archaea; p__Halobacterota; c__Halobacteria; o__Halobacterales; f__Halomicrobiaceae; g__Halomicroarcula
e35dafe1237ebb00190ced6ca4371a69	0	0	0	0	0	0	0	0	0	0	0	0	0	0	0	0	0	0	0	9	4	12	41	8	8	9	17	0	0	0	0	0	0	0	0	0	d__Archaea; p__Halobacterota; c__Halobacteria; o__Halobacterales
49bfa8bbeb6b73e509ee27aed73de44c	5	0	5	3	2	5	9	1	0	2	0	0	0	0	0	0	0	0	3	7	7	6	10	3	11	6	5	0	0	0	0	0	0	0	0	0	d__Bacteria; p__Planctomycetota; c__Phycisphaerae; o__DG-20; f__DG-20; g__DG-20
04c0ffa252f4480c8ddbe5b7812244c2	5	3	4	0	0	3	14	27	16	3	0	2	0	0	2	0	0	0	0	0	0	0	0	0	0	0	0	0	0	0	0	0	0	0	0	0	d__Bacteria; p__Chloroflexi; c__Chloroflexia; o__Chloroflexales; f__Chloroflexaceae; g__Candidatus_Chlorothrix; s__uncultured_organism
2c58d53750d391ed732e5ace82e22f9d	0	0	21	0	0	0	16	0	6	6	0	0	0	0	0	0	0	0	0	0	0	11	0	0	0	5	0	0	0	0	0	0	0	0	0	0	d__Bacteria; p__Myxococcota; c__Myxococcia; o__Myxococcales; f__Myxococcaceae; g__P3OB-42; s__uncultured_organism
2d623445d306ae656ad25b9e724dc8c8	0	0	0	0	0	0	0	0	0	0	0	0	0	0	0	0	0	0	18	17	17	3	6	16	8	13	5	0	0	0	0	0	0	0	0	0	d__Bacteria; p__Cyanobacteria; c__Cyanobacteriia; o__Cyanobacteriales
7e152c92071ea74d0350975996e6168c	0	0	0	0	0	0	0	0	0	0	0	0	0	0	0	0	0	0	32	0	0	30	23	0	20	0	0	0	0	0	0	0	0	0	0	0	d__Bacteria; p__Desulfobacterota; c__Desulfobulbia; o__Desulfobulbales; f__Desulfocapsaceae; g__Desulfopila
bf6c2920bc3d248b0ad6bd1ea8d8a875	0	0	0	0	0	0	0	0	0	0	0	0	0	0	0	0	0	0	0	0	0	0	0	0	0	0	0	7	5	12	8	8	12	8	9	5	d__Bacteria; p__Acidobacteriota; c__Aminicenantia; o__Aminicenantales; f__Aminicenantales; g__Aminicenantales; s__uncultured_bacterium
f2d3f4fa45dfe95d3e8870fa48668b15	0	0	0	0	0	0	0	0	0	0	0	0	0	0	0	0	0	0	0	0	0	0	0	0	0	0	0	24	10	0	16	0	9	0	16	5	d__Bacteria; p__Proteobacteria; c__Gammaproteobacteria; o__Chromatiales; f__Chromatiaceae; g__Thiohalocapsa; s__uncultured_organism
1a6421f6ef1b70205117431f90bd950c	7	0	9	0	0	11	5	12	8	0	16	0	0	0	0	0	0	0	0	0	0	0	0	0	0	0	0	0	0	0	0	0	0	0	0	0	d__Bacteria; p__Planctomycetota; c__Phycisphaerae; o__Phycisphaerales; f__Phycisphaeraceae; g__uncultured; s__uncultured_organism
856d185fde43c715d86fca7a8b1b68e4	0	0	0	0	0	0	0	0	0	0	0	0	0	0	0	0	4	6	10	2	2	0	3	0	4	5	2	6	6	0	6	10	10	0	8	0	d__Bacteria; p__Proteobacteria; c__Alphaproteobacteria; o__Rhizobiales; f__Hyphomicrobiaceae; g__Filomicrobium
585b7bab8f27cb6b4e9b778359e60732	0	0	0	0	0	0	0	0	0	0	0	0	0	0	0	0	0	0	10	15	8	20	23	10	10	9	8	0	0	0	0	0	0	0	0	0	d__Archaea; p__Halobacterota; c__Halobacteria; o__Halobacterales; f__Halomicrobiaceae; g__Halomicroarcula
62d5e7bda887d67d898fa04ced77e12e	0	0	0	0	0	0	0	0	0	0	0	0	0	0	0	0	0	0	0	0	0	0	0	0	0	0	0	0	0	17	10	17	0	22	0	0	d__Bacteria; p__Cyanobacteria; c__Cyanobacteriia; o__Phormidesmiales; f__Nodosilineaceae
2dafece780c26f1db812989d241d6cf7	20	0	2	8	14	12	13	2	1	0	0	0	0	0	0	0	0	0	0	0	0	0	0	0	0	0	0	0	0	0	0	0	0	0	0	0	d__Bacteria; p__Fermentibacterota; c__Fermentibacteria; o__Fermentibacterales; f__Fermentibacteraceae; g__Fermentibacteraceae; s__uncultured_organism
1a2384441fc265fbc88f739710ac6265	11	16	0	9	0	0	0	9	0	6	18	0	2	0	0	0	7	0	0	0	8	0	1	3	0	0	0	0	0	0	0	0	0	0	0	0	d__Bacteria; p__Proteobacteria; c__Gammaproteobacteria; o__Gammaproteobacteria_Incertae_Sedis; f__Unknown_Family; g__Wenzhouxiangella
676eee38237dd504dba600ae02a900da	14	9	22	0	16	9	0	0	11	0	0	0	0	0	0	0	0	0	0	0	0	0	0	0	0	0	0	0	0	0	0	0	0	0	0	0	d__Bacteria; p__Proteobacteria; c__Gammaproteobacteria; o__Gammaproteobacteria_Incertae_Sedis; f__Unknown_Family; g__uncultured; s__uncultured_organism
7aa6c9d97fb059d093f9463e59f46c2c	0	0	0	0	0	0	3	3	0	0	0	0	0	0	0	0	0	1	0	0	0	0	0	0	0	0	0	3	2	5	2	7	10	7	8	8	d__Bacteria; p__Actinobacteriota; c__Actinobacteria
93e27b535d41436d75419ea890a0f950	0	0	0	0	0	0	0	0	0	0	0	0	0	0	0	0	0	0	0	0	0	0	0	0	0	0	0	9	8	13	5	3	5	9	12	9	d__Bacteria; p__Proteobacteria; c__Alphaproteobacteria
8209d7b67deca53bcd1406713d892e0f	0	0	0	0	0	0	0	0	0	0	0	0	0	0	0	0	0	0	0	0	0	0	0	0	0	0	0	8	6	9	10	3	6	11	9	6	d__Bacteria; p__Planctomycetota; c__Phycisphaerae; o__Phycisphaerales; f__Phycisphaeraceae; g__SM1A02
e02d32537b530a50aec30c5a2a631389	0	0	0	0	0	0	0	0	0	0	0	0	0	0	0	0	0	0	0	0	0	0	0	0	0	0	0	8	9	7	0	7	8	5	6	4	d__Bacteria; p__Chloroflexi; c__Anaerolineae; o__Anaerolineales; f__Anaerolineaceae; g__uncultured; s__uncultured_bacterium
03c09addbd950828e3f073b9a18bfe3c	0	0	0	0	0	0	0	0	0	0	0	0	0	0	0	0	0	0	0	0	0	0	0	0	0	0	0	0	0	15	5	17	8	8	0	7	d__Bacteria; p__Desulfobacterota; c__Desulfobacteria; o__Desulfobacterales; f__Desulfosarcinaceae
cea5d7337110a7aec901a94bc24224c9	0	0	0	0	0	1	0	1	0	0	5	10	7	1	10	5	18	19	0	0	1	0	0	3	0	0	0	0	0	0	0	4	0	0	0	0	d__Bacteria; p__Proteobacteria; c__Alphaproteobacteria; o__Sneathiellales; f__Sneathiellaceae; g__Sneathiella
e8c75647c7244a8145d510484b2d866f	0	0	0	0	0	0	0	0	0	30	16	0	0	0	0	0	1	0	0	0	0	0	0	0	0	0	0	0	0	0	0	0	0	0	0	0	d__Bacteria; p__Bacteroidota; c__Bacteroidia; o__Cytophagales; f__Microscillaceae; g__Microscilla
54ad41add4f51f507b9db84a8ec1912d	0	0	0	0	0	0	0	0	0	0	0	0	0	0	0	0	0	0	0	0	0	0	0	0	0	0	0	6	0	5	15	13	8	11	5	3	d__Bacteria; p__Acidobacteriota; c__Aminicenantia; o__Aminicenantales; f__Aminicenantales; g__Aminicenantales; s__uncultured_bacterium
de28ecca1e97a95a429c328d8019f8ca	2	6	8	6	3	5	2	5	0	4	1	4	6	8	1	0	0	3	0	0	0	0	0	0	0	0	0	0	0	0	0	0	0	0	0	0	d__Bacteria; p__Planctomycetota; c__Phycisphaerae; o__MSBL9; f__ST-NAGAB-D1; g__ST-NAGAB-D1; s__uncultured_organism
4262a6594564c915c04854a287e0c9fb	0	3	9	11	0	2	0	2	4	4	7	7	3	6	0	9	10	0	0	0	0	0	0	0	0	0	0	0	0	0	0	0	0	0	0	0	d__Bacteria; p__Planctomycetota; c__Phycisphaerae; o__Phycisphaerales; f__Phycisphaeraceae; g__SM1A02
df536e6f04d46425ff8bc91b7c8e9aa2	0	0	7	0	10	9	0	1	4	4	5	12	7	0	8	0	0	4	0	0	0	0	0	0	0	0	0	0	0	0	0	0	0	0	0	0	d__Bacteria; p__Planctomycetota; c__Pla4_lineage; o__Pla4_lineage; f__Pla4_lineage; g__Pla4_lineage; s__uncultured_bacterium
bf5a68e8e2084670e18c87c14c238d05	0	0	0	0	0	0	0	0	0	0	0	0	0	0	0	0	0	0	0	0	0	0	0	0	0	0	0	4	19	8	0	4	7	0	9	17	d__Bacteria; p__Proteobacteria; c__Alphaproteobacteria; o__Rhodobacterales; f__Rhodobacteraceae
f9e78d32ec5eddc9c2bbb4fe337b5cab	7	2	9	7	6	3	0	15	4	3	10	0	0	0	5	0	0	0	0	0	0	0	0	0	0	0	0	0	0	0	0	0	0	0	0	0	d__Bacteria; p__Bacteroidota; c__Bacteroidia; o__Bacteroidales; f__Marinilabiliaceae; g__uncultured
62bf9d8540b154b664d279e8dddc04f6	7	0	0	11	0	0	8	5	0	0	0	10	11	0	8	0	11	0	0	0	0	0	0	6	0	4	0	0	0	0	0	0	0	0	0	0	d__Bacteria; p__Proteobacteria; c__Gammaproteobacteria; o__Ectothiorhodospirales; f__Ectothiorhodospiraceae; g__Halofilum; s__uncultured_bacterium
838f64714c85ad93f3224d9500d35cc0	4	0	4	0	0	1	0	0	2	0	0	0	0	0	0	0	0	0	13	7	7	17	8	5	9	11	11	0	0	0	0	0	0	0	0	0	d__Bacteria; p__Planctomycetota; c__Planctomycetes; o__Pirellulales; f__Pirellulaceae; g__Rhodopirellula; s__uncultured_organism
de6f1a22d78ee6631fc41a41a4a810aa	3	0	0	0	0	1	4	0	0	0	0	31	9	0	11	18	11	4	0	0	0	0	0	0	0	0	0	0	0	0	0	0	0	0	0	0	d__Bacteria; p__Chloroflexi; c__Anaerolineae; o__Ardenticatenales; f__uncultured; g__uncultured; s__uncultured_bacterium
6bc43b5f33c9b8ce0d6d0d74e1793295	0	0	0	0	0	0	0	0	0	0	0	30	4	8	15	24	5	15	0	0	0	0	0	0	0	0	0	0	0	0	0	0	0	0	0	0	d__Bacteria; p__Bacteroidota; c__Bacteroidia; o__Cytophagales; f__Cyclobacteriaceae; g__uncultured
c04468740a93799b22c7f1dcdb43d97c	0	0	0	0	0	0	0	0	0	0	0	0	0	0	0	0	0	0	0	0	0	0	0	0	0	0	0	10	6	4	11	8	8	8	9	7	d__Bacteria; p__Chloroflexi; c__Chloroflexia; o__Chloroflexales; f__Chloroflexaceae; g__Candidatus_Chloroploca
57db22bb7fb0f0f0f2854a2135172c0b	3	0	6	7	0	8	2	11	15	0	0	0	3	0	0	3	2	0	0	2	0	0	4	0	7	0	0	0	0	0	0	0	0	0	0	0	d__Bacteria; p__Planctomycetota; c__Phycisphaerae; o__Phycisphaerales; f__Phycisphaeraceae; g__SM1A02; s__uncultured_organism
2cabce8c65a3fedd6534ac51573d5a5f	7	7	5	5	11	6	11	5	4	0	0	0	5	0	0	0	2	0	0	0	0	0	0	0	0	0	0	0	0	0	0	0	0	0	0	0	d__Bacteria; p__Zixibacteria; c__Zixibacteria; o__Zixibacteria; f__Zixibacteria; g__Zixibacteria; s__uncultured_organism
13302930a308e453b6c70b02120b72a2	0	12	19	0	7	0	2	0	17	3	0	0	0	0	0	0	0	0	0	0	0	4	0	0	0	1	7	0	0	0	0	0	0	0	0	0	d__Bacteria; p__Planctomycetota; c__Phycisphaerae; o__Phycisphaerales; f__Phycisphaeraceae; g__uncultured
3766f9ca62549a9ac45c95984c6902f8	0	0	0	0	0	0	0	0	0	0	0	0	0	0	0	0	0	0	0	0	0	0	0	0	0	0	0	8	13	5	9	5	5	5	8	11	d__Bacteria; p__Bacteroidota; c__Bacteroidia; o__Chitinophagales; f__Saprospiraceae; g__Phaeodactylibacter; s__uncultured_organism
8cfa84c386a20a40da98c0526cf194f5	0	0	0	0	0	0	0	0	0	0	0	0	0	0	0	0	0	0	0	0	0	0	0	0	0	0	0	9	9	4	6	10	2	10	6	6	d__Bacteria; p__Desulfobacterota; c__Desulfobulbia; o__Desulfobulbales; f__Desulfocapsaceae; g__Desulfofustis; s__uncultured_organism
3df4504a3c9d2153b9a4db6e3a707c71	0	0	0	0	0	0	0	0	0	0	0	0	0	0	0	0	0	0	0	0	0	0	0	0	0	0	0	7	5	11	9	6	0	8	10	11	d__Bacteria; p__TA06; c__TA06; o__TA06; f__TA06; g__TA06; s__uncultured_bacterium
ac998bfa1e4fe64c08068f1aafdd599e	4	0	0	0	15	11	4	6	6	0	0	0	13	2	0	0	1	4	0	0	0	0	0	0	0	0	0	0	0	0	0	0	0	0	0	0	d__Archaea; p__Asgardarchaeota; c__Lokiarchaeia; o__Lokiarchaeia; f__Lokiarchaeia; g__Lokiarchaeia
37375a13f02575acc1c418f4f1595c43	10	0	12	0	0	12	3	2	8	0	0	0	5	8	0	0	0	0	0	0	0	0	0	0	0	0	0	0	0	0	0	0	0	0	0	0	d__Bacteria; p__Planctomycetota; c__Phycisphaerae; o__mle1-8; f__mle1-8; g__mle1-8; s__uncultured_organism
beb2d9a2a1965d2ba2457e1869cd79ca	0	3	2	5	4	2	0	3	2	0	13	6	3	8	7	5	3	9	0	0	0	0	0	0	0	0	0	0	0	0	0	0	0	0	0	0	d__Bacteria; p__Planctomycetota; c__Phycisphaerae; o__CCM11a; f__CCM11a; g__CCM11a
6d0d7c426bedcd7395bb98e532406f0c	0	0	0	0	0	4	0	0	0	2	5	16	11	8	13	6	14	0	0	0	0	0	0	0	0	0	0	0	0	0	0	0	0	0	0	0	d__Bacteria; p__Proteobacteria; c__Gammaproteobacteria
63c3c81f99424c364f911aa5e2e4c7ee	0	0	0	0	0	0	13	0	0	4	0	0	36	0	0	0	4	0	0	0	0	0	0	0	0	0	0	0	0	0	0	0	0	0	0	0	d__Archaea; p__Thermoplasmatota; c__Thermoplasmata; o__Marine_Benthic_Group_D_and_DHVEG-1; f__Marine_Benthic_Group_D_and_DHVEG-1; g__Marine_Benthic_Group_D_and_DHVEG-1; s__uncultured_archaeon
b16653f61f3c3b6fa942a1e0acea4da0	0	0	0	0	0	0	0	0	0	0	0	0	0	0	0	0	0	0	0	0	0	0	0	0	0	0	0	4	7	7	5	13	8	8	13	4	d__Archaea; p__Thermoplasmatota; c__Thermoplasmata; o__Marine_Benthic_Group_D_and_DHVEG-1; f__Marine_Benthic_Group_D_and_DHVEG-1; g__Marine_Benthic_Group_D_and_DHVEG-1; s__uncultured_archaeon
10bc5c15524b66fdd55d7e76ccf5c211	0	0	0	0	0	0	0	0	0	0	0	0	0	0	0	0	0	0	0	0	40	19	0	0	0	12	30	0	0	0	0	0	0	0	0	0	d__Bacteria; p__Desulfobacterota; c__Desulfobacteria; o__Desulfobacterales; f__Desulfococcaceae; g__uncultured; s__uncultured_organism
12f338c7874fc9eb8c273461986c1fa0	0	0	0	0	0	0	0	0	0	0	0	0	0	0	0	0	0	0	0	0	0	0	0	0	0	0	0	2	8	5	3	8	8	10	12	7	d__Eukaryota; p__Nematozoa; c__Chromadorea; o__Chromadorida; f__Chromadorida; g__Chromadorida
76919ee02fe4d23190192f2f9bc5b896	5	0	0	0	0	2	3	5	0	0	3	0	1	0	8	0	0	0	0	0	0	0	0	0	0	0	0	7	0	5	0	0	0	18	8	6	d__Bacteria; p__Chloroflexi; c__KD4-96; o__KD4-96; f__KD4-96; g__KD4-96; s__uncultured_bacterium
9e75309c6287e784d97009d32a8882c6	0	0	0	0	0	0	0	0	0	0	0	0	0	0	0	0	0	0	16	22	11	0	8	9	8	10	21	0	0	0	0	0	0	0	0	0	d__Archaea; p__Halobacterota; c__Halobacteria; o__Halobacterales; f__Haloferacaceae; g__Salinarchaeum; s__uncultured_haloarchaeon
a460f43ffa177f5ab818fe77cf4fea00	0	4	5	8	0	3	0	1	4	0	3	20	5	5	13	0	6	10	0	0	0	0	0	0	0	0	0	0	0	0	0	0	0	0	0	0	d__Bacteria; p__Myxococcota; c__Myxococcia; o__Myxococcales; f__Myxococcaceae; g__P3OB-42; s__uncultured_organism
034e8b029ffb22dee073bb5b872e81c9	0	0	25	19	0	0	10	0	0	3	20	0	0	0	0	0	0	0	0	0	0	0	0	0	0	0	0	0	0	0	0	0	0	0	0	0	d__Bacteria; p__Proteobacteria; c__Alphaproteobacteria; o__Thalassobaculales; f__uncultured; g__uncultured
1805ffd184e9a7c13a1cad3fb122dbf8	0	0	0	0	0	0	0	0	0	0	0	0	0	0	0	0	0	0	4	14	6	0	12	8	17	14	16	0	0	1	0	3	0	0	0	0	d__Bacteria; p__Halanaerobiaeota; c__Halanaerobiia; o__Halanaerobiales; f__Halobacteroidaceae; g__Orenia; s__uncultured_bacterium
30f678de5a9c91adb79333cfa8347cb0	0	0	0	0	0	0	0	0	0	0	0	0	1	0	0	0	1	0	0	0	0	0	0	0	0	0	0	6	4	10	9	9	4	5	5	7	d__Bacteria; p__Spirochaetota; c__Spirochaetia; o__Spirochaetales; f__Spirochaetaceae; g__Spirochaeta_2; s__uncultured_organism
4a3bf578b3cd691276bdc6ba87f17e53	0	0	0	0	0	0	0	0	0	0	0	0	0	0	0	0	0	0	17	0	10	7	10	13	20	10	0	0	0	0	0	0	0	0	0	0	d__Bacteria; p__Firmicutes; c__Clostridia; o__Peptostreptococcales-Tissierellales; f__Peptostreptococcales-Tissierellales
519641248e83c9b4fef04ce36db98f32	0	0	0	0	0	0	0	0	0	0	0	0	0	0	0	0	0	0	6	0	4	62	29	6	0	3	0	0	0	0	0	0	0	0	0	0	d__Archaea; p__Halobacterota; c__Halobacteria; o__Halobacterales; f__Haloferacaceae; g__Halorubrum
877a261977212bc9a9fdc6e06c5792d2	0	0	0	0	0	0	0	0	0	0	0	0	0	0	0	0	0	0	0	0	0	0	0	0	0	0	0	8	3	6	5	11	10	1	3	5	d__Archaea; p__Nanoarchaeota; c__Nanoarchaeia; o__Woesearchaeales; f__SCGC_AAA011-D5; g__SCGC_AAA011-D5
4d00fafd14a60c0b6f03ea9f8f66e813	3	0	7	22	2	1	0	0	0	3	6	7	4	2	4	7	0	7	4	0	0	0	0	0	0	0	0	0	0	0	0	0	0	0	0	0	d__Bacteria; p__Planctomycetota; c__Planctomycetes; o__Planctomycetales; f__Rubinisphaeraceae; g__Rubinisphaera
810743d9675d3f6f82106b798fae0056	0	0	0	0	12	0	0	11	0	0	0	25	0	0	5	7	15	0	0	0	0	0	0	0	0	0	0	0	0	0	0	0	0	0	0	0	d__Bacteria; p__Bacteroidota; c__Rhodothermia; o__Rhodothermales; f__Rhodothermaceae; g__uncultured; s__uncultured_bacterium
b731cd1497ca4215f6807aa3845591a4	0	0	0	0	8	0	0	0	4	0	0	0	8	23	26	0	0	7	0	0	0	0	0	0	0	0	0	0	0	0	0	0	0	0	0	0	d__Bacteria; p__Bacteroidota; c__Bacteroidia; o__Cytophagales; f__Cyclobacteriaceae; g__uncultured
d6bc438141fc81fcce6c9e75d908295a	0	0	0	0	0	0	13	0	0	0	0	0	0	0	0	0	0	0	18	39	0	0	0	0	21	19	0	0	0	0	0	0	0	0	0	0	d__Archaea; p__Halobacterota; c__Halobacteria; o__Halobacterales; f__Halomicrobiaceae
e878549d9ab8b85256e2b98a557d0c85	0	0	0	0	0	0	0	0	0	1	0	0	0	0	0	0	0	0	15	5	6	11	27	8	13	9	6	0	0	0	0	0	0	0	0	0	d__Bacteria; p__Bacteroidota; c__Rhodothermia; o__Rhodothermales; f__Rhodothermaceae; g__uncultured; s__uncultured_bacterium
888908f6699720dd644f5548b4e454aa	0	4	3	0	8	9	0	7	9	0	0	0	0	0	0	0	0	0	9	6	6	3	10	3	5	3	0	0	0	0	0	0	0	0	0	0	d__Bacteria; p__Planctomycetota; c__Phycisphaerae; o__Phycisphaerales; f__AKAU3564_sediment_group; g__AKAU3564_sediment_group; s__uncultured_organism
c8408ad4c80dfebc1e5fc0b07587018b	0	0	7	0	12	0	0	4	0	0	5	4	9	18	8	0	3	9	0	0	0	0	0	0	0	0	0	0	0	0	0	0	0	0	0	0	d__Bacteria; p__Bacteroidota; c__Bacteroidia; o__Bacteroidales; f__Marinilabiliaceae; g__uncultured; s__uncultured_organism
7d058b3346a7e550bdc8c1c9a9063e2e	0	0	8	0	0	14	0	0	0	0	0	0	11	0	19	11	0	0	0	0	0	0	0	0	0	0	0	0	0	0	0	0	0	0	0	0	d__Bacteria; p__Desulfobacterota; c__Desulfobacteria; o__Desulfatiglandales; f__Desulfatiglandaceae; g__Desulfatiglans; s__uncultured_organism
33f2a6e3d3e194e06ae079737a7bd82a	0	0	11	11	0	0	0	0	13	15	0	0	5	0	0	0	0	0	0	0	0	0	0	0	0	0	0	0	0	0	0	0	0	0	0	0	d__Bacteria; p__Hydrogenedentes; c__Hydrogenedentia; o__Hydrogenedentiales; f__Hydrogenedensaceae; g__Hydrogenedensaceae; s__uncultured_organism
90f7b003c058fb3cacf42d204fdc06d7	0	0	0	0	0	0	0	0	0	0	0	0	0	0	0	0	0	0	0	0	8	32	0	37	7	14	0	0	0	0	0	0	0	0	0	0	d__Archaea; p__Halobacterota; c__Halobacteria; o__Halobacterales; f__Haloferacaceae
b1d85f908451c77ab217e42fd9346f4b	0	0	0	0	0	0	0	0	0	0	0	0	0	0	0	0	0	0	0	0	0	0	0	0	0	0	0	4	10	8	17	5	8	6	6	0	d__Bacteria; p__Desulfobacterota; c__Desulfobulbia; o__Desulfobulbales; f__Desulfocapsaceae
dc0ba289d23ba327a8012cba3057255b	14	0	0	0	6	4	11	3	0	0	0	0	0	0	0	0	0	0	3	12	0	10	0	0	6	6	0	0	0	0	0	0	0	0	0	0	d__Archaea; p__Halobacterota; c__Halobacteria; o__Halobacterales; f__Haloferacaceae; g__Halogeometricum; s__Halogeometricum_sp.
21b9e4832e30f82ed275d77302fd077b	7	0	6	5	4	9	4	8	0	0	1	0	10	0	0	0	0	0	0	0	0	0	0	0	0	0	0	0	0	0	0	0	0	0	0	0	d__Bacteria; p__Planctomycetota; c__Phycisphaerae; o__Phycisphaerales; f__AKAU3564_sediment_group; g__AKAU3564_sediment_group; s__uncultured_organism
a13bdd32dbf602ede332b1f6529383a5	10	0	13	7	0	0	0	0	0	1	0	20	5	11	0	0	0	21	0	0	0	0	0	0	0	0	0	0	0	0	0	0	0	0	0	0	d__Bacteria; p__Bacteroidota; c__Bacteroidia; o__Chitinophagales; f__Saprospiraceae; g__uncultured; s__uncultured_organism
58b8a04957ae4345bcb96d07238e3a02	5	16	3	8	0	6	13	3	6	1	0	0	0	0	0	0	0	0	0	0	0	0	0	0	0	0	0	0	0	0	0	0	0	0	0	0	d__Archaea; p__Asgardarchaeota; c__Lokiarchaeia; o__Lokiarchaeia; f__Lokiarchaeia; g__Lokiarchaeia; s__uncultured_archaeon
08d868bf074ebb935462f4f5730aa1cb	2	0	0	0	0	7	2	0	0	0	4	31	0	0	10	10	17	6	0	0	0	0	0	0	0	0	0	0	0	0	0	0	0	0	0	0	d__Bacteria; p__Bacteroidota; c__Rhodothermia; o__Rhodothermales; f__Rhodothermaceae; g__uncultured
3d390fbd8a2330dc84e04b74aa4e1889	0	0	0	0	0	0	0	0	0	0	0	0	0	0	0	0	0	0	15	9	13	7	3	9	3	13	0	8	4	0	3	0	3	6	0	0	d__Bacteria; p__Proteobacteria; c__Alphaproteobacteria; o__Rhodobacterales; f__Rhodobacteraceae
3d21ea96c878ee3c56a65701de0bc8e1	0	0	0	0	0	0	0	0	0	0	0	0	0	0	0	0	0	0	9	15	11	11	6	13	3	26	0	0	0	0	0	0	0	0	0	0	d__Bacteria; p__Bacteroidota; c__Bacteroidia; o__Cytophagales
a4a94e5b395e050c4be8ac9b9f806c6d	0	0	0	0	0	0	0	0	0	0	0	0	0	0	0	0	0	0	9	9	13	12	17	6	11	7	14	0	0	0	0	0	0	0	0	0	d__Bacteria; p__Desulfobacterota; c__Desulfovibrionia; o__Desulfovibrionales
5faf90367cc842ee3264c78b386a9869	0	0	0	0	0	0	0	0	0	0	0	0	0	0	0	0	0	0	0	0	0	0	0	0	0	0	0	4	0	9	9	6	5	6	10	5	d__Bacteria; p__Zixibacteria; c__Zixibacteria; o__Zixibacteria; f__Zixibacteria; g__Zixibacteria; s__uncultured_bacterium
34b82dc172661c45e4eecd360d2a09b5	20	0	4	3	0	8	0	0	4	0	0	0	0	0	0	0	3	0	0	6	0	7	9	5	4	4	3	0	0	0	0	0	0	0	0	0	d__Bacteria; p__LCP-89; c__LCP-89; o__LCP-89; f__LCP-89; g__LCP-89
41e64e26a138e8b7c2876e4c50745b6b	7	4	8	23	0	3	0	0	6	0	0	0	0	0	7	0	0	17	0	0	0	0	0	0	0	0	0	0	4	0	0	0	0	0	0	0	d__Bacteria; p__Proteobacteria; c__Gammaproteobacteria; o__Gammaproteobacteria_Incertae_Sedis; f__Unknown_Family; g__uncultured; s__uncultured_bacterium
4f1c21c180f7cc822ae571fbe7a24eac	3	5	14	13	8	0	4	10	7	2	0	4	0	0	1	0	0	0	0	0	0	0	0	0	0	0	0	0	0	0	0	0	0	0	0	0	d__Bacteria; p__Chloroflexi; c__Anaerolineae; o__SBR1031; f__SBR1031; g__SBR1031; s__uncultured_organism
eea1a151dbd23841120f09a04423c379	0	0	0	0	0	0	0	0	0	0	0	51	0	0	31	27	0	0	0	0	0	0	0	0	0	0	0	0	0	0	0	0	0	0	0	0	d__Bacteria; p__Proteobacteria; c__Gammaproteobacteria; o__Steroidobacterales; f__Woeseiaceae; g__Woeseia; s__uncultured_bacterium
ccea61574884c794a6133b2b1b8489bb	0	0	0	0	0	0	0	0	0	0	0	0	0	0	0	0	0	0	17	14	5	5	10	4	15	16	5	0	0	0	0	0	0	0	0	0	d__Bacteria; p__Desulfobacterota; c__Desulfuromonadia; o__Bradymonadales; f__Bradymonadaceae; g__Bradymonadaceae; s__uncultured_bacterium
37422ecaa3265ae800b22c71b5a78b7a	0	0	0	0	0	0	0	0	0	0	0	0	0	0	0	0	0	0	14	0	11	8	9	8	14	17	19	0	0	0	0	0	0	0	0	0	d__Bacteria; p__Planctomycetota; c__Planctomycetes; o__Pirellulales; f__Pirellulaceae; g__uncultured; s__uncultured_organism
34e8e1caf1035354a508d7acde9277d0	0	0	0	0	0	0	0	0	0	0	0	0	0	0	0	0	0	0	0	0	0	0	0	0	0	0	0	5	10	12	1	4	4	12	8	8	d__Bacteria; p__Latescibacterota; c__Latescibacterota; o__Latescibacterota; f__Latescibacterota; g__Latescibacterota
850f86bde5c41d1d4aecffc3230fe691	0	0	0	0	0	0	0	0	0	0	0	0	0	0	0	0	0	0	0	0	0	0	0	0	0	0	0	7	8	7	8	6	5	7	10	10	d__Bacteria
7423e6a9f2052458e92863d95cccc822	4	0	13	0	0	0	0	0	5	2	6	0	5	11	0	0	0	18	0	0	0	0	0	0	0	0	0	0	0	0	0	0	0	0	0	0	d__Bacteria; p__Proteobacteria; c__Gammaproteobacteria; o__KI89A_clade; f__KI89A_clade; g__KI89A_clade
599d77e82506544d01a9e0843a0e9ec5	15	26	9	0	12	0	0	0	9	7	0	0	0	0	0	0	0	0	0	0	0	0	0	0	0	0	0	0	0	0	0	0	0	0	0	0	d__Bacteria; p__Desulfobacterota; c__Desulfobacteria; o__Desulfatiglandales; f__Desulfatiglandaceae; g__Desulfatiglans
130b2524b7615a624c935acec50ff943	0	9	0	18	0	7	0	6	0	6	7	0	0	0	0	0	11	0	0	0	0	0	0	0	0	0	0	0	0	0	0	0	0	0	0	0	d__Bacteria; p__Chloroflexi; c__Anaerolineae; o__SBR1031; f__A4b; g__A4b; s__uncultured_organism
92c70f02383c0683fcb6348242c998f5	0	0	0	0	0	0	1	0	0	3	0	0	7	5	0	0	1	0	0	0	0	0	0	0	0	0	0	0	7	0	6	8	15	0	12	0	d__Bacteria; p__Chloroflexi; c__Dehalococcoidia
93a20dfddb5298cf52d9e43776482f7d	0	0	0	0	0	0	0	0	0	0	0	0	0	0	0	0	0	0	15	8	4	15	16	7	15	11	7	0	0	0	0	0	0	0	0	0	d__Bacteria; p__Proteobacteria; c__Alphaproteobacteria; o__Micavibrionales; f__Micavibrionaceae; g__uncultured
9ba0fc66cac9d48f9dbaff5f491ae753	0	0	0	0	0	0	0	0	0	0	0	0	0	0	0	0	0	0	0	13	15	6	8	18	4	14	13	0	0	0	0	0	0	0	0	0	d__Bacteria; p__Cyanobacteria; c__Cyanobacteriia; o__Phormidesmiales; f__Phormidesmiaceae; g__Phormidium_MBIC10003
87cda9bf374a2ffccfc63a7da526ee97	0	0	0	0	0	0	0	0	0	0	0	0	0	0	0	0	0	0	0	0	0	0	0	0	0	0	0	8	10	5	8	8	7	5	3	10	d__Bacteria; p__Bacteroidota; c__Bacteroidia; o__Cytophagales; f__Cyclobacteriaceae; g__Ekhidna
725edb1de57e5cba47516f40b6585950	5	16	11	0	12	0	0	0	0	3	13	0	0	0	10	0	4	0	0	0	0	0	0	0	0	0	0	0	0	0	0	0	0	0	0	0	d__Bacteria; p__Modulibacteria; c__Moduliflexia; o__Moduliflexales; f__Moduliflexaceae; g__Moduliflexaceae; s__uncultured_organism
e471b903eb4a954e1cb913b3e2241e9c	0	0	17	0	7	5	6	0	0	2	7	0	6	0	12	0	0	7	0	0	0	0	0	0	0	0	0	0	0	0	0	0	0	0	0	0	d__Bacteria; p__Planctomycetota; c__Phycisphaerae; o__Phycisphaerales; f__Phycisphaeraceae; g__uncultured; s__uncultured_organism
cbccb7646eb0061d95dddb8782c0604b	0	0	0	0	0	0	0	0	0	0	0	0	0	0	0	0	0	0	0	0	0	0	0	0	0	0	0	12	6	2	7	8	5	4	8	9	d__Archaea; p__Nanoarchaeota; c__Nanoarchaeia; o__Woesearchaeales
53283f02b8c938e0b5bc16d6fec97403	0	0	0	0	0	0	0	0	0	0	0	0	0	0	0	0	0	0	0	0	0	0	0	0	0	0	0	3	4	9	8	9	7	6	10	7	d__Bacteria; p__Proteobacteria; c__Gammaproteobacteria; o__Nitrosococcales; f__Nitrosococcaceae; g__AqS1
86518bffb7d90db6dc42d8b1bcc7e63d	4	0	0	0	0	0	9	5	3	0	0	0	0	11	8	1	6	0	0	0	0	0	0	0	0	0	0	0	9	0	5	0	6	0	6	0	d__Bacteria; p__Chloroflexi; c__Anaerolineae; o__Anaerolineales; f__Anaerolineaceae; g__Pelolinea; s__uncultured_bacterium
711374784de6fe0149d40d7dfb9d11c4	4	0	12	35	2	0	7	5	5	4	5	0	0	0	0	0	0	0	0	0	0	0	0	0	0	0	0	0	0	0	0	0	0	0	0	0	d__Bacteria; p__Chloroflexi; c__Anaerolineae; o__SBR1031; f__A4b; g__A4b; s__uncultured_organism
cd395be44a3a9099b6e0ee674902613e	0	0	0	0	0	17	20	13	0	0	0	0	0	0	0	0	0	0	0	0	0	0	0	0	0	0	0	0	0	0	0	0	0	0	0	0	d__Bacteria; p__Bacteroidota; c__Bacteroidia; o__Chitinophagales; f__Saprospiraceae; g__Phaeodactylibacter
1db86abbcb2fab212ea28f2ffbe965ea	0	0	0	0	0	0	0	0	0	0	0	0	0	0	0	0	0	0	8	18	12	6	9	9	16	13	0	0	0	0	0	0	0	0	0	0	d__Bacteria
855dccbd33a41db75a1554b89f76949b	10	5	6	4	7	4	6	1	0	7	0	0	10	0	0	0	0	0	0	0	0	0	0	0	0	0	0	0	0	0	0	0	0	0	0	0	d__Bacteria; p__Bacteroidota; c__Bacteroidia; o__Bacteroidales; f__Bacteroidetes_BD2-2; g__Bacteroidetes_BD2-2; s__uncultured_organism
7d86d62952382b445fd9ee4f3085cbf1	16	0	0	16	21	0	13	0	14	0	0	0	0	0	0	0	0	0	0	0	0	0	0	0	0	0	0	0	0	0	0	0	0	0	0	0	d__Bacteria; p__Chloroflexi; c__Anaerolineae; o__SBR1031; f__SBR1031; g__SBR1031; s__uncultured_organism
d253ec003978006d47de9b2e0851da87	1	10	1	10	0	0	0	0	0	18	7	0	2	0	3	0	4	3	0	0	0	0	0	0	0	0	0	0	0	0	0	0	0	0	0	0	d__Bacteria; p__Patescibacteria; c__Gracilibacteria; o__Candidatus_Peregrinibacteria; f__Candidatus_Peregrinibacteria; g__Candidatus_Peregrinibacteria
521d694a0be702fdc16a1ce8034d56c2	0	40	0	0	0	0	0	0	0	4	33	0	0	0	0	0	0	13	0	0	0	0	0	0	0	0	0	0	0	0	0	0	0	0	0	0	d__Bacteria; p__Desulfobacterota; c__Desulfobacteria; o__Desulfobacterales; f__Desulfosarcinaceae; g__uncultured; s__uncultured_delta
87a2e0e04997cc8a9ff48c9d70972e89	0	7	0	0	0	0	0	0	0	0	0	0	6	0	0	0	2	0	0	0	0	0	0	0	0	0	0	5	12	0	21	0	0	0	0	4	d__Bacteria; p__Desulfobacterota; c__Desulfobacteria; o__Desulfobacterales; f__Desulfosarcinaceae; g__Sva0081_sediment_group
e06235feec38a2165aa298a693640e5e	0	0	0	0	0	0	0	0	0	0	0	0	0	0	0	0	0	0	34	21	25	0	0	0	0	19	0	0	0	0	0	0	0	0	0	0	d__Archaea; p__Halobacterota; c__Halobacteria; o__Halobacterales; f__Haloferacaceae; g__Halorussus
a341cc9cc8fc04ce99a092c52b8a5882	0	0	0	0	0	0	0	0	0	0	0	0	0	0	0	0	0	0	0	0	0	0	0	0	0	0	0	8	6	7	6	11	5	6	0	3	d__Bacteria; p__Caldatribacteriota; c__JS1; o__JS1; f__JS1; g__JS1; s__uncultured_organism
32734a7d1a04a2062cc746e5f17ad71b	7	6	8	3	7	0	0	6	5	8	9	0	0	0	0	0	0	0	0	0	0	0	0	0	0	0	0	0	0	0	0	0	0	0	0	0	d__Bacteria; p__Spirochaetota; c__Spirochaetia; o__Spirochaetales; f__Spirochaetaceae; g__Sediminispirochaeta; s__uncultured_organism
68c1c1ed41a3965c06dc3bc3a85dea46	8	0	0	0	0	6	4	0	8	0	0	11	11	3	0	5	8	6	0	0	0	0	0	0	0	0	0	0	0	0	0	0	0	0	0	0	d__Bacteria; p__Bacteroidota; c__Bacteroidia; o__Bacteroidales; f__SB-5; g__SB-5
712cd00cb4abef296b5855b50e300b4f	0	0	4	4	0	8	0	0	9	0	4	12	4	0	6	0	7	9	0	0	0	0	0	0	0	0	0	0	0	0	0	0	0	0	0	1	d__Bacteria; p__Proteobacteria; c__Alphaproteobacteria; o__Rhodobacterales; f__Rhodobacteraceae; g__Roseivivax; s__uncultured_organism
491ce6c3e612bd7b18a8f82f3191d3a8	0	0	11	0	10	4	10	3	4	1	0	0	7	4	0	0	2	0	0	0	0	0	5	0	0	0	0	0	0	0	0	0	0	0	0	0	d__Bacteria; p__Spirochaetota; c__Spirochaetia; o__Spirochaetales; f__Spirochaetaceae; g__Spirochaeta; s__uncultured_organism
a9f2c657235b83ccaa3df6a15239e20e	0	0	0	0	0	0	0	0	0	0	0	0	0	0	5	0	0	0	0	0	0	0	0	0	0	0	0	5	10	5	9	0	8	9	10	11	d__Bacteria; p__Spirochaetota; c__Spirochaetia; o__Spirochaetales; f__Spirochaetaceae; g__Spirochaeta_2; s__uncultured_organism
eee0d8e6d731fae7e5870ded16998226	0	0	0	0	0	0	0	0	0	0	0	0	0	0	0	0	0	0	0	0	0	0	0	0	0	0	0	17	11	12	11	0	0	0	13	8	d__Bacteria; p__Bacteroidota; c__Bacteroidia; o__Chitinophagales; f__Saprospiraceae; g__uncultured
cf8cf3b0466fb762a05a015fcd8f2628	0	0	0	0	0	0	0	0	0	0	0	0	0	0	0	0	0	0	0	0	0	0	0	0	0	0	0	10	18	11	4	2	8	5	6	3	d__Bacteria; p__Bacteroidota; c__Bacteroidia; o__Chitinophagales; f__uncultured; g__uncultured; s__uncultured_organism
8472705dce5f9991e29731eaa27aa68c	0	0	0	0	0	0	0	0	0	0	0	0	0	0	0	0	0	0	0	0	0	0	0	0	0	0	0	0	0	0	0	13	12	16	15	0	d__Bacteria; p__Chloroflexi; c__Anaerolineae; o__Anaerolineales; f__Anaerolineaceae; g__uncultured; s__uncultured_bacterium
ab67990b1287835bf88aa947fc180149	9	3	3	6	0	6	12	5	10	3	4	0	6	0	0	0	0	0	0	0	0	0	4	0	0	0	0	0	0	0	0	0	0	0	0	0	d__Bacteria; p__Planctomycetota; c__Phycisphaerae; o__MSBL9; f__SG8-4; g__SG8-4; s__uncultured_bacterium
dd672399933180dce754d04c3288720e	0	0	0	0	0	0	0	0	0	0	0	0	0	0	0	0	0	0	0	0	0	0	0	0	0	0	0	12	3	6	4	8	3	7	9	5	d__Bacteria; p__Chloroflexi; c__Anaerolineae; o__Ardenticatenales; f__uncultured; g__uncultured
651b72bbebd39db43e9004b16268c292	14	0	0	0	0	0	22	15	0	0	0	0	0	0	0	0	0	0	0	0	0	0	0	0	0	0	0	0	0	0	0	0	0	0	0	0	d__Bacteria; p__Bacteroidota; c__Ignavibacteria; o__Ignavibacteriales; f__Ignavibacteriaceae; g__Ignavibacterium; s__uncultured_organism
059fbe20fa50c70a6507452ad1856fa0	5	0	4	6	0	5	6	8	2	9	11	5	1	0	0	0	5	3	0	0	0	0	0	0	0	0	0	0	0	0	0	0	0	0	0	0	d__Bacteria; p__Planctomycetota; c__Phycisphaerae; o__Phycisphaerales; f__Phycisphaeraceae; g__SM1A02; s__uncultured_organism
6179509ae007b4d854a6174d07e98b27	12	0	0	0	0	5	9	11	0	0	0	7	0	0	0	6	0	0	0	0	3	0	0	0	2	0	3	0	0	0	0	0	0	0	0	0	d__Bacteria; p__Calditrichota; c__Calditrichia; o__Calditrichales; f__Calditrichaceae; g__Caldithrix
52a4b983d4dd23ee841f5f252a3f6fd7	0	0	0	0	0	0	0	0	0	0	0	37	20	0	0	25	0	0	0	0	0	0	0	0	0	0	0	0	0	0	0	0	0	0	0	0	d__Bacteria; p__Proteobacteria; c__Gammaproteobacteria; o__uncultured; f__uncultured; g__uncultured
09298bbaa66c3cb7529b4616b01f2284	0	0	0	0	0	0	0	0	0	0	0	0	0	0	0	0	0	0	10	7	11	6	13	5	12	11	13	0	0	0	0	0	0	0	0	0	d__Bacteria; p__Bacteroidota; c__Rhodothermia; o__Balneolales; f__Balneolaceae; g__uncultured; s__uncultured_bacterium
1aef6e6934e9d243b633aa36e7efb20f	0	0	0	0	0	0	0	0	0	0	0	0	0	0	0	0	0	0	0	0	0	0	0	0	0	0	0	10	6	6	0	9	7	11	8	7	d__Bacteria; p__Latescibacterota; c__Latescibacterota; o__Latescibacterota; f__Latescibacterota; g__Latescibacterota
c644e4bb2fec3191c249fc819b9ba70c	0	0	0	0	0	0	0	0	0	0	0	0	0	0	0	0	0	0	0	0	0	0	0	0	0	0	0	10	0	0	9	14	7	10	0	11	d__Bacteria; p__Bacteroidota; c__Bacteroidia; o__Sphingobacteriales; f__Lentimicrobiaceae; g__Lentimicrobiaceae; s__uncultured_bacterium
c4758380808a583444852db34bc2aa83	0	0	0	0	0	0	0	0	0	0	0	0	0	0	0	0	0	0	0	0	0	0	0	0	0	0	0	6	0	9	5	11	3	15	0	7	d__Bacteria; p__Calditrichota; c__Calditrichia; o__Calditrichales; f__Calditrichaceae; g__Caldithrix
8911d4b01300a4e48413767df041f763	4	0	5	0	6	3	0	6	3	15	0	0	2	8	6	0	0	0	0	0	0	0	0	0	0	0	0	0	0	0	0	0	0	0	0	0	d__Bacteria; p__Chloroflexi; c__Anaerolineae; o__Ardenticatenales; f__uncultured; g__uncultured
affa04c0c40f759439957d5c9062b925	2	3	0	0	0	0	0	1	1	3	0	0	0	0	0	0	5	0	12	9	5	7	3	9	11	11	4	0	0	0	0	0	0	0	0	0	d__Bacteria; p__Planctomycetota; c__Planctomycetes; o__Pirellulales; f__Pirellulaceae
7c215bcd2e6b20b19e271d46230e44ae	0	4	0	2	0	0	0	0	0	0	3	0	0	0	0	0	0	0	0	0	0	0	0	0	0	0	0	4	6	5	3	9	6	11	5	8	d__Bacteria; p__Planctomycetota; c__Phycisphaerae; o__mle1-8; f__mle1-8; g__mle1-8; s__uncultured_organism
3b6aec5118048becb6581eefa91df72c	0	0	0	1	0	0	0	0	0	0	6	36	7	7	8	16	3	8	0	0	0	0	0	0	0	0	0	0	0	0	0	0	0	0	0	0	d__Bacteria; p__Latescibacterota; c__Latescibacterota; o__Latescibacterota; f__Latescibacterota; g__Latescibacterota; s__uncultured_bacterium
ef65f4a3eb98f90a1189cf149706b622	0	0	0	0	0	0	0	0	0	0	0	0	0	0	0	0	0	0	0	0	0	0	0	0	0	0	0	8	0	3	12	8	5	2	9	10	d__Bacteria; p__Planctomycetota; c__Phycisphaerae; o__Phycisphaerales; f__Phycisphaeraceae; g__uncultured
2951bf1ce5ff40ae85a1cbd32a8cfe6d	0	0	0	0	0	0	0	0	0	0	0	0	0	0	0	0	0	0	0	0	0	0	0	0	0	0	0	8	6	2	5	4	5	10	3	7	d__Bacteria; p__Cyanobacteria; c__Cyanobacteriia; o__Cyanobacteriales; f__Cyanobacteriaceae
8ebb424e94598f52eb3007c38386baa5	0	0	0	0	0	0	0	0	0	0	0	0	0	0	0	0	0	0	0	0	0	0	0	0	0	0	0	7	15	5	2	10	5	9	0	5	d__Bacteria; p__Bacteroidota; c__Bacteroidia; o__Bacteroidales; f__Bacteroidetes_BD2-2; g__Bacteroidetes_BD2-2
73f3e787d4a72ed002f9ff9cddb2043b	0	9	0	0	0	3	0	0	7	0	0	0	0	0	0	0	28	11	0	0	0	0	0	0	7	0	3	0	0	0	0	0	0	0	0	0	d__Bacteria; p__Proteobacteria; c__Gammaproteobacteria; o__Nitrosococcales; f__Nitrosococcaceae
2b0260455f49ab414e4a4d97a5a4cfa3	0	0	4	8	4	4	0	0	0	1	0	0	5	15	6	15	0	8	0	0	0	0	0	0	0	0	0	0	0	0	0	0	0	0	0	0	d__Bacteria; p__Proteobacteria; c__Alphaproteobacteria; o__Caulobacterales; f__Hyphomonadaceae; g__Oceanicaulis; s__uncultured_organism
40a736c702d53d248bcbeed2b10bec62	0	0	6	5	0	6	7	0	0	2	11	0	0	7	0	0	0	0	0	0	0	5	10	0	8	0	0	0	0	0	0	0	0	0	0	0	d__Bacteria; p__Planctomycetota; c__Phycisphaerae; o__Phycisphaerales; f__AKAU3564_sediment_group; g__AKAU3564_sediment_group
d82137dbfa4529eb7c0e5235c983bb46	0	0	0	5	4	10	4	7	6	0	1	3	2	8	7	0	9	0	0	0	0	0	0	0	0	0	0	0	0	0	0	0	0	0	0	0	d__Bacteria; p__Latescibacterota; c__Latescibacteria; o__Latescibacterales; f__Latescibacteraceae; g__Latescibacteraceae; s__uncultured_bacterium
d4549848541fc6ed3a51784eb7389b69	0	0	0	0	0	0	0	0	0	0	0	0	0	0	0	0	0	0	19	0	0	0	0	8	14	14	30	0	0	0	0	0	0	0	0	0	d__Archaea; p__Halobacterota; c__Halobacteria; o__Halobacterales; f__Halomicrobiaceae; g__Halomicrobium; s__uncultured_archaeon
42d69971bfcd2420e9ebd0277c35c234	0	0	0	0	0	0	0	0	0	0	0	0	0	0	0	0	0	0	0	0	0	0	0	0	0	0	0	3	6	5	8	10	4	3	9	10	d__Bacteria; p__Spirochaetota; c__Spirochaetia; o__Spirochaetales; f__Spirochaetaceae; g__Spirochaeta_2; s__uncultured_organism
d951db63a77adba8f1a8a460734e2d4d	11	3	5	1	0	8	4	13	7	0	0	0	0	0	0	0	4	0	0	0	0	0	0	0	0	0	0	0	0	0	0	0	0	0	0	0	d__Bacteria; p__Planctomycetota; c__OM190; o__OM190; f__OM190; g__OM190
ba7695884668ef15e4b30d5857a20e21	2	8	3	0	5	0	0	0	3	7	8	0	0	4	19	0	5	0	0	0	0	0	0	0	0	0	0	0	0	0	0	0	0	0	0	0	d__Bacteria; p__Armatimonadota; c__uncultured; o__uncultured; f__uncultured; g__uncultured; s__uncultured_organism
5d4f8390156d023238cc3b75a55ad598	2	0	2	5	0	0	0	0	1	0	13	0	0	4	14	1	18	5	0	0	0	0	0	0	0	0	0	0	0	0	0	0	0	0	0	0	d__Bacteria; p__Planctomycetota; c__vadinHA49; o__vadinHA49; f__vadinHA49; g__vadinHA49; s__uncultured_organism
19f3aff373afcae9407b450f407a7c33	7	7	11	0	10	8	5	7	2	4	0	0	0	0	0	0	0	0	0	0	0	0	0	0	0	0	0	0	0	0	0	0	0	0	0	0	d__Bacteria; p__Chloroflexi; c__Anaerolineae
b10ab845ca8a65fdd5aeb8fda6d98106	8	0	11	0	0	0	7	0	0	0	3	0	6	11	10	0	4	0	0	0	0	0	0	0	0	0	0	0	0	0	0	0	0	0	0	0	d__Bacteria; p__Proteobacteria; c__Gammaproteobacteria; o__Chromatiales; f__Chromatiaceae; g__uncultured
7896785e7a66009421335fb4f6e207f5	12	5	0	0	0	0	11	0	0	0	0	20	6	10	10	0	2	0	0	0	0	0	0	0	0	0	0	0	0	0	0	0	0	0	0	0	d__Bacteria; p__Planctomycetota; c__Phycisphaerae; o__Phycisphaerales; f__Phycisphaeraceae; g__uncultured; s__uncultured_organism
d2a2cf6bd778ec861d796b24b497ffa5	0	0	7	0	0	5	0	4	0	10	31	0	0	11	0	0	0	5	0	0	0	0	0	0	0	0	0	0	0	0	0	0	0	0	0	0	d__Bacteria; p__Bacteroidota; c__Bacteroidia; o__Chitinophagales; f__Saprospiraceae; g__Phaeodactylibacter; s__uncultured_organism
ce2d374fe8b1d00aa92bc7e0cad29eff	0	0	0	0	0	0	0	0	0	0	4	0	3	2	29	14	4	23	0	0	0	0	0	0	0	0	0	0	0	0	0	0	0	0	0	0	d__Bacteria; p__Planctomycetota; c__OM190; o__OM190; f__OM190; g__OM190; s__uncultured_bacterium
ccee6b56796ff99ab3e59635cf77c717	0	0	0	0	0	0	0	0	0	0	0	0	0	0	0	0	0	0	21	0	16	7	17	0	8	13	14	0	0	0	0	0	0	0	0	0	d__Archaea; p__Halobacterota; c__Halobacteria; o__Halobacterales; f__Haloferacaceae
ec063d235c7a9509a1aa382461ab1795	0	0	0	0	0	0	0	0	0	0	0	0	0	0	0	0	0	0	0	0	7	34	30	7	7	0	13	0	0	0	0	0	0	0	0	0	d__Bacteria; p__Desulfobacterota; c__Desulfovibrionia; o__Desulfovibrionales; f__Desulfovibrionaceae; g__Desulfovibrio
3e2865edad5921c9224cdb5f2453f1e9	9	9	0	0	21	6	5	10	8	0	0	0	0	0	0	0	0	0	0	0	0	0	0	0	0	0	0	0	0	0	0	0	0	0	0	0	d__Bacteria; p__FW113; c__FW113; o__FW113; f__FW113; g__FW113; s__uncultured_organism
7711a867b56424fb2fc4f77b9c1100d1	0	0	0	0	5	0	3	0	0	0	0	0	0	0	4	0	0	0	8	13	9	7	7	7	7	11	5	0	0	0	0	0	0	0	0	0	d__Bacteria; p__Proteobacteria; c__Alphaproteobacteria; o__Rhodobacterales; f__Rhodobacteraceae
fc952c9fc129ed45c7dc2822ab6f93e3	0	0	0	0	0	0	0	0	0	0	0	0	0	0	0	0	0	0	0	0	0	0	0	0	0	0	0	0	0	21	8	10	0	0	0	11	d__Bacteria; p__Gemmatimonadota; c__BD2-11_terrestrial_group; o__BD2-11_terrestrial_group; f__BD2-11_terrestrial_group; g__BD2-11_terrestrial_group; s__uncultured_organism
67bb3124e9704579bc75c54acbea7807	9	4	0	4	8	5	0	0	4	16	9	0	0	0	0	0	6	0	0	0	0	3	3	0	1	0	0	0	0	0	0	0	0	0	0	0	d__Bacteria; p__Chloroflexi; c__Anaerolineae; o__SBR1031; f__A4b; g__A4b
d4d5f266da040e3197f1c575bddb0994	6	11	9	18	2	2	0	1	6	0	4	8	1	1	0	0	1	2	0	0	0	0	0	0	0	0	0	0	0	0	0	0	0	0	0	0	d__Bacteria; p__Spirochaetota; c__Spirochaetia; o__Spirochaetales; f__Spirochaetaceae; g__Candidatus_Marispirochaeta
9e6ac718725849eb61d31279f7654318	0	0	0	11	0	0	0	0	0	0	8	11	11	9	8	13	5	5	0	0	0	0	0	0	0	0	0	0	0	0	0	0	0	0	0	0	d__Bacteria; p__Bacteroidota; c__Bacteroidia; o__Sphingobacteriales; f__Lentimicrobiaceae; g__Lentimicrobiaceae
f945b953e603b45cc15dd0316261935c	0	0	0	15	12	5	5	3	0	0	0	0	0	0	7	17	3	0	0	0	0	0	0	0	0	0	0	0	0	0	0	0	0	0	0	0	d__Bacteria; p__Chloroflexi; c__Anaerolineae; o__SBR1031; f__A4b; g__A4b; s__uncultured_organism
6cfaa58417215dbd2aa24e6d57624f65	0	0	0	0	11	5	0	1	6	9	7	0	0	0	9	0	8	0	0	0	0	0	0	0	0	0	0	0	0	0	0	0	0	0	0	0	d__Bacteria; p__Planctomycetota; c__Phycisphaerae; o__Phycisphaerales; f__Phycisphaeraceae; g__uncultured; s__uncultured_organism
943ecee923f120bed01b6b7ea26f1828	0	0	0	0	0	0	0	0	0	2	0	0	0	11	0	0	16	12	0	0	0	0	0	0	0	0	0	0	0	0	9	0	5	0	0	0	d__Bacteria; p__Proteobacteria; c__Alphaproteobacteria; o__Rhodobacterales; f__Rhodobacteraceae; g__Roseivivax; s__uncultured_organism
6c72234bfffadede58aece9a761c7122	0	0	0	0	0	0	0	0	0	0	0	0	0	0	0	0	0	0	7	8	21	5	13	21	3	9	6	0	0	0	0	0	0	0	0	0	d__Bacteria; p__Bacteroidota; c__Bacteroidia; o__Bacteroidales
b33ba876f5ddf753c2193f4226bc8c7a	0	0	0	0	0	0	0	0	0	0	0	0	0	0	0	0	0	0	0	0	0	0	0	0	0	0	0	9	8	9	10	10	7	4	9	1	d__Bacteria; p__Bacteroidota; c__Bacteroidia; o__Chitinophagales; f__Saprospiraceae
4bd246f1ad33cf7dc6f99e7fbb757da0	0	0	0	0	0	0	0	0	0	0	0	0	0	0	0	0	0	0	0	0	0	0	0	0	0	0	0	5	1	7	6	5	6	6	8	12	d__Archaea; p__Nanoarchaeota; c__Nanoarchaeia; o__Woesearchaeales; f__SCGC_AAA011-D5; g__SCGC_AAA011-D5
37d9b7d4a29fba2a9660e5a3e6fe2fbf	0	0	0	0	0	0	0	0	0	0	0	0	0	0	0	0	0	0	0	0	0	0	0	0	0	0	0	7	4	0	7	14	14	4	8	3	d__Bacteria; p__Cyanobacteria; c__Cyanobacteriia; o__Cyanobacteriales
85dc4d9ef52eb78000e7dd8ae3316269	12	4	3	4	14	5	4	0	12	4	0	0	0	0	0	0	0	0	0	0	0	0	0	0	0	0	0	0	0	0	0	0	0	0	0	0	d__Bacteria; p__Proteobacteria; c__Gammaproteobacteria; o__Coxiellales; f__Coxiellaceae; g__Coxiella; s__uncultured_bacterium
9beb50f5a61f0d825c2eba8ed6ba9784	1	3	0	0	0	0	3	1	0	0	0	0	0	0	0	0	0	0	4	2	3	8	11	5	15	3	21	0	0	0	0	0	0	0	0	0	d__Bacteria; p__Acidobacteriota; c__Subgroup_22; o__Subgroup_22; f__Subgroup_22; g__Subgroup_22; s__uncultured_bacterium
e6b200a45e8f1020c73203d7be38998c	0	0	0	0	0	0	0	0	2	0	0	0	0	0	0	0	0	0	0	0	0	0	0	0	0	0	0	6	0	5	0	8	0	14	0	14	d__Bacteria; p__Spirochaetota; c__Spirochaetia; o__Spirochaetales; f__Spirochaetaceae; g__Spirochaeta; s__uncultured_bacterium
d867fbc1eb6b2c19866a4c9d1a9a7ba7	0	0	0	0	0	0	0	0	0	1	39	6	3	0	0	1	8	0	0	0	0	0	0	0	0	0	0	0	0	0	0	0	0	0	0	0	d__Bacteria; p__Bacteroidota; c__Bacteroidia; o__Flavobacteriales; f__Crocinitomicaceae; g__Crocinitomix
8849ce8b98570be9e7b1c7bd2df3af23	0	0	0	0	0	0	0	0	0	0	0	0	0	0	0	0	0	0	12	0	0	6	22	13	13	11	15	0	0	0	0	0	0	0	0	0	d__Bacteria; p__Spirochaetota; c__Spirochaetia; o__Spirochaetales; f__Spirochaetaceae; g__Spirochaeta_2; s__uncultured_organism
bc2a7e4363f60e96e013e3ba3dbd1814	3	4	2	13	5	2	5	8	5	2	3	0	0	0	0	0	6	0	0	0	0	0	0	0	0	0	0	0	0	0	0	0	0	0	0	0	d__Bacteria; p__Spirochaetota; c__Brachyspirae; o__Brachyspirales; f__Brachyspiraceae; g__Brachyspira; s__uncultured_organism
168f3b8182e8f007e8c5c561acf892fc	0	0	0	0	0	0	0	0	0	0	0	0	0	0	0	0	0	0	20	4	13	8	19	10	5	4	11	0	0	0	0	0	0	0	0	0	d__Bacteria; p__Bacteroidota; c__Bacteroidia; o__Bacteroidales; f__Prolixibacteraceae; g__uncultured; s__uncultured_bacterium
5415fe14d4fda18c2f437f4e9f75fac5	0	0	0	0	0	0	0	0	0	0	0	0	0	0	0	0	0	0	0	0	0	0	0	0	0	0	0	4	3	6	6	11	9	8	8	6	d__Bacteria; p__Chloroflexi; c__Anaerolineae; o__Anaerolineales; f__Anaerolineaceae; g__uncultured; s__uncultured_bacterium
7806c218a00fce966d9b3c5bee19c30a	0	0	0	0	0	0	0	0	0	0	0	0	0	0	0	0	0	0	0	0	0	0	0	0	0	0	0	3	5	0	10	4	8	8	10	5	d__Bacteria; p__Bacteroidota; c__Rhodothermia; o__Rhodothermales; f__Rhodothermaceae; g__uncultured; s__uncultured_bacterium
11812ec01676e0b9533618c775f15a63	0	0	0	0	0	0	0	0	0	0	0	0	0	0	0	0	0	0	0	0	0	0	0	0	0	0	0	7	15	0	5	11	0	10	5	7	d__Bacteria
2247bf85277ace6d1aaf1e0e4db86fb5	0	0	0	0	0	0	0	0	0	0	0	0	0	0	0	0	0	0	0	0	0	0	0	0	0	0	0	0	0	14	17	0	3	9	7	11	d__Bacteria; p__Planctomycetota; c__Planctomycetes; o__Pirellulales; f__Pirellulaceae; g__uncultured; s__uncultured_bacterium
4d674e82e79e46790354bb51514ac918	14	9	0	0	6	0	0	0	0	2	10	0	10	0	5	0	10	0	0	0	0	0	0	0	0	0	0	0	0	0	0	0	0	0	0	0	d__Bacteria; p__Chloroflexi; c__Anaerolineae; o__RBG-13-54-9; f__RBG-13-54-9; g__RBG-13-54-9; s__uncultured_bacterium
fdd2c3808ada7f612e3df91644c548af	8	0	8	0	7	2	0	0	0	4	10	0	0	0	0	0	0	6	0	0	0	0	0	0	0	0	0	0	0	0	0	0	0	11	0	0	d__Bacteria; p__Proteobacteria; c__Gammaproteobacteria; o__Chromatiales; f__Chromatiaceae; g__Thiohalocapsa; s__uncultured_organism
ad5d955a0215cd3090b20ddb2ee13caf	0	0	0	0	0	0	0	2	0	4	0	6	8	9	14	0	8	6	0	0	0	0	0	0	0	0	0	0	0	0	0	0	0	0	0	0	d__Bacteria; p__Spirochaetota; c__Spirochaetia; o__Spirochaetales; f__Spirochaetaceae; g__Spirochaeta; s__uncultured_organism
c9cdf9c3819fa1c3ef6d3d7e0ed039d4	0	0	0	0	0	0	0	0	0	13	6	0	0	8	33	0	0	0	0	0	0	0	0	0	0	0	0	0	0	0	0	0	0	0	0	0	d__Bacteria; p__Desulfobacterota; c__Desulfomonilia; o__Desulfomonilales; f__Desulfomonilaceae; g__Desulfomonile
306392a771d52daa35ce420d10a4c1a0	0	0	0	0	0	0	0	0	0	0	0	0	10	20	15	0	0	29	0	0	0	0	0	0	0	0	0	0	0	0	0	0	0	0	0	0	d__Bacteria; p__Bacteroidota; c__Bacteroidia; o__Chitinophagales; f__Saprospiraceae; g__uncultured
31ee2e24c08f4414527f6ef48d952103	15	0	5	4	16	10	12	5	0	0	0	0	0	0	0	0	0	0	0	0	0	0	0	0	0	0	0	0	0	0	0	0	0	0	0	0	d__Bacteria; p__Bacteroidota; c__Bacteroidia; o__Bacteroidales; f__Marinilabiliaceae; g__uncultured; s__uncultured_organism
9f5328e87a291c01915d5966060d01e1	12	1	0	4	0	0	6	6	2	6	21	0	0	0	0	0	1	0	0	0	0	0	0	0	0	0	0	0	0	0	0	0	0	0	0	0	d__Bacteria; p__Acidobacteriota; c__Aminicenantia; o__Aminicenantales; f__Aminicenantales; g__Aminicenantales; s__uncultured_organism
5162e8c4ba0b3ca1474061cfd75ef03d	6	3	4	5	2	9	9	8	0	0	0	0	6	0	0	0	0	0	0	0	0	0	0	0	0	0	0	0	0	0	0	0	0	0	0	0	d__Bacteria; p__Planctomycetota; c__Phycisphaerae; o__Phycisphaerales; f__Phycisphaeraceae; g__uncultured; s__uncultured_organism
308c857ad0bb3a61c8759e3361ea763a	5	0	11	0	11	0	16	2	0	2	0	0	0	0	0	0	3	0	0	0	0	0	0	0	0	0	0	0	0	0	0	0	0	0	0	0	d__Archaea; p__Halobacterota; c__Halobacteria; o__Halobacterales; f__Haloferacaceae; g__Haloferax
7861367201b51291e0f8b8f1f347f9cd	7	0	13	0	5	6	4	0	10	2	3	7	0	0	0	0	3	0	0	0	0	0	0	0	0	0	1	0	0	0	0	0	0	0	0	0	d__Bacteria; p__Zixibacteria; c__Zixibacteria; o__Zixibacteria; f__Zixibacteria; g__Zixibacteria; s__uncultured_bacterium
87ba759c9a3a00df110a91648bb52bf7	0	0	0	0	0	0	0	0	0	0	0	0	0	0	0	0	0	0	0	0	0	0	0	0	0	0	0	6	8	8	8	7	3	3	14	3	d__Bacteria; p__Bacteroidota; c__Bacteroidia; o__Chitinophagales; f__Saprospiraceae; g__Phaeodactylibacter
6e5ac2cc46eaf77487b40be5b3654d42	0	0	0	0	0	0	0	0	0	0	0	0	0	0	0	0	0	0	0	0	0	0	0	0	0	0	0	9	10	0	9	5	10	12	0	10	d__Bacteria; p__Gemmatimonadota; c__BD2-11_terrestrial_group; o__BD2-11_terrestrial_group; f__BD2-11_terrestrial_group; g__BD2-11_terrestrial_group; s__uncultured_bacterium
acc4a700d7cb25314c8eeea64130b09d	7	0	0	3	0	0	3	5	3	3	0	3	0	1	0	3	0	2	5	2	4	4	0	7	4	0	6	0	0	0	0	0	0	0	0	0	d__Bacteria; p__Chloroflexi; c__Anaerolineae; o__SBR1031; f__A4b; g__A4b
25dc14b951a9756c0e3370f09bfb617e	0	20	0	0	12	0	0	13	0	0	0	0	0	0	0	0	11	0	0	0	0	0	0	0	0	0	0	0	0	0	0	0	0	0	0	0	d__Bacteria; p__Proteobacteria; c__Alphaproteobacteria; o__Thalassobaculales; f__uncultured; g__uncultured
5fa2637700b5e69ec978e5791dd4ebb6	0	0	0	0	0	0	0	0	0	0	0	0	0	0	0	0	0	0	2	6	8	8	10	5	16	13	17	0	0	0	0	0	0	0	0	0	d__Bacteria; p__Bacteroidota; c__Bacteroidia; o__Sphingobacteriales; f__E6aC02; g__E6aC02; s__uncultured_organism
61a9665fedda5541678a0367b4a3df52	0	0	0	0	0	0	0	0	0	0	0	0	0	0	0	0	0	0	0	0	12	8	19	12	8	9	10	0	0	0	0	0	0	0	0	0	d__Archaea; p__Halobacterota; c__Halobacteria; o__Halobacterales; f__Halomicrobiaceae
510950ebbe8791637680d66fb77444b3	0	0	0	0	0	0	0	0	0	0	0	0	0	0	0	0	0	0	0	0	0	0	0	0	0	0	0	6	6	4	6	5	4	13	6	9	d__Bacteria; p__Planctomycetota; c__OM190; o__OM190; f__OM190; g__OM190; s__uncultured_bacterium
17a68945f6c9a451475201a738701b9a	0	0	0	0	0	0	0	0	0	0	0	0	0	0	0	0	0	0	0	0	0	0	0	0	0	0	0	4	10	9	0	1	4	8	9	4	d__Archaea; p__Nanoarchaeota; c__Nanoarchaeia; o__Woesearchaeales; f__SCGC_AAA011-D5; g__SCGC_AAA011-D5
0c1b5dc8117b3ca5348570f50c9d2553	5	6	9	0	7	0	5	3	11	0	0	0	7	0	0	0	0	0	0	0	0	0	0	0	0	0	0	0	0	0	0	6	0	0	0	0	d__Bacteria; p__Proteobacteria; c__Alphaproteobacteria; o__Rhodobacterales; f__Rhodobacteraceae; g__Rubribacterium; s__uncultured_organism
0985ef6a18011cebd4027f52bc58c182	0	11	0	4	8	0	0	0	7	0	10	0	3	2	7	0	7	0	0	0	0	0	0	0	0	0	0	0	0	0	0	0	0	0	0	0	d__Bacteria; p__Planctomycetota; c__Phycisphaerae; o__mle1-8; f__mle1-8; g__mle1-8; s__uncultured_organism
da1fed779ba6d9b51c0ccb7ea47080fe	0	8	13	0	0	0	0	0	0	2	0	18	9	0	10	0	0	0	0	0	0	0	0	0	0	0	0	0	0	0	0	0	0	0	0	0	d__Bacteria; p__Planctomycetota; c__Phycisphaerae; o__Phycisphaerales; f__AKAU3564_sediment_group; g__AKAU3564_sediment_group; s__uncultured_organism
0b3fc289c86294d7f3fef2bb326fc1fe	0	3	0	4	0	0	0	0	0	0	2	0	17	0	7	3	0	6	0	0	0	0	0	0	0	0	0	0	0	0	0	0	0	0	0	0	d__Bacteria; p__Zixibacteria; c__Zixibacteria; o__Zixibacteria; f__Zixibacteria; g__Zixibacteria; s__uncultured_bacterium
b77f6f0ce34e3b992ca3a27b7e2a7600	0	0	0	10	0	0	0	0	0	0	0	0	0	0	0	13	3	0	7	19	21	0	0	13	0	0	0	0	0	0	0	0	0	0	0	0	d__Bacteria; p__Proteobacteria; c__Alphaproteobacteria; o__Alphaproteobacteria_Incertae_Sedis; f__Unknown_Family; g__uncultured
197ff6c2e9da3c31efc4ff3f10031289	0	0	0	0	0	0	0	0	0	0	0	0	0	0	0	0	0	0	0	0	0	0	0	0	0	0	0	8	5	0	12	8	4	0	6	8	d__Bacteria; p__Bacteroidota; c__Bacteroidia; o__Chitinophagales; f__Saprospiraceae; g__Phaeodactylibacter
30875b7b831431d883c33d018f92a9ac	0	0	0	0	0	0	0	0	0	0	0	0	0	0	0	0	0	0	0	0	0	0	0	0	0	0	0	8	0	3	7	8	6	7	9	3	d__Bacteria; p__Gemmatimonadota; c__Gemmatimonadetes; o__Gemmatimonadales; f__Gemmatimonadaceae; g__Gemmatimonas
bc6cb546d85704f1fe8c5d44bba4d5b6	0	0	0	0	0	0	0	0	0	0	0	0	0	0	0	0	0	0	0	0	0	0	0	0	0	0	0	2	3	6	8	3	1	17	3	6	d__Bacteria; p__Planctomycetota; c__vadinHA49; o__vadinHA49; f__vadinHA49; g__vadinHA49; s__uncultured_bacterium
55d41089cf22568af90aca8e665681cc	0	0	0	0	0	0	0	0	0	0	0	0	0	0	0	0	0	0	0	0	0	0	0	0	0	0	0	16	17	0	7	0	4	0	3	5	d__Bacteria; p__Cyanobacteria; c__Cyanobacteriia; o__Cyanobacteriales
b4cf45d5192a544b08c056b1f37ee73d	3	5	3	0	0	3	2	11	5	3	1	0	0	0	0	0	5	6	0	0	0	0	0	0	0	0	0	0	0	0	0	0	0	0	0	0	d__Bacteria; p__Latescibacterota; c__Latescibacterota; o__Latescibacterota; f__Latescibacterota; g__Latescibacterota
d957b459c975175846661eda300ef3a3	4	0	0	0	3	4	3	3	0	0	0	0	0	0	0	0	2	0	12	0	5	3	3	6	4	8	7	0	0	0	0	0	0	0	0	0	d__Bacteria; p__Bacteroidota; c__Rhodothermia; o__Rhodothermales; f__Rhodothermaceae; g__uncultured; s__uncultured_bacterium
9f202be44a054d1eb7ae8cb1ca8d87a9	4	0	4	12	0	0	0	3	10	0	0	0	0	0	5	11	0	0	0	5	0	0	10	3	0	5	10	0	0	0	0	0	0	0	0	0	d__Bacteria; p__Proteobacteria; c__Alphaproteobacteria; o__Rhizobiales; f__Rhizobiales_Incertae_Sedis; g__Bauldia
a9e4285cf30daf9893f8f02a3d95e7b0	0	0	0	0	0	0	0	0	0	6	0	6	17	0	4	7	9	4	0	0	0	0	0	0	0	0	0	0	0	0	0	0	0	0	0	0	d__Bacteria; p__Proteobacteria; c__Gammaproteobacteria
5eb37ff5054c0ad718d1f617647c233c	0	0	0	0	0	0	0	0	0	0	0	0	0	0	0	0	0	0	14	7	7	0	7	13	13	13	12	0	0	0	0	0	0	0	0	0	d__Bacteria; p__Firmicutes; c__Bacilli; o__Bacillales; f__Bacillaceae; g__Bacillus
3bdbf8b2075840a8b3fe5644c7ebdbcc	0	0	0	0	0	0	0	0	0	0	0	0	0	0	0	0	0	0	0	0	0	0	0	0	0	0	0	33	0	0	10	0	1	17	5	0	d__Eukaryota; p__Platyhelminthes; c__Rhabditophora; o__Rhabdocoela; f__Kalyptorhynchia; g__Kalyptorhynchia
6cbfc2d74cd08cb65ba0e349bbe9ee7d	0	0	0	0	0	0	0	0	0	0	0	0	0	0	0	0	0	0	0	0	0	0	0	0	0	0	0	11	7	7	12	0	7	10	6	0	d__Archaea; p__Crenarchaeota; c__Bathyarchaeia; o__Bathyarchaeia; f__Bathyarchaeia; g__Bathyarchaeia; s__uncultured_archaeon
bc2a71231782142e976778a4eb8966b6	0	0	0	0	0	0	0	0	0	0	0	0	0	0	0	0	0	0	0	0	0	0	0	0	0	0	0	7	0	0	4	7	13	3	13	10	d__Bacteria; p__Chloroflexi; c__Chloroflexia; o__Chloroflexales; f__Chloroflexaceae
dfb4dfaf18378a4cba3f04468f108710	0	0	0	0	0	0	0	0	0	0	0	0	0	0	0	0	0	0	0	0	0	0	0	0	0	0	0	2	0	0	0	18	8	7	6	9	d__Bacteria; p__Bacteroidota; c__Bacteroidia; o__Bacteroidales; f__Bacteroidetes_BD2-2; g__Bacteroidetes_BD2-2; s__uncultured_bacterium
c75538250043a30951733f65d4b4c3b6	5	11	3	16	4	0	0	0	10	5	6	0	0	0	0	0	0	0	0	0	0	0	0	0	0	0	0	0	0	0	0	0	0	0	0	0	d__Bacteria; p__Planctomycetota; c__vadinHA49; o__vadinHA49; f__vadinHA49; g__vadinHA49; s__uncultured_organism
d4ceacc503e9a134bcd6a28b8d73c4b6	5	8	9	11	0	3	3	1	1	3	0	0	0	0	0	10	0	0	0	0	0	0	0	0	0	0	0	0	0	0	0	0	0	0	0	0	d__Bacteria; p__Chloroflexi; c__Anaerolineae; o__SBR1031; f__SBR1031; g__SBR1031; s__uncultured_organism
d0e8a27086b529b99ffddae719c48fa1	0	10	2	5	5	0	0	3	7	9	0	0	0	0	0	0	0	0	0	0	0	0	0	0	0	0	0	0	0	0	0	0	0	0	0	0	d__Bacteria; p__Fibrobacterota; c__Fibrobacteria; o__Fibrobacterales; f__MAT-CR-H6-H10; g__MAT-CR-H6-H10; s__uncultured_organism
1f1c73ee4cab77da3e29e356d696f19b	0	0	0	0	3	3	0	0	0	9	4	10	15	4	0	0	13	0	0	0	0	0	0	0	0	0	0	0	0	0	0	0	0	0	0	0	d__Bacteria; p__Planctomycetota; c__Phycisphaerae; o__MSBL9; f__SG8-4; g__SG8-4; s__uncultured_bacterium
2094aa6db8c62e3c9772a567ad185129	0	0	0	0	9	0	8	3	5	0	0	0	0	0	0	21	12	0	0	0	0	0	0	0	0	0	0	0	0	0	0	0	0	0	0	0	d__Bacteria; p__Proteobacteria; c__Alphaproteobacteria; o__Caulobacterales; f__Parvularculaceae
a275f94db232bda51ef0d8c0562eae5a	0	0	0	0	0	16	9	30	0	0	0	0	0	0	0	0	0	0	0	0	0	0	0	0	0	0	0	0	0	0	0	0	0	0	0	0	d__Bacteria; p__Firmicutes; c__Clostridia; o__Peptostreptococcales-Tissierellales; f__Peptostreptococcales-Tissierellales; g__Sporosalibacterium
1514acb6142013e2dc8c0fd6c1d87ad7	4	0	6	4	0	1	3	1	3	10	8	0	7	2	2	0	0	3	0	0	0	0	0	0	0	0	0	0	0	0	0	0	0	0	0	0	d__Bacteria; p__FW113; c__FW113; o__FW113; f__FW113; g__FW113; s__uncultured_organism
44fa5030f9de80a0e81d7434ceed40e9	18	0	0	10	0	6	0	7	0	8	11	0	0	0	0	0	0	0	0	0	0	0	0	0	0	0	0	0	0	0	0	0	0	0	0	0	d__Bacteria; p__Proteobacteria; c__Alphaproteobacteria; o__Sphingomonadales; f__Sphingomonadaceae; g__Erythrobacter
0f1794bf0079f870df2a00197d27ec7b	0	6	0	0	2	0	0	0	2	12	13	0	3	6	11	0	1	2	0	0	0	0	0	0	0	0	0	0	0	0	0	0	0	0	0	0	d__Bacteria; p__Patescibacteria; c__Gracilibacteria; o__Candidatus_Peregrinibacteria; f__Candidatus_Peregrinibacteria; g__Candidatus_Peregrinibacteria; s__uncultured_bacterium
39c8c74f5dd5e3d3cf6b2236989be779	0	4	4	0	0	0	0	0	2	4	0	0	0	0	6	6	4	0	0	4	3	0	6	6	0	10	11	0	0	0	0	0	0	0	0	0	d__Archaea; p__Halobacterota; c__Halobacteria; o__Halobacterales; f__Haloferacaceae
7710d19b56d3740194cd9e0fac8666ee	0	0	0	0	0	0	0	0	0	17	20	0	0	0	0	0	4	0	0	0	0	0	0	0	0	0	0	0	0	0	0	0	0	0	0	0	d__Bacteria; p__Planctomycetota; c__Phycisphaerae; o__Phycisphaerales; f__AKAU3564_sediment_group; g__AKAU3564_sediment_group; s__uncultured_organism
60edb619b31f8dcbd4ff3fd9e6c1f373	0	0	0	0	0	0	0	0	0	0	0	11	16	4	8	2	5	6	4	5	0	2	0	0	1	0	0	0	0	0	0	0	0	0	0	0	d__Bacteria; p__Gemmatimonadota; c__PAUC43f_marine_benthic_group; o__PAUC43f_marine_benthic_group; f__PAUC43f_marine_benthic_group; g__PAUC43f_marine_benthic_group; s__uncultured_bacterium
a29feeea9328ac5747d83dbb46172f0a	0	0	0	0	0	0	0	0	0	0	0	0	0	0	0	0	0	0	19	0	0	0	14	0	0	12	26	0	0	0	0	0	0	0	0	0	d__Bacteria; p__Firmicutes; c__Clostridia; o__Lachnospirales; f__Lachnospiraceae
b4452e1ac0052591cdc9e43d2b3a815c	0	0	0	0	0	0	0	0	0	0	0	0	0	0	0	0	0	0	3	0	9	20	29	6	6	0	11	0	0	0	0	0	0	0	0	0	d__Bacteria; p__Desulfobacterota; c__Desulfovibrionia; o__Desulfovibrionales; f__Desulfovibrionaceae; g__Desulfovibrio; s__uncultured_organism
ed40c85b90b3fbea5c486e7adf2c05df	7	1	6	0	10	4	0	2	3	11	7	0	2	0	0	0	0	0	0	0	0	0	0	0	0	0	0	0	0	0	0	0	0	0	0	0	d__Bacteria; p__Spirochaetota; c__Spirochaetia; o__Spirochaetales; f__Spirochaetaceae; g__uncultured; s__uncultured_organism
4c7c56ab38f2dd83563b96ec15186060	0	0	0	0	0	3	3	0	0	3	15	0	8	10	20	0	0	0	0	0	0	0	0	0	0	0	0	0	0	0	0	0	0	0	0	0	d__Bacteria; p__Desulfobacterota; c__Desulfobulbia; o__Desulfobulbales; f__Desulfocapsaceae; g__Desulfopila
943b0f69e794c74557cce6e2d4d755a7	0	0	0	0	0	0	0	0	0	0	0	27	15	3	14	12	0	5	0	0	0	0	0	0	0	0	0	0	0	0	0	0	0	0	0	0	d__Bacteria; p__Gemmatimonadota; c__PAUC43f_marine_benthic_group; o__PAUC43f_marine_benthic_group; f__PAUC43f_marine_benthic_group; g__PAUC43f_marine_benthic_group; s__uncultured_bacterium
7d9fdfee01f7532c19574fc6d22fef06	0	0	0	0	0	0	0	0	0	0	0	0	0	0	0	0	0	0	18	6	13	0	4	9	13	5	13	0	0	0	0	0	0	0	0	0	d__Bacteria; p__Bacteroidota; c__Bacteroidia; o__Bacteroidales
3a39225cc0ff036660a521ef9d8b0a57	0	0	0	0	0	0	0	0	0	0	0	0	0	0	0	0	0	0	0	0	0	45	31	0	8	0	0	0	0	0	0	0	0	0	0	0	d__Archaea; p__Halobacterota; c__Halobacteria; o__Halobacterales; f__Haloferacaceae; g__Halolamina
d0188a6eea6a8a87e1c52add30b71679	0	0	0	0	0	0	0	0	0	0	0	0	0	0	0	0	0	0	0	0	0	0	0	0	0	0	0	10	9	2	6	6	12	3	3	6	d__Bacteria; p__Bacteroidota; c__Bacteroidia; o__Bacteroidales
e4b7f2073df16d45d9cc91fe63c5509a	0	0	0	0	0	0	0	0	0	0	0	0	0	0	0	0	0	0	0	0	0	0	0	0	0	0	0	5	9	0	6	7	7	0	16	0	d__Bacteria; p__Bacteroidota; c__Bacteroidia; o__Chitinophagales; f__Saprospiraceae; g__Lewinella
8af2dcd5c1b6b243d33ff62d41195e4d	0	0	0	0	0	0	0	0	0	0	0	0	0	0	0	0	0	0	0	0	0	0	0	0	0	0	0	7	0	11	8	0	8	10	6	5	d__Bacteria; p__Gemmatimonadota; c__BD2-11_terrestrial_group; o__BD2-11_terrestrial_group; f__BD2-11_terrestrial_group; g__BD2-11_terrestrial_group
5663f882bf153ce47b0d9e05e93913e4	0	0	0	0	0	0	0	0	0	0	0	0	0	0	0	0	0	0	0	0	0	0	0	0	0	0	0	0	0	18	0	0	0	36	0	0	d__Bacteria; p__Chloroflexi; c__Anaerolineae; o__uncultured; f__uncultured; g__uncultured; s__uncultured_bacterium
819500d2a5801cfe43543abee22d3a0a	0	0	0	0	0	0	0	0	0	0	0	0	0	0	0	0	0	0	15	0	13	0	7	9	13	0	22	0	0	0	0	0	0	0	0	0	d__Bacteria; p__Halanaerobiaeota; c__Halanaerobiia; o__Halanaerobiales; f__Halobacteroidaceae; g__uncultured
3244931154dccac59bddbfb939222c83	0	0	0	0	0	0	0	0	0	0	0	0	0	0	0	0	0	0	15	0	14	0	8	10	19	8	8	0	0	0	0	0	0	0	0	0	d__Bacteria; p__Halanaerobiaeota; c__Halanaerobiia; o__Halanaerobiales; f__Halobacteroidaceae; g__Orenia
f363ab70f9b6d82229b311dd58615580	0	0	0	0	0	0	0	0	0	0	0	0	0	0	0	0	0	0	5	11	9	6	5	14	12	12	7	0	0	0	0	0	0	0	0	0	d__Bacteria; p__Bacteroidota; c__Bacteroidia; o__Chitinophagales; f__Saprospiraceae
cd06a2aed19d62e6cf9a2104f82f03dc	0	0	0	0	0	0	0	0	0	0	0	0	0	0	0	0	0	0	0	0	0	0	0	0	0	0	0	13	0	11	0	4	2	10	4	9	d__Archaea; p__Euryarchaeota
947edd69164f4894d0a97f4148850009	0	0	0	0	0	0	0	0	0	0	0	0	0	0	0	0	0	0	0	0	0	0	0	0	0	0	0	7	6	5	8	10	6	8	4	2	d__Bacteria; p__Cyanobacteria; c__Cyanobacteriia; o__Cyanobacteriales; f__Cyanobacteriaceae; g__uncultured; s__uncultured_bacterium
0a3c20bfd3d53a17a3f809955ee17e0b	0	0	0	0	0	0	0	0	0	0	0	0	0	0	0	0	0	0	0	0	0	0	0	0	0	0	0	0	15	0	0	0	14	15	0	16	d__Bacteria; p__Bacteroidota; c__Bacteroidia; o__Cytophagales; f__Cyclobacteriaceae; g__uncultured
19fc47d1d26f9c8f094a0a1a9d7c73a2	0	0	0	0	0	1	3	0	0	1	0	5	14	17	6	0	3	10	0	0	0	0	0	0	0	0	0	0	0	0	0	0	0	0	0	0	d__Bacteria; p__Nitrospirota; c__Thermodesulfovibrionia; o__uncultured; f__uncultured; g__uncultured; s__uncultured_bacterium
fa6ee3af500efa018b1d148b5b9bd3d0	0	0	0	0	0	0	0	0	0	0	0	0	0	0	0	0	0	0	19	0	19	0	0	11	17	0	10	0	0	0	0	0	0	0	0	0	d__Bacteria; p__Spirochaetota; c__Spirochaetia; o__Spirochaetales; f__Spirochaetaceae; g__Spirochaeta_2; s__uncultured_organism
ec32cd5139c1f8b3082cb8f55c00f68a	0	0	0	0	0	0	0	0	0	0	0	0	0	0	0	0	0	0	0	0	0	0	0	0	0	0	0	10	14	0	7	4	10	4	0	8	d__Bacteria; p__Bacteroidota; c__Bacteroidia; o__Cytophagales; f__Spirosomaceae
1f2eba0183e78882390b6770cbc03f0a	0	0	0	0	0	0	0	0	0	0	0	0	0	0	0	0	0	0	0	0	0	0	0	0	0	0	0	6	13	8	6	3	4	2	4	5	d__Bacteria; p__Cyanobacteria; c__Cyanobacteriia; o__Cyanobacteriales; f__Microcystaceae
9e34611973b3127ca07101c8fb63b314	0	0	0	0	0	0	0	0	0	0	0	0	0	0	0	0	0	0	0	0	0	0	0	0	0	0	0	1	12	7	7	6	7	8	1	4	d__Bacteria; p__Acidobacteriota; c__Aminicenantia; o__Aminicenantales; f__Aminicenantales; g__Aminicenantales; s__uncultured_bacterium
b56a9490daab31640397ef2a3341aa35	0	0	0	0	0	0	0	0	0	0	0	0	0	0	0	0	0	0	0	0	0	0	0	0	0	0	0	4	4	2	8	5	3	12	4	8	d__Bacteria; p__Planctomycetota; c__OM190; o__OM190; f__OM190; g__OM190; s__uncultured_bacterium
66003cf94ad9bed95f6a40ac4770fc51	6	11	4	0	6	0	15	2	0	0	0	0	0	2	0	0	0	0	0	0	0	0	0	0	2	0	0	0	0	0	0	0	0	0	0	0	d__Bacteria; p__Planctomycetota; c__Phycisphaerae; o__Phycisphaerales; f__AKAU3564_sediment_group; g__AKAU3564_sediment_group; s__uncultured_organism
9be3979b9f8a62f14a072cda55a39999	10	0	7	1	4	3	8	7	0	2	0	4	1	0	0	0	0	0	0	0	0	0	0	0	0	0	2	0	0	0	0	0	0	0	0	0	d__Bacteria; p__Spirochaetota; c__Spirochaetia; o__Spirochaetales; f__Spirochaetaceae; g__uncultured; s__uncultured_organism
96c813f7191340e9d2ae50e96ee229fd	3	1	10	2	0	5	1	2	3	5	5	6	0	0	0	0	13	0	0	0	0	0	0	0	0	0	0	0	0	0	0	0	0	0	0	0	d__Bacteria; p__Planctomycetota; c__OM190; o__OM190; f__OM190; g__OM190; s__uncultured_bacterium
534a19dbbe9958b92f6af24071ae48da	2	0	0	0	0	3	3	0	0	0	0	0	0	0	0	0	0	0	13	11	5	9	7	4	10	2	13	0	0	0	0	0	0	0	0	0	d__Bacteria; p__Chloroflexi; c__Anaerolineae; o__RBG-13-54-9; f__RBG-13-54-9; g__RBG-13-54-9; s__uncultured_bacterium
0257d7bbc5cce0707194e8963281e3f1	0	0	2	0	0	0	0	0	0	2	0	0	0	0	0	0	4	2	8	7	6	5	8	4	5	4	15	0	0	0	0	0	0	0	0	0	d__Bacteria; p__Planctomycetota; c__Planctomycetes; o__Pirellulales; f__Pirellulaceae; g__Pir4_lineage; s__uncultured_bacterium
af3bfc451fa321f99afee3be0265973e	0	0	0	0	0	0	0	0	2	0	0	9	0	5	2	24	0	26	0	0	0	0	0	0	0	0	0	0	0	0	0	0	0	0	0	0	d__Bacteria; p__Bacteroidota; c__Bacteroidia; o__Chitinophagales; f__Saprospiraceae
5477e879e50e838347c06df10948107c	0	0	0	0	0	0	0	0	0	0	0	0	16	12	14	8	0	0	0	0	0	0	0	0	0	0	0	0	0	0	0	0	0	0	5	0	d__Bacteria; p__Bacteroidota; c__Bacteroidia; o__Bacteroidales; f__SB-5; g__SB-5; s__uncultured_organism
0f3a4a913409ca3ead00f2b24a4341be	0	0	0	0	0	0	0	0	0	0	0	0	0	0	0	0	0	0	13	17	3	0	0	6	15	8	16	0	0	0	0	0	0	0	0	0	d__Bacteria; p__Desulfobacterota; c__Desulfovibrionia; o__Desulfovibrionales; f__Desulfovibrionaceae; g__Desulfovibrio
2c1f331e4dc1e5f8330ea012f664a436	0	0	0	0	0	0	0	0	0	0	0	0	0	0	0	0	0	0	6	11	0	0	9	8	10	14	15	0	0	0	0	0	0	0	0	0	d__Archaea; p__Halobacterota; c__Halobacteria; o__Halobacterales; f__Halomicrobiaceae; g__Halorientalis
b156ebace4e992ef024863d384b954ff	0	0	0	0	0	0	0	0	0	0	0	0	0	0	0	0	0	0	0	0	0	0	0	0	0	0	0	8	7	2	6	3	10	0	3	9	d__Bacteria; p__Campilobacterota; c__Campylobacteria; o__Campylobacterales; f__Sulfurovaceae; g__Sulfurovum
99f051676a6d382353249cc5b9b2ccf1	4	0	0	0	0	0	7	2	0	1	0	0	1	3	2	0	0	1	7	9	0	3	4	4	6	3	12	0	0	0	0	3	0	0	0	0	d__Bacteria; p__Chloroflexi; c__Anaerolineae; o__RBG-13-54-9; f__RBG-13-54-9; g__RBG-13-54-9; s__uncultured_bacterium
f1b4f895a0f4592486304b764cf42870	4	0	0	0	0	7	6	1	0	3	3	0	0	0	0	0	0	0	0	3	8	7	5	5	6	4	7	0	0	0	0	0	0	0	0	0	d__Bacteria; p__Spirochaetota; c__Spirochaetia; o__Spirochaetales; f__Spirochaetaceae; g__Spirochaeta_2; s__uncultured_organism
32c9976de77bdbb6ec129e2496cc9380	0	0	0	0	0	0	0	0	10	0	0	0	0	0	0	0	37	9	0	0	0	0	0	0	0	0	0	0	0	0	0	0	0	0	0	0	d__Bacteria; p__Bacteroidota; c__Rhodothermia; o__Balneolales; f__Balneolaceae; g__uncultured; s__uncultured_Bacteroidetes
c202eee9226cac60ac52aff2e55a5734	0	0	0	0	0	0	0	0	0	0	0	0	24	7	4	2	11	7	0	0	0	0	0	0	0	0	0	0	0	0	0	0	0	0	0	0	d__Bacteria; p__Chloroflexi; c__Anaerolineae; o__Anaerolineales; f__Anaerolineaceae; g__uncultured
500ae552f68cbfafc4cc27d2aab80d0c	0	0	0	0	0	0	0	0	0	0	0	0	0	0	0	0	0	0	0	0	0	0	0	0	0	0	0	12	9	0	8	0	6	4	8	7	d__Bacteria; p__Desulfobacterota; c__Desulfobacteria; o__Desulfobacterales; f__Desulfosarcinaceae; g__Sva0081_sediment_group; s__uncultured_delta
1bfda60c62fcd647bffad3aa40ef8fef	0	0	0	0	0	0	0	0	0	0	0	0	0	0	0	0	0	0	0	0	0	0	0	0	0	0	0	2	8	10	5	13	8	5	5	5	d__Bacteria; p__Gemmatimonadota; c__BD2-11_terrestrial_group; o__BD2-11_terrestrial_group; f__BD2-11_terrestrial_group; g__BD2-11_terrestrial_group; s__uncultured_bacterium
fc7694bd9d8b9125003f43309dd77039	10	0	9	9	0	0	0	11	12	0	0	0	0	0	0	0	0	0	0	0	0	0	0	0	0	0	0	0	0	0	0	0	0	0	0	0	d__Bacteria; p__Spirochaetota; c__Spirochaetia; o__Spirochaetales; f__Spirochaetaceae; g__uncultured; s__uncultured_organism
888240dec12351a88afd6c4a9c6f63a0	4	0	0	11	0	9	0	3	0	0	0	8	0	0	0	14	8	0	0	0	0	0	0	0	0	0	1	0	0	0	0	0	0	0	0	0	d__Bacteria; p__Proteobacteria; c__Gammaproteobacteria; o__Cellvibrionales; f__Halieaceae; g__Pseudohaliea; s__uncultured_organism
bd9e54c2e89df19b2e6fb7066ec61fe7	5	3	5	3	4	1	0	6	3	6	0	5	0	0	0	0	6	0	0	0	0	0	0	0	0	0	0	0	0	0	0	0	0	0	0	0	d__Bacteria; p__Bacteroidota; c__Bacteroidia; o__Bacteroidales; f__Bacteroidetes_BD2-2; g__Bacteroidetes_BD2-2; s__uncultured_organism
2520297c6341b571cecba7388738619f	5	6	3	0	1	5	4	4	9	5	0	0	4	0	0	0	0	0	0	0	0	0	0	0	0	0	0	0	0	0	0	0	0	0	0	0	d__Bacteria; p__Bacteroidota; c__Bacteroidia; o__Bacteroidales; f__SB-5; g__SB-5; s__uncultured_organism
36d040e1b88f0207e4d823bb5edf0706	0	4	3	3	6	3	3	1	1	0	0	0	11	0	4	0	4	1	0	0	0	0	0	0	0	0	0	0	0	0	0	0	0	0	0	0	d__Bacteria; p__Planctomycetota; c__Pla4_lineage; o__Pla4_lineage; f__Pla4_lineage; g__Pla4_lineage
ca1ccfbd2d7e7b7807a256df60af5292	0	0	0	0	0	0	0	0	0	0	0	0	0	0	0	0	0	0	0	0	0	0	0	0	0	0	0	7	13	0	8	5	7	7	6	3	d__Bacteria; p__Bacteroidota; c__Bacteroidia; o__Chitinophagales; f__Saprospiraceae; g__uncultured; s__uncultured_bacterium
ac324f0793791ae6aee9ad237ef73b5f	5	4	1	10	4	0	8	2	3	8	5	0	0	0	0	0	0	0	0	2	0	5	0	2	0	0	0	0	0	0	0	0	0	0	0	0	d__Bacteria; p__Planctomycetota; c__Phycisphaerae; o__Phycisphaerales; f__Phycisphaeraceae; g__SM1A02; s__uncultured_bacterium
bfa3f1c020d2261305dc35b090256b70	6	16	4	6	15	6	0	0	8	0	0	0	0	0	0	0	0	0	0	0	0	0	0	0	0	0	0	0	0	0	0	0	0	0	0	0	d__Bacteria; p__Chloroflexi; c__Anaerolineae; o__SBR1031; f__SBR1031; g__SBR1031; s__uncultured_organism
9faa7b4c0a9a2079c5cca6ffbac0c896	0	0	0	0	0	0	0	0	0	0	0	16	0	0	13	24	11	0	0	0	0	0	0	0	0	0	0	0	0	0	0	0	0	0	0	0	d__Bacteria; p__Desulfobacterota; c__Desulfuromonadia; o__Bradymonadales; f__Bradymonadales; g__Bradymonadales
7fd2ed5642175af72153b587517d8692	0	0	0	0	0	0	0	0	0	0	0	23	1	0	10	29	6	4	0	0	0	0	0	0	0	0	0	0	0	0	0	0	0	0	0	0	d__Bacteria; p__Bacteroidota; c__Bacteroidia; o__Chitinophagales; f__uncultured; g__uncultured
2e70665a37893bfee49d1e49d9049bf7	0	0	0	0	0	0	0	0	0	0	0	0	13	13	10	0	2	24	0	0	0	0	0	0	0	0	0	0	0	0	0	0	0	0	0	0	d__Bacteria; p__Bacteroidota; c__Bacteroidia; o__Bacteroidales; f__Bacteroidetes_BD2-2; g__Bacteroidetes_BD2-2
4379ebb505a477780173573160e687d9	0	0	0	0	0	0	0	0	0	0	0	0	0	0	0	0	0	0	7	8	4	22	10	0	3	9	11	0	0	0	0	0	0	0	0	0	d__Archaea; p__Halobacterota; c__Halobacteria; o__Halobacterales; f__Halomicrobiaceae; g__Halomicroarcula
64c53fc9b202bd8f6c6e338289be8bef	0	0	0	0	0	0	0	0	0	0	0	0	0	0	0	0	0	0	0	46	0	0	0	0	15	20	0	0	0	0	0	0	0	0	0	0	d__Archaea; p__Halobacterota; c__Halobacteria; o__Halobacterales; f__Haloferacaceae
b9f779dd38a15ff94c0d8042f56227d3	0	0	0	0	0	0	0	0	0	0	0	0	0	0	0	0	0	0	0	11	0	16	22	11	9	2	9	0	0	0	0	0	0	0	0	0	d__Bacteria; p__Desulfobacterota; c__Desulfobacteria; o__Desulfobacterales; f__Desulfosarcinaceae; g__uncultured; s__uncultured_organism
eeec9cce755ff485eb613818a6cf0595	0	0	0	0	0	0	0	0	0	0	0	0	0	0	0	0	0	0	0	0	0	0	0	0	0	0	0	16	8	0	6	2	4	4	8	7	d__Bacteria; p__Modulibacteria; c__Moduliflexia; o__Moduliflexales; f__Moduliflexaceae; g__Moduliflexaceae; s__uncultured_organism
e356135aa946e31e1ebc914ba04f18ed	0	0	0	0	0	0	0	0	0	0	0	0	0	0	0	0	0	0	0	0	0	0	0	0	0	0	0	8	0	2	10	0	4	7	8	8	d__Bacteria; p__Proteobacteria; c__Gammaproteobacteria
4b07fefb63bcbc04acbaf2d32baed283	0	0	0	0	3	0	0	0	0	0	0	0	0	0	0	0	0	0	4	6	7	25	9	12	5	6	8	0	0	0	0	0	0	0	0	0	d__Bacteria; p__Chloroflexi; c__Chloroflexia; o__Chloroflexales; f__Chloroflexaceae; g__Candidatus_Chlorothrix; s__uncultured_organism
bde5a541301d724d8b394289bee24944	0	0	0	0	0	0	0	0	0	0	0	0	0	0	0	0	0	0	0	9	0	0	0	0	22	0	47	0	0	0	0	0	0	0	0	0	d__Bacteria; p__Cyanobacteria; c__Cyanobacteriia
d11dcb651c2ccac9191553c300ad7066	0	0	0	0	0	0	0	0	0	0	0	0	0	0	0	0	0	0	0	15	11	15	15	9	0	6	0	0	0	0	0	0	0	0	0	0	d__Bacteria; p__Desulfobacterota; c__Desulfuromonadia; o__Bradymonadales; f__Bradymonadaceae; g__Bradymonadaceae; s__uncultured_bacterium
46e0d21150c9d038859abad5e9cba667	0	0	0	0	0	0	0	0	0	0	0	0	0	0	0	0	0	0	0	0	0	0	0	0	0	0	0	9	16	7	10	11	0	6	0	0	d__Bacteria; p__Bacteroidota; c__Bacteroidia; o__Bacteroidales; f__Bacteroidetes_BD2-2; g__Bacteroidetes_BD2-2; s__uncultured_bacterium
f5eaeb6a8e529cfb0f628c0b534c6f6f	11	0	0	0	3	0	3	4	6	0	9	0	0	0	0	0	6	11	0	0	0	0	0	0	0	0	0	0	0	0	0	0	0	0	0	0	d__Bacteria; p__Proteobacteria; c__Alphaproteobacteria; o__Rhodobacterales; f__Rhodobacteraceae; g__Tropicimonas; s__uncultured_organism
1d28f01f12ab176e9f7d2ce13e36c738	2	5	0	0	0	0	1	0	0	11	5	0	2	0	0	0	3	3	0	0	0	0	0	0	0	0	0	0	0	0	0	0	0	0	0	0	d__Bacteria; p__Chloroflexi; c__Anaerolineae; o__SBR1031; f__SBR1031; g__SBR1031; s__uncultured_organism
51d04846d3e4272d9dc5a2db1d881dea	0	10	0	0	0	0	0	0	0	0	0	0	0	0	0	0	0	0	9	19	0	0	15	21	3	0	0	0	0	0	0	0	0	0	0	0	d__Bacteria; p__Chloroflexi; c__Anaerolineae; o__SBR1031; f__A4b; g__A4b; s__uncultured_organism
3caa3f492a84e913c267e1f51c37a07e	0	0	0	0	2	0	0	1	0	0	4	0	22	4	9	0	0	17	0	0	0	0	0	0	0	0	0	0	0	0	0	0	0	0	0	0	d__Bacteria; p__Calditrichota; c__Calditrichia; o__Calditrichales; f__Calditrichaceae; g__Caldithrix
33685d73debe9fad9616df78948aa1c3	0	0	0	0	0	0	0	7	0	0	34	0	0	0	0	10	4	0	0	0	0	0	0	0	0	0	0	0	0	0	0	0	0	0	0	0	d__Bacteria; p__Bacteroidota; c__Bacteroidia; o__Chitinophagales; f__Saprospiraceae; g__uncultured; s__uncultured_organism
8e70bd5c888a246f2840f287726ff0bb	0	0	0	0	0	0	0	0	0	9	0	0	0	0	0	0	0	0	0	0	20	14	17	9	0	0	0	0	0	0	0	0	0	0	0	0	d__Bacteria; p__Proteobacteria; c__Gammaproteobacteria
91807c0527aeab041dc2d90671cbfe8f	0	0	0	0	0	0	0	0	0	0	0	0	0	0	0	0	0	0	21	0	0	0	27	0	27	0	0	0	0	0	0	0	0	0	0	0	d__Bacteria; p__Firmicutes; c__Bacilli; o__Bacillales; f__Bacillaceae; g__Bacillus; s__Bacillus_sp.
88c8832eee761db6a0618dcc0732b09f	0	0	0	0	0	0	0	0	0	0	0	0	0	0	0	0	0	0	0	0	0	0	0	0	0	0	0	0	0	0	0	0	9	9	20	12	d__Bacteria; p__Desulfobacterota; c__Desulfobacteria; o__Desulfatiglandales; f__Desulfatiglandaceae; g__Desulfatiglans; s__uncultured_bacterium
20303e82e94a259afe3da8b38988a8d3	14	0	0	0	0	0	0	5	0	2	0	0	3	7	0	0	0	1	0	0	0	0	0	0	13	0	0	0	0	0	0	0	0	0	0	0	d__Bacteria; p__Caldatribacteriota; c__JS1; o__JS1; f__JS1; g__JS1; s__uncultured_organism
eae73222bf9c845cc1b39e9a4a913de3	0	0	0	0	0	0	0	0	0	0	0	0	0	0	0	0	0	0	11	2	0	10	13	2	15	6	13	0	0	0	0	0	0	0	0	0	d__Bacteria; p__Halanaerobiaeota; c__Halanaerobiia; o__Halanaerobiales; f__Halanaerobiaceae; g__Halanaerobium
e63e221bc8c672296531025d6b9185ef	0	0	0	0	0	0	0	0	0	0	0	0	0	0	0	0	0	0	8	8	7	4	7	9	12	10	8	0	0	0	0	0	0	0	0	0	d__Archaea; p__Nanohaloarchaeota; c__Nanosalinia; o__Nanosalinales; f__Nanosalinaceae; g__Nanosalinaceae
49c15eb9bb18dff82290499743c75b51	6	3	11	4	4	4	9	1	2	0	0	0	0	0	0	0	0	0	0	0	0	0	0	0	0	0	0	0	0	0	0	0	0	0	0	0	d__Archaea; p__Halobacterota; c__Halobacteria; o__Halobacterales; f__Haloadaptaceae; g__Haladaptatus; s__uncultured_archaeon
868f1eba16f55eb750ff5eed8108eab7	2	12	6	13	6	0	0	5	7	0	0	0	2	0	0	0	0	0	0	2	0	0	0	0	0	0	0	0	0	0	0	0	0	0	0	0	d__Bacteria; p__Patescibacteria; c__Microgenomatia; o__Candidatus_Pacebacteria; f__Candidatus_Pacebacteria; g__Candidatus_Pacebacteria; s__uncultured_bacterium
b3d8e0b4a6c8f334742351b0a1011b6d	1	3	0	0	20	4	2	0	19	0	0	0	0	0	0	5	0	0	0	0	0	0	0	0	0	0	0	0	0	0	0	0	0	0	0	0	d__Bacteria; p__Bacteroidota; c__Bacteroidia; o__Flavobacteriales; f__Flavobacteriaceae; g__Psychroflexus; s__uncultured_organism
b3e12d00885768f1c5b355588012e6b3	0	0	10	0	7	2	0	0	9	4	6	0	0	0	0	0	0	0	5	4	3	0	0	8	0	0	4	0	0	0	0	0	0	0	0	0	d__Bacteria; p__Proteobacteria; c__Gammaproteobacteria; o__Nitrococcales; f__Nitrococcaceae; g__Halopeptonella
4c98086539d6518adb5390c036946871	0	0	0	4	0	0	0	0	9	0	0	0	0	0	0	0	11	34	0	0	0	0	0	0	0	0	0	0	0	0	0	0	0	0	0	0	d__Bacteria; p__Chloroflexi; c__Anaerolineae; o__SBR1031; f__SBR1031; g__SBR1031; s__uncultured_bacterium
80a86f25aac478ad37572cf55aa5b05f	0	0	0	0	0	0	0	0	0	0	0	12	13	6	13	0	17	0	0	0	0	0	0	0	0	0	0	0	0	0	0	0	0	0	0	0	d__Bacteria; p__Desulfobacterota; c__Desulfobacteria; o__Desulfobacterales; f__Desulfosarcinaceae; g__Sva0081_sediment_group
e7ee2cf9e7fc58e983c225249572b8dd	0	0	0	0	0	0	0	0	0	0	0	0	19	13	21	11	0	0	0	0	0	0	0	0	0	0	0	0	0	0	0	0	0	0	0	0	d__Bacteria; p__Proteobacteria; c__Gammaproteobacteria; o__Nitrosococcales; f__Nitrosococcaceae
49754834104eb0b50e4abc6e0fba860b	0	0	0	0	0	0	0	0	0	0	0	0	0	0	0	0	0	0	15	7	9	9	0	11	0	7	11	0	0	0	0	0	0	0	0	0	d__Bacteria; p__Bacteroidota; c__Bacteroidia; o__Bacteroidales; f__Prolixibacteraceae; g__Tangfeifania; s__uncultured_organism
649513b81e3a6e0be724a47d290ccf68	0	0	0	0	0	0	0	0	0	0	0	0	0	0	0	0	0	0	7	7	0	3	33	10	8	0	9	0	0	0	0	0	0	0	0	0	d__Archaea; p__Halobacterota; c__Halobacteria; o__Halobacterales; f__Haloferacaceae
3e5b8a0f22fc2bb69abe57b6ae108956	0	0	0	0	0	0	0	0	0	0	0	0	0	0	0	0	0	0	0	14	14	0	12	0	13	9	9	0	0	0	0	0	0	0	0	0	d__Bacteria; p__Firmicutes; c__Clostridia; o__Peptostreptococcales-Tissierellales
074525014acf68aeab5ead9dad17866d	0	0	0	0	0	0	0	0	0	0	0	0	0	0	0	0	0	0	0	0	0	0	0	0	0	0	0	6	13	7	4	4	10	7	0	6	d__Bacteria; p__Planctomycetota; c__Planctomycetes; o__Pirellulales; f__Pirellulaceae; g__uncultured
76a00f03c1b6f909c324335ce31780d0	4	1	0	9	0	7	2	5	0	2	0	2	6	6	0	0	6	0	0	0	3	0	0	0	0	0	0	0	0	0	0	0	0	0	0	0	d__Bacteria; p__Zixibacteria; c__Zixibacteria; o__Zixibacteria; f__Zixibacteria; g__Zixibacteria; s__uncultured_bacterium
093e56d4a384ef7df82093711f495a43	5	2	0	0	3	6	11	0	2	0	0	5	0	17	0	3	0	0	0	0	0	0	0	0	0	0	0	0	0	0	0	0	0	0	0	0	d__Bacteria; p__Planctomycetota; c__Phycisphaerae; o__CCM11a; f__CCM11a; g__CCM11a
0996237e5ea6b7bcc0cff2fe7843368c	0	1	0	0	0	7	5	5	0	0	17	7	2	3	4	0	0	6	0	0	0	0	0	0	0	0	0	0	0	0	0	0	0	0	0	0	d__Bacteria; p__Actinobacteriota; c__Acidimicrobiia; o__Actinomarinales; f__uncultured; g__uncultured; s__uncultured_bacterium
4d1905edbfd40bcc32c7f1f8f7f886fe	0	0	0	0	0	0	0	0	0	0	0	0	0	0	0	0	0	0	3	11	17	4	1	14	10	5	3	0	0	0	0	0	0	0	0	0	Unassigned
1f03d334450f598ad347b6a4e57831e8	0	0	0	0	0	0	0	0	0	0	0	0	0	0	0	0	0	0	0	0	0	0	0	0	0	0	0	3	10	13	4	8	5	3	6	5	d__Bacteria; p__Spirochaetota; c__Spirochaetia; o__Spirochaetales; f__Spirochaetaceae; g__Treponema
985ea9ce0b48911f4c41216860569ce2	0	0	0	0	0	0	0	0	0	0	0	0	0	0	0	0	0	0	0	0	0	0	0	0	0	0	0	10	0	9	7	8	4	2	6	3	d__Bacteria; p__Proteobacteria; c__Alphaproteobacteria; o__Rhodobacterales; f__Rhodobacteraceae
3d6f1a8a3581e5d58cbffa369cf73870	0	0	0	0	0	0	0	0	0	0	0	0	0	0	0	0	0	0	0	0	0	0	0	0	0	0	0	5	3	4	6	2	4	9	7	2	d__Bacteria; p__Bacteroidota; c__Bacteroidia; o__Chitinophagales; f__Saprospiraceae; g__uncultured
8ffa5623b688f06ebb22a7b603e4f8a9	0	0	0	0	0	0	0	0	0	0	0	0	0	0	0	0	0	0	0	0	0	0	0	0	0	0	0	0	10	7	9	0	12	4	11	2	d__Bacteria; p__Verrucomicrobiota; c__Verrucomicrobiae; o__Chthoniobacterales; f__Chthoniobacteraceae
cd73382ea5529ac9d12db0e77c8b1522	0	0	0	0	0	0	0	0	0	0	0	0	0	0	0	0	0	0	0	0	0	0	0	0	0	0	0	0	0	0	0	0	21	13	0	11	d__Bacteria; p__Chloroflexi; c__Anaerolineae; o__Anaerolineales; f__Anaerolineaceae; g__uncultured; s__uncultured_bacterium
6bb47a948937d61c77c4f66b6b50d7b6	2	0	0	0	3	0	0	0	0	3	4	0	16	10	7	0	3	5	0	0	0	0	0	0	0	0	0	0	0	0	0	0	0	0	0	0	d__Bacteria; p__Gemmatimonadota; c__Gemmatimonadetes; o__Gemmatimonadales; f__Gemmatimonadaceae; g__uncultured; s__uncultured_bacterium
3501642667e4219c1041f8ee1c7b4662	7	4	10	0	6	0	6	5	0	0	0	0	0	0	8	0	0	15	0	0	0	0	0	0	0	0	0	0	0	0	0	0	0	0	0	0	d__Bacteria; p__Proteobacteria; c__Alphaproteobacteria; o__Rhizobiales; f__Rhizobiales_Incertae_Sedis; g__Dichotomicrobium; s__uncultured_organism
743bf1bb1902783b5e5efce68bc38284	5	5	10	11	4	0	6	11	2	4	0	0	0	0	0	0	0	0	0	0	0	0	0	0	0	0	0	0	0	0	0	0	0	0	0	0	d__Bacteria; p__Bacteroidota; c__Bacteroidia; o__Bacteroidales; f__SB-5; g__SB-5; s__uncultured_organism
c40040f71ffcf07940d25d8dfd813e66	5	0	0	7	3	1	0	0	6	0	0	9	0	0	0	7	4	0	0	0	0	4	12	0	4	0	0	0	0	0	0	0	0	0	0	0	d__Archaea; p__Halobacterota; c__Halobacteria; o__Halobacterales
11cf3827a98d1253ebf31ee45a0935ee	16	0	0	0	0	23	0	9	0	0	0	15	0	0	0	0	0	0	0	0	0	0	0	0	0	0	0	0	0	0	0	0	0	0	0	0	d__Archaea; p__Halobacterota; c__Halobacteria; o__Halobacterales; f__Haloferacaceae
7e1a9f7017fe614f098a37a769f1d15f	0	11	4	10	5	0	5	0	0	6	5	0	1	0	0	0	0	0	0	0	0	0	0	0	0	0	0	0	0	0	0	0	0	0	0	0	d__Bacteria; p__Bacteroidota; c__Bacteroidia; o__Bacteroidales; f__Marinilabiliaceae; g__uncultured
128428dcf3a928ebf42d078f2883c4c4	0	0	0	0	0	0	0	0	0	0	0	0	17	15	0	0	0	23	0	0	0	0	0	0	4	0	5	0	0	0	0	0	0	0	0	0	d__Bacteria; p__Chloroflexi; c__Anaerolineae; o__Anaerolineales; f__Anaerolineaceae; g__uncultured; s__uncultured_organism
4cc305d5738d58ff32c083537a22556d	0	0	0	0	0	0	0	0	0	0	0	0	0	0	0	0	0	0	7	13	7	10	0	10	8	10	13	0	0	0	0	0	0	0	0	0	d__Bacteria; p__Chloroflexi; c__Anaerolineae; o__SBR1031; f__A4b; g__A4b; s__uncultured_organism
4b6ed2b0a58fe9b819577b8644e988fc	0	0	0	0	0	0	0	0	0	0	0	0	0	0	0	0	0	0	8	16	0	11	15	7	0	9	8	0	0	0	0	0	0	0	0	0	d__Archaea; p__Nanohaloarchaeota; c__Nanosalinia; o__Nanosalinales; f__Nanosalinaceae; g__Nanosalinaceae; s__uncultured_haloarchaeon
e7c6c8031f5314ae0a97cbb3a9afd758	0	0	0	0	0	0	0	0	0	0	0	0	0	0	0	0	0	0	32	0	0	0	0	0	18	13	0	0	0	0	0	0	0	0	0	0	d__Bacteria; p__Firmicutes; c__Bacilli; o__Bacillales; f__Bacillaceae; g__Bacillus
395613271bbd516dc76431c710d21f8f	0	0	0	0	0	0	0	0	0	0	0	0	0	0	0	0	0	0	0	0	0	0	0	0	0	0	0	12	5	6	5	7	7	0	8	7	d__Bacteria; p__Bacteroidota; c__Bacteroidia; o__Sphingobacteriales; f__Lentimicrobiaceae; g__Lentimicrobiaceae; s__uncultured_organism
b94d98083ef3a1e09ed09e7cbe080e9e	0	0	0	0	0	0	0	0	0	0	0	0	0	0	0	0	0	0	11	7	8	10	16	0	6	0	10	0	0	0	0	0	0	0	0	0	d__Bacteria; p__Proteobacteria; c__Gammaproteobacteria; o__Oceanospirillales; f__Alcanivoracaceae1; g__Alcanivorax
8e1ea1bddd5befac2c0417c1474df68a	0	0	0	0	0	0	0	0	0	0	0	0	0	0	0	0	0	0	22	13	6	0	0	9	4	8	0	0	0	0	0	0	0	0	0	0	d__Bacteria; p__Firmicutes; c__Bacilli; o__Bacillales; f__Bacillaceae; g__Bacillus
d764395b6efdbe1d58ab4f35753d8ea2	0	0	0	0	0	0	0	0	0	0	0	0	0	0	0	0	0	0	18	0	15	22	0	16	0	0	0	0	0	0	0	0	0	0	0	0	d__Archaea; p__Halobacterota; c__Halobacteria; o__Halobacterales; f__Halomicrobiaceae; g__Halomicrobium
f0985b6d6aac367eff662ab481dba56c	0	0	0	0	0	0	0	0	0	0	0	0	0	0	0	0	0	0	0	4	15	37	10	4	0	0	0	0	0	0	0	0	0	0	0	0	d__Archaea; p__Halobacterota; c__Halobacteria; o__Halobacterales; f__Haloferacaceae; g__Halolamina; s__uncultured_archaeon
c0afd2cc8a9ca66eb5efe52591c5ae74	4	0	10	12	0	5	0	10	9	0	0	0	0	0	0	0	4	5	0	0	0	0	0	0	0	0	0	0	0	0	0	0	0	0	0	0	d__Bacteria; p__Proteobacteria; c__Alphaproteobacteria; o__Caulobacterales; f__Parvularculaceae
504da3f71a37ddd6b6c4b297019c44fe	6	0	0	0	0	10	2	6	3	0	0	0	0	0	0	0	0	10	0	0	0	0	0	0	0	0	0	0	0	0	0	0	0	0	0	0	d__Bacteria; p__Chloroflexi; c__Anaerolineae; o__SBR1031; f__SBR1031; g__SBR1031; s__uncultured_organism
a05e54800b9c6fe1b5e36ad16a3c5b43	0	2	4	2	0	3	13	3	0	0	0	8	5	0	0	4	7	0	0	0	0	0	0	0	0	0	0	0	0	0	0	0	0	0	0	0	d__Archaea; p__Halobacterota; c__Halobacteria; o__Halobacterales; f__Halomicrobiaceae; g__Halapricum
9d188eb3efa407fa5885f53284cc5310	0	0	3	0	0	0	0	0	2	16	6	0	0	0	0	0	0	0	0	0	0	0	0	0	0	0	0	0	0	0	0	0	0	0	0	0	d__Archaea; p__Micrarchaeota; c__Micrarchaeia; o__Micrarchaeales; f__Micrarchaeales; g__Micrarchaeales; s__uncultured_euryarchaeote
ab92bf118a640db02ce0239778228374	0	0	0	0	0	0	0	7	0	0	0	0	5	7	6	0	0	20	0	0	0	0	0	0	0	0	0	0	0	0	0	0	0	0	0	0	d__Bacteria; p__Chloroflexi; c__Chloroflexia; o__Chloroflexales; f__Chloroflexaceae; g__Candidatus_Chlorothrix; s__uncultured_organism
35b8022b30c5449b179a7b63e2b78395	0	0	0	0	0	0	0	0	0	0	2	19	4	0	14	12	5	3	0	0	0	0	0	0	0	0	0	0	0	0	0	0	0	0	0	0	d__Bacteria; p__Bacteroidota; c__Rhodothermia; o__Rhodothermales; f__Rhodothermaceae; g__uncultured
bfdf14ec45d3cff47fdb74dfcac949b1	0	0	0	0	0	0	0	0	0	0	0	0	0	0	0	0	0	0	0	0	0	0	0	0	0	0	0	5	5	6	9	7	6	5	6	7	d__Bacteria; p__TA06; c__TA06; o__TA06; f__TA06; g__TA06; s__uncultured_bacterium
f4a2a745c886f0670e12744cac378cde	0	9	5	14	0	0	5	0	0	7	0	0	0	3	0	2	3	0	0	3	0	0	0	0	5	0	0	0	0	0	0	0	0	0	0	0	d__Bacteria; p__Planctomycetota; c__Phycisphaerae; o__DG-20; f__DG-20; g__DG-20
a8e673db985397926491161bce00c1f4	0	9	0	0	3	0	0	4	6	7	24	0	0	0	0	0	0	0	0	0	0	0	0	0	0	0	0	0	0	0	0	0	0	0	0	0	d__Bacteria; p__Firmicutes; c__Clostridia; o__Clostridia; f__Hungateiclostridiaceae; g__UCG-012; s__uncultured_organism
0b226d5835fbfb31ae7711911d6c5efa	0	0	4	17	0	0	0	0	14	0	11	0	0	0	9	7	0	0	0	0	0	0	0	0	0	0	0	0	0	0	0	0	0	0	0	0	d__Bacteria; p__Bacteroidota; c__Bacteroidia; o__Chitinophagales; f__Saprospiraceae; g__Lewinella; s__uncultured_organism
3cad50bcf48b75dc3e7e1698c588763b	0	0	0	0	0	0	0	0	0	0	0	0	0	0	0	0	0	0	15	0	0	9	11	8	9	6	0	0	0	0	0	0	0	0	0	0	d__Bacteria; p__Fibrobacterota; c__Fibrobacteria; o__Fibrobacterales
159bb8ed43da4d0ea7f5ffe8ef43c2a5	0	0	0	0	0	0	0	0	0	0	6	15	0	11	9	20	6	0	0	0	0	0	0	0	0	0	0	0	0	0	0	0	0	0	0	0	d__Bacteria; p__Proteobacteria; c__Alphaproteobacteria; o__Defluviicoccales
c1925fc21127b91be7a8b5158c5fa7f7	0	0	0	0	0	0	0	0	0	0	12	0	0	0	0	0	0	0	0	0	14	0	0	8	0	12	0	3	0	0	2	0	2	5	0	0	d__Bacteria; p__Cyanobacteria; c__Cyanobacteriia; o__Phormidesmiales; f__Phormidesmiaceae; g__Phormidium_MBIC10003; s__uncultured_organism
c49ffc443f514d8f78ed22c5139dc4c2	0	0	0	0	0	0	0	0	0	0	0	5	0	0	0	0	0	0	10	10	14	15	7	0	11	0	0	0	0	0	0	0	0	0	0	0	d__Archaea; p__Halobacterota; c__Halobacteria; o__Halobacterales; f__Haloferacaceae; g__Haloplanus
46db36180051d9864b14eaf0c3686863	0	0	0	0	0	0	0	0	0	0	0	0	11	13	20	0	0	17	0	0	0	0	0	0	0	0	0	0	0	0	0	0	0	0	0	0	d__Bacteria; p__Proteobacteria; c__Alphaproteobacteria; o__Rhizobiales; f__Rhizobiales_Incertae_Sedis; g__Dichotomicrobium; s__uncultured_organism
ba4058fd724c44ddf13854d0388aabc5	0	0	0	0	0	0	0	0	0	0	0	0	0	0	0	0	0	0	0	0	0	0	0	0	0	0	0	8	0	6	2	4	5	4	0	14	d__Bacteria; p__Calditrichota; c__Calditrichia; o__Calditrichales; f__Calditrichaceae; g__Caldithrix
3043f7d7eb67efc541a9f047aabfef21	12	0	0	0	15	8	4	0	5	0	0	10	0	0	0	0	4	0	0	0	0	0	0	0	0	0	0	0	0	0	0	0	0	0	0	0	d__Archaea; p__Halobacterota; c__Halobacteria; o__Halobacterales; f__Haloferacaceae; g__Haloarchaeobius
933848e5cd2d2c1e7198c60f0303de1a	5	6	7	0	1	1	2	1	3	3	0	0	3	0	3	1	4	8	0	0	0	0	0	0	0	0	0	0	0	0	0	0	0	0	0	0	d__Bacteria; p__Planctomycetota; c__Phycisphaerae; o__Phycisphaerales; f__Phycisphaeraceae; g__uncultured
2eca3f94060108f1d5ea67e70f6c8237	7	0	0	0	0	4	5	4	0	5	0	0	0	0	0	0	9	0	0	0	7	0	5	0	0	0	0	0	0	0	0	0	0	0	0	0	d__Bacteria; p__Acidobacteriota; c__Thermoanaerobaculia; o__Thermoanaerobaculales; f__Thermoanaerobaculaceae; g__Subgroup_23
6bcd4116cf1fec4ce0cdf6096bcb6420	0	7	4	0	0	0	0	15	4	0	0	0	7	0	0	16	2	0	0	0	0	0	0	0	0	0	0	0	0	0	0	0	0	0	0	0	d__Bacteria; p__Spirochaetota; c__Spirochaetia; o__Spirochaetales; f__Spirochaetaceae; g__Spirochaeta_2; s__uncultured_organism
0157d48d3de86c79d5b75236c8339554	0	0	2	1	0	3	8	5	0	0	1	7	6	5	6	5	0	8	0	0	0	0	0	0	0	0	0	0	0	0	0	0	0	0	0	0	d__Bacteria; p__Chloroflexi; c__Anaerolineae; o__Caldilineales; f__Caldilineaceae; g__uncultured; s__uncultured_bacterium
0524332867db7efd4efd8d8b1549fca6	0	0	1	16	0	0	0	2	2	4	0	0	0	6	5	9	4	5	0	0	0	0	0	0	0	0	0	0	0	0	0	0	0	0	0	0	d__Bacteria; p__Bacteroidota; c__Bacteroidia; o__Cytophagales; f__Cyclobacteriaceae; g__Catalinimonas
e0d184b0a0e19be31a88b59fc56d1693	0	0	0	0	0	2	9	8	0	0	0	0	4	0	0	0	0	0	5	0	0	5	10	0	5	3	6	0	0	0	0	0	0	0	0	0	d__Bacteria; p__Spirochaetota; c__Spirochaetia; o__Spirochaetales; f__Spirochaetaceae; g__Sediminispirochaeta; s__uncultured_organism
0ece38f538ee8860a03b557f6fc64373	0	0	0	0	0	0	3	0	0	0	0	0	0	0	0	0	0	0	0	0	0	6	0	0	2	0	4	0	12	13	0	9	6	4	0	0	d__Bacteria; p__Hydrogenedentes; c__Hydrogenedentia; o__Hydrogenedentiales; f__Hydrogenedensaceae; g__YC-ZSS-LKJ63; s__uncultured_organism
6893036f52ee82ee420f5f1c19cf74ba	0	0	0	0	0	0	0	0	0	0	0	0	0	0	0	0	0	0	0	0	0	0	0	0	0	0	0	9	7	4	2	0	9	7	7	2	d__Bacteria; p__Actinobacteriota; c__Acidimicrobiia; o__Actinomarinales; f__uncultured; g__uncultured; s__uncultured_bacterium
fdae5e32b09224af4035497dd2774395	0	0	0	0	0	0	0	0	0	0	0	0	0	0	0	0	0	0	0	0	0	0	0	0	0	0	0	11	9	6	7	4	2	0	4	8	d__Bacteria
0aa8a829362672556ae6ab02cfb145a9	7	21	6	10	2	0	0	0	5	0	3	0	0	0	0	0	0	0	0	0	0	0	0	0	0	0	0	0	0	0	0	0	0	0	0	0	d__Bacteria; p__Planctomycetota; c__Phycisphaerae; o__Phycisphaerales; f__AKAU3564_sediment_group; g__AKAU3564_sediment_group; s__uncultured_organism
6360b22a593711909b49f25affb63fab	7	0	0	0	0	4	13	0	0	10	0	0	0	0	0	0	0	0	0	0	0	0	0	0	0	0	0	0	0	0	0	0	0	0	0	0	d__Bacteria; p__Myxococcota; c__Polyangia
e41f283bfd70c9061467924cb70a6f22	0	0	2	0	0	0	0	0	0	0	0	4	6	8	2	0	3	5	0	0	0	0	0	0	0	0	0	5	0	0	5	0	0	2	0	1	d__Bacteria; p__Acidobacteriota
202d68849d206b73abbfe4cd771dcd27	0	0	0	0	0	2	4	5	5	0	0	5	0	0	0	10	1	9	0	0	0	0	0	0	0	0	0	0	0	0	0	0	0	0	0	0	d__Bacteria; p__Chloroflexi; c__Anaerolineae; o__Ardenticatenales; f__uncultured; g__uncultured; s__uncultured_bacterium
580aea70d3d29cb794d82dc2bc236828	0	0	0	0	0	0	0	0	0	0	0	11	6	10	12	10	0	14	0	0	0	0	0	0	0	0	0	0	0	0	0	0	0	0	0	0	d__Bacteria; p__Planctomycetota; c__Planctomycetes; o__Pirellulales; f__Pirellulaceae; g__Pir4_lineage
3310fa266f3a926dab7197660a2a5c19	0	0	0	0	0	0	0	0	0	0	0	0	0	0	0	0	0	0	0	6	5	20	15	4	6	9	10	0	0	0	0	0	0	0	0	0	d__Archaea; p__Halobacterota; c__Halobacteria; o__Halobacterales; f__Halomicrobiaceae; g__Halomicroarcula
b67856a4eb820a7ac612e9f299010400	0	0	0	0	0	0	0	0	0	0	0	0	0	0	0	0	0	0	0	0	0	0	0	0	0	0	0	8	13	0	4	3	3	0	14	6	d__Bacteria; p__Bacteroidota; c__Bacteroidia; o__Flavobacteriales; f__Cryomorphaceae; g__uncultured
92fe6616fa8c11cb5dbebcc6c8928434	0	0	0	0	0	0	0	0	0	0	0	0	0	0	0	0	0	0	0	0	0	0	0	0	0	0	0	0	2	4	8	5	6	5	6	4	d__Bacteria; p__Acidobacteriota; c__Thermoanaerobaculia; o__Thermoanaerobaculales; f__Thermoanaerobaculaceae; g__Subgroup_23
bb7720bf51ecb6a499fbad8958c135e0	7	0	4	11	0	0	0	4	8	4	0	0	0	0	0	6	0	0	0	0	0	0	0	0	0	0	0	0	0	0	0	0	0	0	0	0	d__Bacteria; p__Chloroflexi; c__Anaerolineae; o__SBR1031; f__A4b; g__A4b; s__uncultured_organism
541c98dc8d66d4ad01dd579794e15dbf	2	0	0	0	3	0	0	0	0	0	0	0	13	0	15	0	0	24	0	0	0	0	0	0	0	0	0	0	0	0	0	0	0	0	0	0	d__Bacteria; p__NKB15; c__NKB15; o__NKB15; f__NKB15; g__NKB15; s__uncultured_organism
652fd44dd6e306b531d555cdb55baa5c	5	4	0	0	0	0	7	3	2	12	0	0	0	0	0	0	0	0	0	0	0	2	1	0	0	0	0	0	0	0	0	0	0	0	0	0	d__Bacteria; p__Proteobacteria; c__Gammaproteobacteria; o__Halothiobacillales; f__Thioalkalibacteraceae; g__Guyparkeria
279d2a235c68f30eb3eada100ef8e725	6	3	9	3	6	5	0	0	0	0	0	0	1	10	12	0	0	0	0	0	0	0	0	0	0	0	0	0	1	0	0	0	0	0	0	0	d__Bacteria; p__Bacteroidota; c__Bacteroidia; o__Bacteroidales; f__SB-5; g__SB-5; s__uncultured_organism
ffcc4c0dd164f6298a08e064a0b3154a	0	0	0	0	0	9	11	0	0	0	0	0	0	0	0	0	2	0	0	5	3	12	4	0	0	2	7	0	0	0	0	0	0	0	0	0	d__Bacteria; p__Caldatribacteriota; c__JS1; o__JS1; f__JS1; g__JS1; s__uncultured_organism
930f73aec362f1e1fbf3fb2e385f4960	0	0	0	0	0	17	0	15	0	0	0	0	0	0	0	0	0	0	0	0	0	0	0	0	0	0	0	0	0	0	0	0	0	0	0	0	d__Bacteria; p__Myxococcota; c__Myxococcia; o__Myxococcales; f__Myxococcaceae; g__P3OB-42; s__uncultured_organism
29a952e588f642e1fff8e6f88a273b7f	0	0	0	0	0	0	0	0	0	0	0	0	0	0	10	12	20	8	0	0	0	0	0	0	0	0	0	0	0	0	0	0	0	0	0	0	d__Bacteria; p__Acidobacteriota; c__Thermoanaerobaculia; o__Thermoanaerobaculales; f__Thermoanaerobaculaceae; g__Subgroup_10; s__uncultured_bacterium
3e4b9fc50e739e7726d965df95bea1b9	0	0	0	0	0	0	0	0	0	0	0	0	0	0	0	0	0	0	4	15	4	2	6	7	3	14	9	0	0	0	0	0	0	0	0	0	d__Bacteria; p__Bacteroidota; c__Bacteroidia; o__Flavobacteriales; f__Cryomorphaceae; g__Owenweeksia
6d9ac7a16228b98ec63f2c23491e6a2a	0	0	0	0	0	0	0	0	0	0	0	0	0	0	0	0	0	0	0	0	0	0	0	0	0	0	0	4	0	4	10	5	8	1	5	4	d__Bacteria; p__Calditrichota; c__Calditrichia; o__Calditrichales; f__Calditrichaceae
cb23ccaeece6176629a4f67d319d3f1f	0	0	0	0	0	0	0	0	0	0	0	0	0	0	0	0	0	0	0	0	0	0	0	0	0	0	0	5	3	5	0	0	7	11	7	9	d__Bacteria; p__Bacteroidota; c__Bacteroidia; o__Bacteroidales; f__Bacteroidetes_vadinHA17; g__Bacteroidetes_vadinHA17; s__uncultured_bacterium
ca967334e05a3bfb994e8a8761013b31	0	0	0	0	0	0	0	0	0	0	0	0	0	0	0	0	0	0	0	0	0	0	0	0	0	0	0	5	8	3	5	6	0	11	0	7	d__Bacteria
d3fdcf5de86c67d46cdd0584054b9838	0	0	0	0	0	0	0	0	0	0	0	0	0	0	0	0	0	0	0	0	0	0	0	0	0	0	0	0	0	0	0	0	0	0	60	0	d__Bacteria; p__Proteobacteria; c__Alphaproteobacteria; o__Rhodobacterales; f__Rhodobacteraceae; g__Roseicyclus
4d2338e6d21c10ec5ba92a676a83747c	8	0	0	0	13	0	0	0	0	4	0	0	0	0	0	19	10	0	0	0	0	0	0	0	0	0	0	0	0	0	0	0	0	0	0	0	d__Bacteria; p__Proteobacteria; c__Alphaproteobacteria; o__Rhodobacterales; f__Rhodobacteraceae; g__Limibaculum; s__uncultured_organism
e3aab460dce1ea3767b4bb11d57614b7	4	0	0	0	2	28	0	5	0	0	0	0	0	0	0	0	4	6	0	0	0	0	0	0	0	0	0	0	0	0	0	0	0	0	0	0	d__Bacteria; p__Zixibacteria; c__Zixibacteria; o__Zixibacteria; f__Zixibacteria; g__Zixibacteria; s__uncultured_bacterium
0cfd4f6bb4e8f5e705ca5aa21473c1a1	0	0	10	10	0	9	7	0	1	0	0	0	0	0	0	0	0	0	0	0	0	0	0	0	11	0	0	0	0	0	0	0	0	0	0	0	d__Bacteria; p__Proteobacteria; c__Gammaproteobacteria; o__Nitrosococcales; f__Nitrosococcaceae; g__CI75cm.2.12
cc8daece9a27a8f3443726f81ebb4455	0	0	0	20	11	5	0	11	5	0	0	0	0	0	0	0	0	0	0	0	0	0	0	0	0	0	0	0	0	0	0	0	0	0	0	0	d__Bacteria; p__Latescibacterota; c__Latescibacteria; o__Latescibacterales; f__Latescibacteraceae; g__Latescibacteraceae; s__uncultured_organism
a6cb1dd9db81e16686c61b92c4a0d925	0	0	0	6	0	3	0	0	4	3	9	0	3	0	0	4	0	17	0	0	0	0	0	0	0	0	0	0	0	0	0	0	0	0	0	0	d__Bacteria; p__Proteobacteria; c__Gammaproteobacteria
3bfcb1c902a1498e052914da40e90ff4	0	0	0	0	0	0	5	4	0	0	0	7	8	0	0	5	7	7	7	0	0	0	0	0	0	0	0	0	0	0	0	0	0	0	0	0	d__Bacteria; p__Acidobacteriota; c__Subgroup_22; o__Subgroup_22; f__Subgroup_22; g__Subgroup_22; s__uncultured_bacterium
76fac97a246f653a8f2bc24ea5e793b2	0	0	0	0	0	0	0	0	0	16	0	5	5	0	0	0	15	0	0	0	0	0	0	0	0	0	0	0	0	0	0	0	0	0	0	0	d__Bacteria; p__Proteobacteria; c__Gammaproteobacteria; o__Arenicellales; f__Arenicellaceae; g__Candidatus_Thiosymbion
2af042647261c3cc4b9a7593694881d5	0	0	0	0	0	0	0	0	0	0	0	0	12	15	13	0	0	7	0	0	0	0	0	0	0	0	0	0	0	0	0	0	0	0	0	0	d__Bacteria; p__Spirochaetota; c__Spirochaetia; o__Spirochaetales; f__Spirochaetaceae; g__Spirochaeta_2
9a14dd7bb83e6af76e42c41fac7a2ae6	0	0	0	0	0	0	0	0	0	0	0	0	0	0	0	0	0	0	0	0	0	0	0	0	0	0	0	9	6	8	2	1	4	12	8	0	d__Bacteria; p__Desulfobacterota; c__Desulfovibrionia; o__Desulfovibrionales; f__Desulfomicrobiaceae; g__Desulfomicrobium
4a1d290320a36ea159af322073025c10	0	0	0	0	0	0	0	0	0	0	0	0	0	0	0	0	0	0	0	0	0	0	0	0	0	0	0	0	1	0	3	7	7	0	16	8	d__Bacteria; p__Proteobacteria; c__Alphaproteobacteria; o__Holosporales; f__Holosporaceae; g__uncultured
e1e3b998aa098ff82bbe1d2bee8b358d	7	0	9	0	6	0	0	3	8	0	0	0	5	5	4	0	0	3	0	0	0	0	0	0	0	0	0	0	0	0	0	0	0	0	0	0	d__Bacteria; p__Firmicutes; c__Bacilli; o__Bacillales; f__Bacillaceae; g__Bacillus
c778e747da4a3d6b69febacd433054b7	0	5	5	0	10	0	0	6	10	0	0	0	0	0	0	0	0	0	0	0	0	0	0	0	0	0	0	0	0	0	0	0	0	0	0	0	d__Bacteria; p__Planctomycetota; c__Phycisphaerae; o__Phycisphaerales; f__Phycisphaeraceae; g__SM1A02; s__uncultured_organism
3dc7bb1b96c272c3d6b1005835d8e790	0	0	5	0	0	0	0	0	1	9	4	0	3	8	6	0	0	0	0	0	0	0	0	0	0	0	0	0	0	0	0	0	0	0	0	0	d__Bacteria; p__Desulfobacterota; c__Desulfomonilia; o__Desulfomonilales; f__Desulfomonilaceae; g__Desulfomonile
6bf3f32cf04a4b7fda28aadf09023be4	0	0	0	0	0	9	0	4	0	3	0	0	0	6	12	0	9	11	0	0	0	0	0	0	0	0	0	0	0	0	0	0	0	0	0	0	d__Bacteria; p__Acidobacteriota; c__Thermoanaerobaculia; o__Thermoanaerobaculales; f__Thermoanaerobaculaceae; g__Subgroup_23
9f82ecde8198e91cc243c15686003bc3	0	0	0	0	0	0	0	0	0	0	0	4	11	8	8	5	3	11	0	0	0	0	0	0	0	0	0	0	0	0	0	0	0	0	0	0	d__Bacteria; p__Bacteroidota; c__Ignavibacteria; o__Ignavibacteriales
16fa7e190a15bdb25e8dd338ffc7aa12	0	0	0	0	0	0	0	0	0	0	0	0	7	9	32	0	1	5	0	0	0	0	0	0	0	0	0	0	0	0	0	0	0	0	0	0	d__Archaea; p__Nanoarchaeota; c__Nanoarchaeia; o__Woesearchaeales; f__Woesearchaeales; g__Woesearchaeales; s__uncultured_archaeon
84c4e38278d2ffb6bf6f1ced751341cb	0	0	0	0	0	0	0	0	0	0	0	0	0	0	0	0	0	0	10	10	9	0	6	7	6	3	10	0	0	0	0	0	0	0	0	0	d__Bacteria; p__Spirochaetota; c__Spirochaetia; o__Spirochaetales; f__Spirochaetaceae; g__Spirochaeta_2; s__uncultured_organism
7d74bedd36bca9c97f1faacdc588ce2f	0	0	0	0	0	0	0	0	0	0	0	0	0	0	0	0	0	0	0	0	0	0	0	0	0	0	0	7	6	9	4	4	6	0	4	0	d__Bacteria; p__Spirochaetota; c__Spirochaetia; o__Spirochaetales; f__Spirochaetaceae; g__Alkalispirochaeta; s__uncultured_organism
929ee273fcd389b3293ef9a42869c75c	0	0	0	0	0	0	0	0	0	0	0	0	0	0	0	0	0	0	0	0	0	0	0	0	0	0	0	15	13	0	0	7	10	6	0	0	d__Bacteria; p__Proteobacteria; c__Alphaproteobacteria; o__Rhodobacterales; f__Rhodobacteraceae; g__uncultured
82528f2bebdedfa6e9c6167771ada80b	0	0	0	0	0	0	0	0	0	0	0	0	0	0	0	0	0	0	0	0	0	0	0	0	0	0	0	0	8	13	0	9	6	9	4	6	d__Bacteria; p__Chloroflexi; c__Anaerolineae; o__1-20; f__1-20; g__1-20; s__uncultured_bacterium
4a6976a4f5f88f7d9be986e9da0daf46	1	0	0	2	4	13	6	7	5	4	0	0	0	0	0	0	0	0	0	0	0	0	0	0	0	0	0	0	0	0	0	0	0	0	0	0	d__Bacteria; p__Bacteroidota; c__Bacteroidia; o__Flavobacteriales; f__Flavobacteriaceae; g__Nonlabens
9cc6b6151d6d73e4fbc224ab5c16d0be	2	4	10	0	0	5	0	0	10	5	2	0	6	8	0	0	0	0	0	0	0	0	0	0	0	0	0	0	0	0	0	0	0	0	0	0	d__Bacteria; p__Zixibacteria; c__Zixibacteria; o__Zixibacteria; f__Zixibacteria; g__Zixibacteria; s__uncultured_bacterium
14cf4b540758bc6f75b43fe3e212b741	0	0	0	0	0	0	0	0	0	0	0	0	0	0	0	0	0	0	16	6	24	0	0	19	0	5	0	0	0	0	0	0	0	0	0	0	d__Bacteria; p__Proteobacteria; c__Alphaproteobacteria; o__uncultured; f__uncultured; g__uncultured; s__uncultured_organism
8ec80a34f8f900e5e573d23c3cdd047c	0	0	0	0	0	0	0	0	0	0	0	0	0	0	0	0	0	0	0	0	0	0	0	0	0	0	0	4	0	11	0	9	2	11	0	3	d__Bacteria; p__Chloroflexi; c__Anaerolineae; o__Anaerolineales; f__Anaerolineaceae; g__ADurb.Bin120
f9b282fdc1a1a380ab921f6e0582924c	0	0	0	0	0	0	0	0	0	0	0	0	0	0	0	0	0	0	0	0	0	0	0	0	0	0	0	0	0	7	6	4	15	0	6	7	d__Bacteria; p__Myxococcota; c__Myxococcia; o__Myxococcales; f__Myxococcaceae; g__P3OB-42; s__uncultured_organism
02e5f5f4c7389eb1344ab96d1eb8e1de	3	0	0	6	0	0	0	0	0	0	0	0	5	8	5	9	3	7	0	0	0	0	0	0	0	0	0	0	0	0	0	0	0	0	0	0	d__Bacteria; p__Planctomycetota; c__Phycisphaerae; o__Phycisphaerales; f__Phycisphaeraceae; g__Algisphaera
b1f54739399fe926fc87dc2549f63804	3	0	7	2	0	4	3	7	3	4	6	0	0	0	0	6	2	0	0	0	0	0	0	0	0	0	0	0	0	0	0	0	0	0	0	0	d__Bacteria; p__Proteobacteria; c__Alphaproteobacteria; o__Thalassobaculales; f__uncultured; g__uncultured; s__uncultured_organism
adb5cb2dfc6b4d0a6c6e7c5658825910	0	0	0	12	0	1	0	0	0	0	5	0	10	9	0	0	6	6	0	0	0	0	0	0	0	0	0	0	0	0	0	0	0	0	0	0	d__Bacteria; p__Chloroflexi; c__Anaerolineae; o__Ardenticatenales; f__uncultured; g__uncultured; s__uncultured_bacterium
d66d5c28177839c6a0ce3d039f9f56bd	0	0	0	29	0	0	0	0	13	0	0	0	0	5	0	0	7	0	0	0	0	0	0	0	0	0	0	0	0	0	0	0	0	0	0	0	d__Bacteria; p__Chloroflexi; c__Anaerolineae; o__SBR1031; f__A4b; g__A4b; s__uncultured_organism
ce7e4adc6cbc05330ae8b70b400730fe	0	0	0	0	0	0	0	1	0	0	0	0	18	12	14	0	0	8	0	0	0	0	0	0	0	0	0	0	0	0	0	0	0	0	0	0	d__Bacteria; p__Myxococcota; c__Polyangia; o__Haliangiales; f__Haliangiaceae; g__Haliangium; s__uncultured_bacterium
c7fcb1a86b371d7e700805d28b08c8d6	0	0	0	0	0	0	0	0	0	3	0	29	11	5	0	0	0	0	0	0	0	0	0	0	0	0	0	0	0	0	0	0	0	0	0	0	d__Bacteria; p__Gemmatimonadota; c__PAUC43f_marine_benthic_group; o__PAUC43f_marine_benthic_group; f__PAUC43f_marine_benthic_group; g__PAUC43f_marine_benthic_group; s__uncultured_bacterium
1f51d2c978204f7fb868a2c5fdeaf4e0	0	0	0	0	0	0	0	0	0	0	0	13	8	0	6	0	13	13	0	0	0	0	0	0	0	0	0	0	0	0	0	0	0	0	0	0	d__Bacteria; p__Chloroflexi; c__Anaerolineae; o__Ardenticatenales; f__uncultured; g__uncultured
be0cfa17adcbe1cb3f2455c8c2b56241	0	0	0	0	0	0	0	0	0	0	0	2	17	4	8	4	0	14	0	0	0	0	0	0	0	0	0	0	0	0	0	0	0	0	0	0	d__Bacteria; p__Zixibacteria; c__Zixibacteria; o__Zixibacteria; f__Zixibacteria; g__Zixibacteria; s__uncultured_bacterium
5bc085298baecab07a6445001855e30f	0	0	0	0	0	0	0	0	0	0	0	0	4	0	0	0	0	0	0	0	0	0	0	0	0	0	0	6	0	14	0	9	0	0	0	12	d__Bacteria; p__Spirochaetota; c__Spirochaetia; o__Spirochaetales; f__Spirochaetaceae; g__Sediminispirochaeta; s__uncultured_organism
47ad98fbddbe42bff9c5b26b0c2d4fcf	0	0	0	0	0	0	0	0	0	0	0	0	0	0	0	0	0	0	11	0	9	0	13	2	8	6	16	0	0	0	0	0	0	0	0	0	d__Bacteria; p__Spirochaetota; c__Spirochaetia; o__Spirochaetales; f__Spirochaetaceae; g__Spirochaeta_2; s__uncultured_organism
7e0e31de6b526b41bbeea62e9a23311d	0	0	0	0	0	0	0	0	0	0	0	0	0	0	0	0	0	0	7	9	4	0	0	11	14	6	15	0	0	0	0	0	0	0	0	0	d__Bacteria; p__Gemmatimonadota; c__BD2-11_terrestrial_group; o__BD2-11_terrestrial_group; f__BD2-11_terrestrial_group; g__BD2-11_terrestrial_group; s__uncultured_bacterium
31622217044284170e159d1aa859331d	0	0	0	0	0	0	0	0	0	0	0	0	0	0	0	0	0	0	0	0	0	0	0	0	0	0	0	5	6	0	8	9	3	4	7	3	d__Bacteria; p__Cyanobacteria; c__Cyanobacteriia; o__Phormidesmiales; f__Phormidesmiaceae; g__Phormidium_MBIC10003
2bbb701734edb93f98df085df34ee659	0	0	0	0	0	0	0	0	0	0	0	0	0	0	0	0	0	0	0	0	0	0	0	0	0	0	0	4	5	4	7	0	9	3	8	5	d__Archaea; p__Nanoarchaeota; c__Nanoarchaeia; o__Woesearchaeales
be3588fe9954129be3486009fb2ebf0f	0	0	0	0	0	0	0	0	0	0	0	0	0	0	0	0	0	0	0	0	0	0	0	0	0	0	0	4	0	0	1	8	5	4	11	2	d__Bacteria; p__Proteobacteria; c__Gammaproteobacteria; o__Chromatiales; f__Chromatiaceae; g__Thiocapsa
aa9302188f84742df45dfaaef7df73a4	0	0	0	0	0	0	0	0	0	0	0	0	0	0	0	0	0	0	0	0	0	0	0	0	0	0	0	0	6	0	6	5	9	2	10	7	d__Bacteria; p__Bacteroidota; c__Bacteroidia; o__Sphingobacteriales; f__Lentimicrobiaceae; g__Lentimicrobiaceae; s__uncultured_bacterium
2dbac0201cf6d3cdfa9e040675b162c4	17	0	1	8	0	6	5	0	0	0	3	0	0	0	0	0	0	0	0	0	0	0	0	0	0	0	0	0	0	0	0	0	0	0	0	0	d__Bacteria; p__Latescibacterota; c__Latescibacterota; o__Latescibacterota; f__Latescibacterota; g__Latescibacterota
396896dd478c18544542f6ac7e600685	5	0	4	0	0	8	17	7	0	0	0	0	0	0	0	0	0	0	0	0	0	0	0	0	0	0	0	0	0	0	0	0	0	0	0	0	d__Bacteria; p__Proteobacteria; c__Gammaproteobacteria; o__Chromatiales; f__Chromatiaceae; g__Halochromatium
771533ab843a1485cf8774935b71309d	0	4	0	0	0	0	0	0	4	3	0	0	0	7	0	10	17	0	0	0	0	0	0	0	0	0	0	0	0	0	0	0	0	0	0	0	d__Bacteria; p__Proteobacteria; c__Alphaproteobacteria; o__Sphingomonadales; f__Sphingomonadaceae; g__Erythrobacter
c527d7b8366fbe1e4fb13aed3c7f95e5	0	0	1	0	0	0	0	0	0	2	0	14	8	12	7	0	0	10	0	0	0	0	0	0	0	0	0	0	0	0	0	0	0	0	0	0	d__Bacteria; p__Bacteroidota; c__Bacteroidia; o__Cytophagales; f__Cyclobacteriaceae
d5eb08e21e01be37be9bf19105e434d0	0	0	1	0	0	0	0	2	6	5	3	0	0	0	0	7	4	0	0	0	2	0	0	2	0	3	0	0	0	0	0	0	0	0	0	0	d__Bacteria; p__Bacteroidota; c__Bacteroidia; o__Cytophagales; f__Bernardetiaceae
ae47ebe58bf44a5e4d5ddb8c1be0c82f	0	0	0	5	0	0	0	3	0	7	0	0	0	5	0	4	7	5	0	0	0	0	0	0	0	0	0	0	0	0	0	0	0	0	0	0	d__Bacteria; p__Planctomycetota; c__Phycisphaerae; o__Phycisphaerales; f__Phycisphaeraceae; g__SM1A02; s__uncultured_organism
b5b9a04342f9fb80949f96e2acc31cb4	0	0	0	0	6	0	0	0	0	2	0	0	3	6	0	0	0	0	12	2	7	0	3	0	9	1	3	0	0	0	0	0	0	0	0	0	d__Bacteria; p__Acidobacteriota; c__Aminicenantia; o__Aminicenantales; f__Aminicenantales; g__Aminicenantales; s__uncultured_organism
b4ef8f47d1c01347d9850aef47bf39bf	0	0	0	0	0	0	0	3	4	3	0	0	0	0	0	14	6	0	0	0	0	0	0	0	0	0	0	0	0	0	0	0	0	0	0	0	d__Bacteria; p__Proteobacteria; c__Alphaproteobacteria; o__Rhodobacterales; f__Rhodobacteraceae
58858eb9a13d7efcbcf19a2e3402fef8	0	0	0	0	0	0	0	0	0	5	0	17	17	8	0	0	0	0	0	0	0	0	0	0	0	0	0	0	0	0	0	0	0	0	0	0	d__Bacteria
b509f29f5ff1e6d51dffd238beb15a79	0	0	0	0	0	0	0	0	0	0	0	26	0	0	0	24	8	0	0	0	0	0	0	0	0	0	0	0	0	0	0	0	0	0	0	0	d__Bacteria; p__Bacteroidota; c__Rhodothermia; o__Rhodothermales; f__Rhodothermaceae; g__uncultured
cb8a6ca11e61c945374c7b4f4ca019d1	0	0	0	0	0	0	0	0	0	0	0	0	0	0	0	0	0	0	0	0	0	36	24	0	0	0	0	0	0	0	0	0	0	0	0	0	d__Archaea; p__Halobacterota; c__Halobacteria; o__Halobacterales; f__Halomicrobiaceae; g__Halomarina
aced156982e23713f2554be03891a0dc	0	0	0	0	0	0	0	0	0	0	0	0	0	0	0	0	0	0	0	0	0	0	0	0	0	0	0	2	2	4	1	5	4	8	6	6	d__Archaea; p__Halobacterota; c__Halobacteria; o__Halobacterales; f__Haloferacaceae
61b72d28d33af3ea2f17ceba171ca374	0	0	0	0	0	0	0	0	0	0	0	0	0	0	0	0	0	0	0	0	0	0	0	0	0	0	0	5	3	3	5	1	4	2	0	7	d__Bacteria; p__Calditrichota; c__Calditrichia; o__Calditrichales; f__Calditrichaceae; g__Caldithrix
e76409fa749dacd9aaa697abd4c259da	0	0	0	0	0	0	0	0	0	0	0	0	0	0	0	0	0	0	0	0	0	0	0	0	0	0	0	0	0	8	2	9	4	3	0	5	d__Archaea; p__Crenarchaeota; c__Bathyarchaeia; o__Bathyarchaeia; f__Bathyarchaeia; g__Bathyarchaeia; s__uncultured_archaeon
9cdf435f765a2dc676b6d48ff4b7f362	1	0	5	0	0	3	1	7	6	6	0	0	1	5	0	0	0	0	0	0	0	0	0	0	0	0	0	0	0	0	0	0	0	0	0	0	d__Bacteria; p__Planctomycetota; c__vadinHA49; o__vadinHA49; f__vadinHA49; g__vadinHA49; s__uncultured_organism
6527d283e015d1687666b401decbdd2c	6	0	0	1	2	5	3	3	5	0	0	0	0	0	8	1	6	5	0	0	0	0	0	0	0	0	0	0	0	0	0	0	0	0	0	0	d__Bacteria; p__Chloroflexi; c__Anaerolineae; o__Anaerolineales; f__Anaerolineaceae; g__uncultured
3c589a18927569c7081a5e3dfe8916e7	12	16	10	0	0	0	0	0	0	0	0	0	0	0	0	0	0	0	0	0	0	0	0	0	0	0	0	0	0	0	0	0	0	0	0	5	d__Bacteria; p__Proteobacteria; c__Alphaproteobacteria; o__uncultured; f__uncultured; g__uncultured; s__uncultured_organism
7e6412000c747ae170bbf868b2af38a0	0	0	0	13	8	0	7	0	12	4	0	0	0	0	0	0	0	0	0	0	0	0	0	0	0	0	0	0	0	0	0	0	0	0	0	0	d__Bacteria; p__Bacteroidota; c__Bacteroidia; o__Flavobacteriales; f__Cryomorphaceae; g__Cryomorpha; s__uncultured_organism
c9c908268e5a07a308d8a6c076f22139	0	0	0	0	0	0	0	0	0	0	0	0	0	0	0	0	0	0	15	0	15	0	25	13	0	0	0	0	0	0	0	0	0	0	0	0	d__Bacteria; p__Myxococcota; c__Myxococcia; o__Myxococcales; f__Myxococcaceae; g__P3OB-42; s__uncultured_organism
a02ecfd7acde5a065d04b0f0253b11a9	5	0	1	4	4	2	0	0	6	7	5	0	0	4	1	0	0	0	0	0	0	0	0	0	0	0	0	0	0	0	0	0	0	0	0	0	d__Bacteria; p__Firmicutes; c__Negativicutes; o__Veillonellales-Selenomonadales; f__Selenomonadaceae; g__Veillonellaceae_UCG-001
1a6077ea79cb3f858af1af0dd0c990ce	3	7	5	3	4	4	0	2	5	2	0	0	3	1	0	0	0	0	0	0	0	0	0	0	0	0	0	0	0	0	0	0	0	0	0	0	d__Bacteria; p__Planctomycetota; c__Phycisphaerae; o__Pla1_lineage; f__Pla1_lineage; g__Pla1_lineage
3e341cd8d550a8fa512db19caa8e7db8	3	0	2	8	0	0	0	6	1	14	0	0	0	0	4	0	4	0	0	0	0	0	0	0	0	0	0	0	0	0	0	0	0	0	0	0	d__Bacteria; p__Bacteroidota; c__Bacteroidia; o__Bacteroidales; f__SB-5; g__SB-5; s__uncultured_organism
cc413622ef9d607540ee0d2e8dc540e5	2	3	9	7	5	4	5	0	0	9	0	0	0	1	0	0	0	0	0	0	0	0	0	0	0	0	0	0	0	0	0	0	0	0	0	0	d__Bacteria; p__Chloroflexi; c__Anaerolineae; o__SBR1031; f__SBR1031; g__SBR1031; s__uncultured_organism
efcbedcdaa76e447bc1ae07e017602e7	0	2	0	0	0	0	0	0	0	10	12	0	0	4	5	4	1	1	0	0	0	0	0	0	0	0	0	0	0	0	0	0	0	0	0	0	d__Bacteria; p__Proteobacteria; c__Alphaproteobacteria; o__Kiloniellales
26246ba20cafa1ac3ecb7c6d45f8e1c5	0	0	0	0	0	0	0	25	0	4	0	0	0	0	0	0	0	0	0	0	0	0	0	0	0	0	0	0	0	0	0	0	0	0	0	0	d__Bacteria; p__Chloroflexi; c__Anaerolineae; o__SBR1031; f__SBR1031; g__SBR1031; s__uncultured_bacterium
96669fb76218b421d38ab5fa55fcca93	0	0	0	0	0	0	0	0	0	0	0	0	6	0	28	0	0	25	0	0	0	0	0	0	0	0	0	0	0	0	0	0	0	0	0	0	d__Bacteria; p__Cyanobacteria; c__Cyanobacteriia; o__Cyanobacteriales; f__Coleofasciculaceae
6ec3eda77464db163da1ebc5a9963d9e	0	0	0	0	0	0	0	0	0	0	0	0	0	0	0	0	0	0	17	0	13	0	6	0	12	4	0	0	0	0	0	0	0	0	0	0	d__Bacteria; p__Firmicutes; c__Clostridia; o__Lachnospirales; f__Lachnospiraceae; g__uncultured
17bb0a685ea3cba93b68c97e09e69114	0	0	0	0	0	0	0	0	0	0	0	0	0	0	0	0	0	0	8	5	0	0	8	4	9	9	8	0	0	0	5	0	0	0	0	0	d__Bacteria; p__Proteobacteria; c__Gammaproteobacteria; o__Arenicellales; f__Arenicellaceae; g__Candidatus_Thiosymbion
579459cd9969c180f66c81bde1c4e6c5	0	0	0	0	0	0	0	0	0	0	0	0	0	0	0	0	0	0	0	16	8	0	0	19	0	21	0	0	0	0	0	0	0	0	0	0	d__Archaea; p__Halobacterota; c__Halobacteria; o__Halobacterales; f__Haloferacaceae; g__Halobaculum
3a12099d4cb288e8c551169db7f56ed9	0	0	0	0	0	0	0	0	0	0	0	0	0	0	0	0	0	0	0	0	14	7	16	0	0	6	20	0	0	0	0	0	0	0	0	0	d__Archaea; p__Halobacterota; c__Halobacteria; o__Halobacterales; f__Halomicrobiaceae; g__uncultured; s__uncultured_archaeon
1027a8e6ee42be6f8d7ece1deee5d0f1	0	0	0	0	0	0	0	0	0	0	0	0	0	0	0	0	0	0	0	0	0	0	0	0	0	0	0	8	3	3	6	2	3	6	5	5	d__Bacteria; p__Spirochaetota; c__Brevinematia; o__Brevinematales; f__Brevinemataceae; g__Brevinema
e3abb5beab310b148cc90b9f003358a4	0	0	0	0	0	0	0	0	0	0	0	0	0	0	0	0	0	0	0	0	0	0	0	0	0	0	0	7	0	7	5	12	5	7	0	1	d__Archaea; p__Thermoplasmatota; c__Thermoplasmata; o__Marine_Benthic_Group_D_and_DHVEG-1; f__Marine_Benthic_Group_D_and_DHVEG-1; g__Marine_Benthic_Group_D_and_DHVEG-1; s__uncultured_archaeon
2df930237fce0e7b938d5063a3c589aa	0	0	0	0	0	0	0	0	0	0	0	0	0	0	0	0	0	0	0	0	0	0	0	0	0	0	0	10	0	7	0	15	0	0	0	4	d__Bacteria; p__Desulfobacterota; c__Desulfobacteria; o__Desulfobacterales; f__Desulfosarcinaceae; g__Sva0081_sediment_group
8d97adb27551b2ae85919eb5cda1f4ee	0	0	0	0	0	0	0	0	0	0	0	0	0	0	0	0	0	0	0	0	0	0	0	0	0	0	0	5	10	0	6	0	4	0	9	9	d__Bacteria; p__Proteobacteria; c__Gammaproteobacteria; o__Gammaproteobacteria_Incertae_Sedis; f__Unknown_Family; g__uncultured
9114e2b288daacdda66a6db82adb4d30	0	0	0	0	0	0	0	0	0	0	0	0	0	0	0	0	0	0	0	0	0	0	0	0	0	0	0	0	12	0	0	8	8	18	0	0	d__Bacteria; p__Chloroflexi; c__Chloroflexia; o__Chloroflexales; f__Chloroflexaceae; g__Candidatus_Chloroploca
a2de766f85fa720f3c198e7b2b69ae8e	6	0	6	0	16	16	3	0	0	0	0	0	0	0	0	0	0	0	0	0	0	0	0	0	0	0	0	0	0	0	0	0	0	0	0	0	d__Bacteria; p__Bacteroidota; c__Bacteroidia; o__Bacteroidales; f__Marinilabiliaceae; g__uncultured
2906d2a875810e309139a6cd10f7ee07	3	0	0	6	0	5	0	3	0	0	0	0	3	13	0	0	0	0	0	0	0	0	0	0	0	0	0	0	0	0	0	0	0	7	0	0	d__Bacteria; p__Desulfobacterota; c__Desulfobacteria; o__Desulfobacterales; f__Desulfosarcinaceae; g__SEEP-SRB1
d0098d3a36ef06a625359b1bfba943c3	0	1	3	0	1	4	11	7	0	0	14	0	0	0	0	0	0	0	0	0	0	0	0	0	0	0	0	0	0	0	0	0	0	0	0	0	d__Archaea; p__Nanoarchaeota; c__Nanoarchaeia; o__Woesearchaeales
0b91db9aedbadf6f449637d6fe17ea8a	0	0	0	0	0	0	10	0	0	0	0	0	0	0	0	0	17	0	7	0	3	0	0	3	0	2	6	0	0	0	0	0	0	0	0	0	d__Bacteria; p__Spirochaetota; c__Spirochaetia; o__Spirochaetales; f__Spirochaetaceae; g__Sediminispirochaeta; s__uncultured_organism
6c85eec8e392eaae8d6018e840d6e6c4	0	0	0	0	0	0	0	0	0	0	0	0	6	0	23	0	0	23	0	0	0	0	0	0	0	0	0	0	0	0	0	0	0	0	0	0	d__Bacteria; p__Myxococcota; c__Myxococcia; o__Myxococcales; f__Myxococcaceae; g__P3OB-42; s__uncultured_organism
134a9627a58877dc870b2ed57de5dc61	0	0	0	0	0	0	0	0	0	0	0	0	0	0	0	0	0	0	12	6	8	5	3	8	7	12	0	0	0	0	0	0	0	0	0	0	d__Bacteria; p__Bacteroidota; c__Rhodothermia; o__Rhodothermales; f__Rhodothermaceae; g__uncultured; s__uncultured_bacterium
9fa31150bf5a21e7814a4cf034bd36ad	0	0	0	0	0	0	0	0	0	0	0	0	0	0	0	0	0	0	8	10	7	8	7	5	10	7	0	0	0	0	0	0	0	0	0	0	d__Bacteria; p__Bacteroidota; c__Bacteroidia; o__Cytophagales; f__Amoebophilaceae; g__Candidatus_Amoebophilus
664795a2fa804ac1d1accff4868dbd27	0	0	0	0	0	0	0	0	0	0	0	0	0	0	0	0	0	0	4	11	13	2	2	12	0	8	1	0	0	0	0	0	0	0	0	0	d__Bacteria; p__Cyanobacteria; c__Cyanobacteriia; o__Cyanobacteriales; f__Geitlerinemaceae; g__Geitlerinema_PCC-7105
2398f23fc376b5710d918741005f7453	0	0	0	0	0	0	0	0	0	0	0	0	0	0	0	0	0	0	0	0	0	0	0	0	0	0	0	8	7	0	5	6	0	6	3	4	d__Bacteria; p__Verrucomicrobiota; c__Kiritimatiellae; o__WCHB1-41; f__WCHB1-41; g__WCHB1-41
38a4c2446c86dc0629ee5eb127707fd4	0	0	0	0	0	0	0	0	0	0	0	0	0	0	0	0	0	0	0	0	0	0	0	0	0	0	0	4	9	7	6	0	5	4	5	0	d__Bacteria; p__Bacteroidota; c__Bacteroidia; o__Chitinophagales; f__uncultured; g__uncultured
e094c4a44f3434f908e8ea8d4b670d7d	0	0	0	0	0	0	0	0	0	0	0	0	0	0	0	0	0	0	0	0	0	0	0	0	0	0	0	6	12	0	6	2	8	6	0	5	d__Bacteria; p__Bacteroidota; c__Bacteroidia; o__Chitinophagales; f__Saprospiraceae; g__Lewinella; s__uncultured_organism
956be5cd1dea712e7cf80aeb0bcf09f6	3	0	4	7	0	0	0	0	0	6	6	0	4	8	6	10	1	0	0	0	0	0	0	0	0	0	0	0	0	0	0	0	0	0	0	0	d__Bacteria; p__Verrucomicrobiota; c__Verrucomicrobiae; o__Opitutales; f__Puniceicoccaceae
46e91dc4738dfb78427afb67505b3f24	3	0	0	0	0	7	4	0	0	0	0	0	0	0	0	0	0	0	0	11	0	8	0	0	4	0	18	0	0	0	0	0	0	0	0	0	d__Bacteria; p__Bacteroidota; c__Kapabacteria; o__Kapabacteriales; f__Kapabacteriales; g__Kapabacteriales; s__uncultured_organism
969f7050631f0e1107240335dd6737b2	0	11	4	0	0	0	3	0	0	3	0	0	11	15	0	0	0	7	0	0	0	0	0	0	0	0	0	0	0	0	0	0	0	0	0	0	d__Bacteria; p__Bacteroidota; c__Bacteroidia; o__Bacteroidales; f__Bacteroidetes_BD2-2; g__Bacteroidetes_BD2-2
68da6319d6349c37458f55fdf6dba6d5	0	4	0	0	9	0	0	0	0	0	0	0	0	6	0	0	11	25	0	0	0	0	0	0	0	0	0	0	0	0	0	0	0	0	0	0	d__Bacteria; p__Bacteroidota; c__Bacteroidia; o__Chitinophagales; f__Saprospiraceae; g__Lewinella; s__uncultured_organism
7ad9d0b40b305e8f5c37f868b86e4040	0	0	2	5	5	2	3	7	2	0	0	0	6	0	0	5	0	8	0	0	0	0	0	0	0	1	0	0	0	0	0	0	0	0	0	0	d__Bacteria; p__Gemmatimonadota; c__MD2902-B12; o__MD2902-B12; f__MD2902-B12; g__MD2902-B12; s__uncultured_bacterium
a39350e5656ed48c9d32fc2f0b4875c5	0	0	0	0	0	0	0	0	0	0	0	20	2	0	20	14	0	5	0	0	0	0	0	0	0	0	0	0	0	0	0	0	0	0	0	0	d__Bacteria; p__Proteobacteria; c__Gammaproteobacteria; o__KI89A_clade; f__KI89A_clade; g__KI89A_clade; s__uncultured_bacterium
458fae2035700af54a1af6bcccfb0c74	0	0	0	0	0	0	0	0	0	0	0	8	2	2	7	9	1	2	0	0	0	0	0	0	0	0	0	1	1	0	4	4	0	7	3	0	d__Bacteria; p__Bacteroidota; c__Bacteroidia; o__Chitinophagales; f__uncultured; g__uncultured
3b0d009a40a66b97d36afa1b8080312e	0	0	0	0	0	0	0	0	0	0	0	0	36	0	0	0	0	0	0	0	0	0	0	0	0	0	0	0	0	0	0	0	0	0	0	0	d__Bacteria; p__Chloroflexi; c__Anaerolineae; o__SBR1031; f__SBR1031; g__SBR1031; s__uncultured_bacterium
e4c063e090a2976b51d494cb41a74dd0	0	0	0	0	0	0	0	0	0	0	0	0	0	0	0	0	0	0	11	10	9	5	8	1	7	3	6	0	0	0	0	0	0	0	0	0	d__Bacteria; p__Bacteroidota; c__Rhodothermia; o__Rhodothermales; f__Rhodothermaceae; g__uncultured
afbd515eabed426bb945da34974e0b1c	0	0	0	0	0	0	0	0	0	0	0	0	0	0	0	0	0	0	0	12	0	0	0	14	22	16	0	0	0	0	0	0	0	0	0	0	d__Archaea; p__Halobacterota; c__Halobacteria; o__Halobacterales; f__Haloferacaceae; g__Haloterrigena; s__Haloterrigena_sp.
53a48c1c38ac182c5a95a55a33c79540	0	0	0	0	0	0	0	0	0	0	0	0	0	0	0	0	0	0	0	0	0	0	0	0	0	0	0	7	5	6	3	3	4	4	4	2	d__Bacteria; p__Spirochaetota; c__Spirochaetia; o__Spirochaetales; f__Spirochaetaceae; g__Spirochaeta_2
f05b4852472c435ad5a7ad94ff740b47	0	0	0	0	0	0	0	0	0	0	0	0	0	0	0	0	0	0	0	0	0	0	0	0	0	0	0	0	5	10	4	11	1	3	0	6	d__Archaea; p__Thermoplasmatota; c__Thermoplasmata; o__Marine_Benthic_Group_D_and_DHVEG-1; f__Marine_Benthic_Group_D_and_DHVEG-1; g__Marine_Benthic_Group_D_and_DHVEG-1; s__uncultured_archaeon
b8655b42e8ef0a02b71ad10e9d25befa	0	0	0	0	0	0	0	0	0	0	0	0	0	0	0	0	0	0	0	0	0	0	0	0	0	0	0	0	6	3	3	3	7	5	0	11	d__Bacteria; p__Gemmatimonadota; c__BD2-11_terrestrial_group; o__BD2-11_terrestrial_group; f__BD2-11_terrestrial_group; g__BD2-11_terrestrial_group; s__uncultured_bacterium
22b4a81acaf8e9d9ff6921546e3f39d3	6	0	2	0	6	11	8	0	5	0	0	0	4	0	0	0	0	0	0	0	0	0	0	0	0	0	0	0	0	0	0	0	0	0	0	0	d__Bacteria; p__Latescibacterota; c__Latescibacterota; o__Latescibacterota; f__Latescibacterota; g__Latescibacterota; s__uncultured_bacterium
dfd9e1201d4851f6b19500ae750e4f6d	4	3	5	2	7	14	2	0	8	0	0	0	0	0	0	0	0	0	0	0	0	0	0	0	0	0	0	0	0	0	0	0	0	0	0	0	Unassigned
812d70eec482306308439837f2625941	11	0	0	0	0	10	2	11	0	0	0	0	0	0	0	0	0	0	0	3	0	0	0	0	0	0	0	0	0	0	0	0	0	0	0	0	d__Bacteria; p__Acidobacteriota; c__Thermoanaerobaculia; o__Thermoanaerobaculales; f__Thermoanaerobaculaceae; g__Subgroup_23
5a73fdbde81573bc9825d56b4568bb42	0	0	10	0	0	0	0	2	26	0	0	0	0	0	0	0	0	0	0	0	0	0	0	0	0	0	0	0	0	0	0	0	0	0	0	0	d__Bacteria; p__Zixibacteria; c__Zixibacteria; o__Zixibacteria; f__Zixibacteria; g__Zixibacteria; s__uncultured_organism
289c36774d0568e63c1104a315595d24	0	0	0	4	0	0	4	0	0	1	0	0	9	13	7	0	0	3	0	0	0	0	0	0	0	0	0	0	0	0	0	0	0	0	0	0	d__Bacteria; p__Bacteroidota; c__Bacteroidia; o__Bacteroidales
a06726adccab1f9f5528d60469b35704	0	0	0	0	0	0	7	8	0	0	0	0	0	0	0	0	0	0	10	0	10	0	0	0	0	10	3	0	0	0	0	0	0	0	0	0	d__Bacteria; p__Proteobacteria; c__Alphaproteobacteria; o__Thalassobaculales; f__uncultured; g__uncultured
e873f324129d771fa734161bd7a1ac0f	0	0	0	0	0	0	2	0	0	0	0	0	0	0	0	0	0	0	6	6	10	6	0	5	14	8	9	0	0	0	0	0	0	0	0	0	d__Bacteria; p__Planctomycetota; c__Planctomycetes; o__Planctomycetales; f__Rubinisphaeraceae; g__Rubinisphaera
2de7f6e96ce98954064a0b06e316af87	0	0	0	0	0	0	0	0	0	20	0	0	0	0	0	0	0	0	0	0	0	0	0	0	0	0	0	0	0	0	0	0	0	0	0	0	d__Bacteria; p__Chloroflexi; c__Chloroflexia; o__Chloroflexales; f__Roseiflexaceae; g__uncultured; s__uncultured_bacterium
5b2daea9ae33a99e8e7e5a148cfd4c74	0	0	0	0	0	0	0	0	0	0	0	0	14	38	0	0	0	0	0	0	0	0	0	0	0	0	0	0	0	0	0	0	0	0	0	0	d__Bacteria; p__Planctomycetota; c__Phycisphaerae; o__Phycisphaerales; f__Phycisphaeraceae; g__Urania-1B-19_marine_sediment_group; s__uncultured_bacterium
aaab3f7ae5bfe9d981e9f6240101bb3e	0	0	0	0	0	0	0	0	0	0	0	0	0	0	0	0	0	0	0	0	0	0	0	0	0	0	0	2	0	5	5	7	4	3	3	9	d__Bacteria; p__Acidobacteriota; c__Acidobacteriae
a445cbe7386042ffc61af7268ec18fd5	8	2	6	3	4	12	4	0	0	0	0	0	0	1	0	0	0	0	0	0	0	0	0	0	0	0	0	0	0	0	0	0	0	0	0	0	d__Bacteria; p__Latescibacterota; c__Latescibacterota; o__Latescibacterota; f__Latescibacterota; g__Latescibacterota; s__uncultured_bacterium
30f4ed797c3f7a5ed4867795c189c9c4	5	0	0	0	0	4	7	5	0	0	0	0	0	0	0	0	0	0	11	0	5	0	0	6	0	6	0	0	0	0	0	0	0	0	0	0	d__Bacteria; p__Chloroflexi; c__Anaerolineae; o__Ardenticatenales; f__uncultured; g__uncultured
5ade5384d2c91144aa46ee643e0976fc	4	0	0	4	4	8	3	2	2	0	10	3	0	6	0	1	0	10	0	0	0	0	0	0	0	0	0	0	0	0	0	0	0	0	0	0	d__Bacteria; p__Latescibacterota; c__Latescibacteria; o__Latescibacterales; f__Latescibacteraceae; g__Candidatus_Latescibacter
2db7b8b4dded50eabf8c2dd1d105b355	0	4	0	5	0	0	0	0	1	6	15	0	3	3	0	0	0	2	0	0	0	0	0	0	0	0	0	0	0	0	0	0	0	0	0	0	d__Bacteria; p__Bacteroidota; c__Bacteroidia; o__Flavobacteriales; f__Crocinitomicaceae; g__Fluviicola
2ade6cd843ee4b22e6d1455fe3b0559c	0	0	4	0	0	0	0	0	1	16	14	0	0	1	0	0	3	0	0	0	0	0	0	0	0	0	0	0	0	0	0	0	0	0	0	0	d__Bacteria; p__Patescibacteria; c__Gracilibacteria; o__Gracilibacteria; f__Gracilibacteria; g__Gracilibacteria; s__uncultured_organism
d5e8361dba65b6d2ee2090fe6947ddd0	0	0	0	0	0	12	2	0	0	0	0	0	6	0	0	0	0	0	6	5	0	0	4	3	8	0	5	0	0	0	0	0	0	0	0	0	d__Bacteria; p__Planctomycetota; c__Planctomycetes; o__Pirellulales; f__Pirellulaceae; g__Pir4_lineage
812bbdb63c7d7313cf77e15602bf58ff	0	0	0	0	0	0	0	0	0	1	0	0	21	3	5	0	2	9	0	0	0	0	0	0	0	0	0	0	0	0	0	0	0	0	0	0	d__Archaea; p__Nanoarchaeota; c__Nanoarchaeia; o__Woesearchaeales; f__Woesearchaeales; g__Woesearchaeales
3c6d0d8d5dee6a02f02441d679d328f0	0	0	0	0	0	0	0	0	0	0	0	19	0	0	20	9	0	11	0	0	0	0	0	0	0	0	0	0	0	0	0	0	0	0	0	0	d__Bacteria; p__Proteobacteria; c__Gammaproteobacteria; o__Ectothiorhodospirales; f__Ectothiorhodospiraceae; g__Halofilum; s__uncultured_bacterium
a716ae55224919f7c25bb34e405c5239	0	0	0	0	0	0	0	0	0	0	0	0	0	0	0	0	0	0	7	9	0	8	15	0	14	0	12	0	0	0	0	0	0	0	0	0	d__Bacteria; p__Latescibacterota; c__Latescibacterota; o__Latescibacterota; f__Latescibacterota; g__Latescibacterota; s__uncultured_organism
a6f909b9c31b354483ff020df6c9d7cc	0	0	0	0	0	0	0	0	0	0	0	0	0	0	0	0	0	0	11	14	0	16	0	16	0	8	0	0	0	0	0	0	0	0	0	0	d__Archaea; p__Halobacterota; c__Halobacteria; o__Halobacterales; f__Halomicrobiaceae; g__Halomicrobium; s__uncultured_archaeon
4a66fd2b4f1f7757e077ab41731aef2f	20	3	1	6	0	0	3	4	6	1	0	0	0	0	0	0	0	0	0	0	0	0	0	0	0	0	0	0	0	0	0	0	0	0	0	0	d__Bacteria; p__Desulfobacterota; c__Desulfovibrionia; o__Desulfovibrionales; f__Desulfovibrionaceae; g__Desulfovibrio; s__uncultured_organism
7a432fd9b69f09e56f1ad48ed5cc49db	6	0	0	19	0	0	0	0	5	0	0	0	6	0	0	7	0	0	0	0	0	0	0	0	0	0	0	0	0	0	0	0	0	0	0	0	d__Bacteria; p__Proteobacteria; c__Gammaproteobacteria; o__Chromatiales; f__Chromatiaceae
7269a2756d98bcf3905fb37cfb037a8e	0	25	0	0	20	0	0	0	0	0	12	0	0	0	0	0	0	0	0	0	0	0	0	0	0	0	0	0	0	0	0	0	0	0	0	0	d__Bacteria; p__Myxococcota; c__Myxococcia; o__Myxococcales; f__Myxococcaceae; g__P3OB-42; s__uncultured_organism
71ffbbb99247925871d8abb438887814	0	0	0	0	0	0	0	0	0	0	0	18	0	0	18	17	6	0	0	0	0	0	0	0	0	0	0	0	0	0	0	0	0	0	0	0	d__Bacteria; p__Planctomycetota; c__OM190; o__OM190; f__OM190; g__OM190; s__uncultured_bacterium
937318b15ff4ab4f090635cdbf694454	0	0	0	0	0	0	0	0	0	0	0	0	0	0	0	0	0	0	7	5	9	10	0	11	0	8	5	0	0	0	0	0	0	0	0	0	d__Archaea; p__Halobacterota; c__Halobacteria; o__Halobacterales; f__Halomicrobiaceae
7e003fc07a2ce004e964a9713c70feaf	0	0	0	0	0	0	0	0	0	0	0	0	0	0	0	0	0	0	11	0	0	0	0	8	17	9	9	0	0	0	0	0	0	0	0	0	d__Bacteria; p__Planctomycetota; c__Planctomycetes; o__Pirellulales; f__Pirellulaceae; g__uncultured; s__uncultured_organism
bbf55c177d5b2f6e56397d0732338e9a	0	0	0	0	0	0	0	0	0	0	0	0	0	0	0	0	0	0	0	0	0	0	0	0	0	0	0	1	3	3	2	3	3	3	3	5	d__Archaea; p__Asgardarchaeota; c__Odinarchaeia; o__Odinarchaeia; f__Odinarchaeia; g__Odinarchaeia; s__uncultured_archaeon
62fe72a1effbb4a5e60cc4aca2cb8a76	0	0	0	0	0	0	0	0	0	0	0	0	0	0	0	0	0	0	0	0	0	0	0	0	0	0	0	9	8	0	0	2	1	14	0	3	d__Bacteria; p__Bacteroidota; c__Bacteroidia; o__Sphingobacteriales; f__Lentimicrobiaceae; g__Lentimicrobiaceae; s__uncultured_organism
cb7e4653f7342a25846a022fb1ac33c1	0	0	0	0	0	0	0	0	0	0	0	0	0	0	0	0	0	0	0	0	0	0	0	0	0	0	0	8	6	0	1	7	3	0	16	0	d__Bacteria; p__Bacteroidota; c__Bacteroidia; o__Chitinophagales; f__Saprospiraceae
ddefb4b3de6990b7957b73f1a66a8b54	0	0	0	0	0	0	0	0	0	0	0	0	0	0	0	0	0	0	0	0	0	0	0	0	0	0	0	16	0	0	0	15	0	8	0	1	d__Bacteria; p__Desulfobacterota; c__Desulfobacteria; o__Desulfatiglandales; f__Desulfatiglandaceae; g__Desulfatiglans
1f287ef2deeb9e12a0188f143004323a	0	0	0	0	0	0	0	0	0	0	0	0	0	0	0	0	0	0	0	0	0	0	0	0	0	0	0	3	6	0	5	10	0	8	0	0	d__Bacteria; p__Proteobacteria; c__Gammaproteobacteria; o__Chromatiales; f__Chromatiaceae; g__Thiohalocapsa; s__uncultured_organism
2f621bb3eddfed15313adedb150576ec	6	0	0	11	0	0	0	2	0	0	0	4	0	0	8	8	0	15	0	0	0	0	0	0	0	0	0	0	0	0	0	0	0	0	0	0	d__Bacteria; p__Bdellovibrionota; c__Bdellovibrionia; o__Bdellovibrionales; f__Bdellovibrionaceae; g__OM27_clade
8c5cfabdab0d90847a4c27fe680ffbec	0	9	8	4	4	3	5	2	0	2	0	0	0	3	0	0	0	0	0	0	0	0	0	0	0	0	0	0	0	0	0	0	0	0	0	0	d__Archaea; p__Nanoarchaeota; c__Nanoarchaeia; o__Woesearchaeales; f__SCGC_AAA011-D5; g__SCGC_AAA011-D5
1f5ef9a7c5efbe14f233d800f9003a91	5	0	7	8	0	0	2	2	9	0	0	0	2	6	0	0	2	0	0	0	0	0	0	0	0	0	0	0	0	0	0	0	0	0	0	0	d__Bacteria; p__Planctomycetota; c__Phycisphaerae; o__Pla1_lineage; f__Pla1_lineage; g__Pla1_lineage; s__uncultured_bacterium
ba7e08ec61dff8e7c01e554c2b9df500	0	0	0	3	2	0	0	0	1	15	0	0	0	0	0	0	0	0	0	0	0	0	0	0	0	0	0	0	0	0	0	0	0	0	0	0	d__Bacteria; p__Bacteroidota; c__Bacteroidia; o__Sphingobacteriales; f__E6aC02; g__E6aC02; s__uncultured_organism
597d1c1c25905c3d6a3baf9328d56dd1	0	0	0	0	0	4	0	3	2	0	0	0	6	15	8	0	0	10	0	0	0	0	0	0	0	0	0	0	0	0	0	0	0	0	0	0	d__Bacteria; p__Chloroflexi; c__Anaerolineae; o__SBR1031; f__SBR1031; g__SBR1031; s__uncultured_bacterium
8050a14e847152135310c545af28acdb	0	0	0	0	0	0	0	0	0	0	0	0	7	0	8	16	0	11	0	0	0	0	0	0	0	0	0	0	0	0	0	0	0	0	0	0	d__Bacteria; p__Planctomycetota; c__Planctomycetes; o__Planctomycetales; f__uncultured; g__uncultured; s__uncultured_bacterium
35710befe980e6fc11f4bdfe749950e2	0	0	0	0	0	0	0	0	0	0	0	0	3	0	0	0	0	0	0	0	0	0	0	0	0	0	0	11	0	5	2	10	5	0	0	0	d__Bacteria; p__Spirochaetota; c__Spirochaetia; o__Spirochaetales; f__Spirochaetaceae; g__Sediminispirochaeta; s__uncultured_organism
8c61135d8cd6467db1c7d0644091c066	0	0	0	0	0	0	0	0	0	0	0	0	0	0	0	0	0	0	16	17	0	0	12	3	0	0	18	0	0	0	0	0	0	0	0	0	d__Archaea; p__Halobacterota; c__Halobacteria; o__Halobacterales; f__Haloferacaceae
6919b840519f215ff842648281583cc1	0	0	0	0	0	0	0	0	0	0	0	0	0	0	0	0	0	0	0	0	11	14	15	0	7	0	10	0	0	0	0	0	0	0	0	0	d__Archaea; p__Nanohaloarchaeota; c__Nanosalinia; o__Nanosalinales; f__Nanosalinaceae; g__Nanosalinaceae
8a1e185c3932725bb4b3da03198de4aa	0	0	0	0	0	0	0	0	0	0	0	0	0	0	0	0	0	0	0	0	0	0	0	0	0	0	0	3	0	7	0	0	0	12	0	12	d__Bacteria; p__Chloroflexi; c__Dehalococcoidia
b781c3dd02c8f14f76d9e83963207a12	0	0	0	0	0	0	0	0	0	0	0	0	0	0	0	0	0	0	0	0	0	0	0	0	0	0	0	0	0	14	7	12	2	15	0	0	d__Bacteria; p__Proteobacteria; c__Gammaproteobacteria; o__Cellvibrionales; f__Halieaceae; g__Parahaliea
a2ebf0c1a40c3a8ab64d328a994acfe4	7	0	16	3	8	1	0	0	4	1	0	0	0	0	0	0	0	0	0	0	0	0	0	0	0	0	0	0	0	0	0	0	0	0	0	0	d__Bacteria; p__Calditrichota; c__Calditrichia; o__Calditrichales; f__Calditrichaceae; g__Calditrichaceae; s__uncultured_organism
4d26305063c60006d75f1077c5a550bf	2	2	8	7	0	2	1	2	6	0	12	0	0	2	0	0	0	2	0	0	0	0	0	0	0	0	0	0	0	0	0	0	0	0	0	0	d__Bacteria; p__Planctomycetota; c__OM190; o__OM190; f__OM190; g__OM190; s__uncultured_bacterium
0cc663046ebd6e1f8f8e14f49b725bd3	6	0	5	0	0	0	0	5	0	0	0	9	2	9	0	8	0	0	0	0	0	0	0	0	0	0	0	0	0	0	0	0	0	1	0	0	d__Bacteria; p__Planctomycetota; c__Phycisphaerae; o__Phycisphaerales; f__Phycisphaeraceae; g__uncultured; s__uncultured_organism
7363fa78dc9b9d8a5a1e02497370f595	5	8	0	0	0	11	5	2	0	0	0	0	8	0	0	0	0	0	0	0	0	0	0	0	0	0	0	0	0	0	0	0	0	0	0	0	d__Bacteria; p__Desulfobacterota; c__Desulfobacteria; o__Desulfobacterales; f__Desulfosarcinaceae
52b61f835bf752177ad737c6070aa8d9	0	0	4	0	0	0	0	0	0	0	0	0	11	8	15	8	0	6	0	0	0	0	0	0	0	0	0	0	0	0	0	0	0	0	0	0	d__Bacteria; p__Proteobacteria; c__Alphaproteobacteria; o__Caulobacterales; f__Parvularculaceae; g__uncultured
4801f85405c961eae135e5ab1a971025	0	0	0	0	0	0	0	0	0	0	0	27	0	0	8	18	4	0	0	0	0	0	0	0	0	0	0	0	0	0	0	0	0	0	0	0	d__Bacteria; p__Bacteroidota; c__Bacteroidia; o__Chitinophagales; f__Saprospiraceae
f6f2349969a92dbe27af44e53c8b7ec6	0	0	0	0	0	0	0	0	0	0	0	0	6	7	4	0	9	19	0	0	0	0	0	0	0	0	0	0	0	0	0	0	0	0	0	0	d__Bacteria; p__Proteobacteria; c__Gammaproteobacteria; o__Chromatiales; f__Chromatiaceae; g__Candidatus_Thiobios
8f6768ea7acf381ee8c51ffd4f26470b	0	0	0	0	0	0	0	0	0	0	0	0	0	0	0	0	0	0	10	0	3	9	13	0	13	0	13	0	0	0	0	0	0	0	0	0	d__Bacteria; p__Desulfobacterota; c__Desulfovibrionia; o__Desulfovibrionales; f__Desulfovibrionaceae; g__Desulfovibrio
acc450c4150cde7a7c0faff93b74627d	0	0	0	0	0	0	0	0	0	0	0	0	0	0	0	0	0	0	2	5	7	0	0	8	17	6	10	0	0	0	0	0	0	0	0	0	d__Bacteria; p__Firmicutes; c__Clostridia; o__Peptostreptococcales-Tissierellales; f__Peptostreptococcales-Tissierellales
b0e39113d0c4e27e373a867264c56ead	0	0	0	0	0	0	0	0	0	0	0	0	0	0	0	0	0	0	0	15	8	0	5	11	3	6	0	0	0	0	0	0	0	0	0	0	d__Archaea; p__Halobacterota; c__Halobacteria; o__Halobacterales; f__Halomicrobiaceae; g__Halosimplex
795db30e94f17de900ff1c9ef2ba4e30	0	0	0	0	0	0	0	0	0	0	0	0	0	0	0	0	0	0	0	0	0	0	0	0	0	0	0	7	2	4	1	4	3	0	7	6	Unassigned
63271ed63cd8cb79768d71a78fc28190	0	0	0	0	0	0	0	0	0	0	0	0	0	0	0	0	0	0	0	0	0	0	0	0	0	0	0	7	0	2	7	10	2	1	0	5	d__Bacteria; p__Sumerlaeota; c__Sumerlaeia; o__uncultured; f__uncultured; g__uncultured; s__uncultured_organism
14936d269d07418d0f0aa7dc02036213	9	0	0	0	0	5	0	0	13	0	0	0	0	2	0	0	0	6	0	0	0	0	0	0	0	0	0	0	0	0	0	0	0	0	0	0	d__Bacteria; p__Proteobacteria; c__Alphaproteobacteria; o__Thalassobaculales; f__uncultured; g__uncultured
7ec961bf2d2fb338e81ecc3ec323510c	5	3	0	0	0	0	0	4	3	14	0	0	0	0	0	0	0	0	0	0	0	0	0	0	0	0	0	0	0	0	0	0	0	0	0	0	d__Bacteria; p__Bacteroidota; c__Ignavibacteria; o__Ignavibacteriales
40e7a712c31982a4e7c13bb828084445	5	4	2	0	0	0	7	4	8	0	0	0	3	0	4	0	0	0	0	0	0	0	0	0	0	0	0	0	0	0	0	0	0	0	0	0	d__Bacteria; p__Spirochaetota; c__Spirochaetia; o__Spirochaetales; f__Spirochaetaceae; g__Spirochaeta; s__uncultured_organism
84d1d8ff5bfdc348e57cb1433d00f85f	0	0	0	0	0	0	2	0	0	0	0	0	1	0	0	23	0	0	0	0	0	0	4	0	5	0	4	0	0	0	0	0	0	0	0	0	d__Bacteria; p__Chloroflexi; c__Anaerolineae; o__SBR1031; f__SBR1031; g__SBR1031; s__uncultured_bacterium
6c23ed339b61dae896c83d5998b8ff65	0	0	0	0	0	0	0	0	0	0	0	0	0	0	0	0	0	0	12	0	10	10	0	8	9	7	0	0	0	0	0	0	0	0	0	0	d__Bacteria; p__Desulfobacterota; c__Desulfobacteria; o__Desulfobacterales; f__Desulfosarcinaceae
36cb3059885e665cb92c522c119bbdaf	0	0	0	0	0	0	0	0	0	0	0	0	0	0	0	0	0	0	0	0	0	0	0	0	0	0	0	6	0	0	0	4	8	5	0	12	d__Bacteria; p__Chloroflexi; c__Chloroflexia; o__Chloroflexales; f__Chloroflexaceae
f6de099a42a07dbc6e6cf240cd04f50b	0	0	0	0	0	0	0	0	0	0	0	0	0	0	0	0	0	0	0	0	0	0	0	0	0	0	0	3	0	3	5	5	3	10	7	9	d__Bacteria; p__Spirochaetota; c__Spirochaetia; o__Spirochaetales; f__Spirochaetaceae; g__Spirochaeta_2; s__uncultured_organism
f89ca995ae6135ff368e652a2e905777	0	19	0	0	0	0	0	5	0	4	0	0	0	0	0	0	0	0	0	0	0	0	0	0	0	0	0	0	0	0	0	0	0	0	0	0	d__Bacteria; p__Hydrogenedentes; c__Hydrogenedentia; o__Hydrogenedentiales; f__Hydrogenedensaceae; g__Hydrogenedensaceae; s__uncultured_organism
a5d45f55de0dcff2cf303cca9cf66a50	0	0	0	0	0	0	0	1	3	2	0	4	0	2	0	3	0	0	3	0	0	0	6	0	9	13	0	0	0	0	0	0	0	0	0	0	d__Bacteria; p__Chloroflexi; c__Chloroflexia; o__Chloroflexales; f__Chloroflexaceae; g__Candidatus_Chlorothrix; s__uncultured_organism
e42f0bab646301e04e607c170290f169	0	0	0	0	0	0	0	0	0	2	6	0	0	0	0	0	3	0	3	0	0	14	7	0	6	4	4	0	0	0	0	0	0	0	0	0	d__Bacteria; p__Chloroflexi; c__Anaerolineae; o__SBR1031; f__SBR1031; g__SBR1031
af911c37a34f6a66cc7891c18c156da8	0	0	0	0	0	0	0	0	0	0	0	0	18	17	6	0	0	0	0	0	0	0	0	0	0	0	0	0	0	0	0	0	0	0	0	0	d__Bacteria; p__Bacteroidota; c__Bacteroidia; o__Bacteroidales; f__Bacteroidetes_BD2-2; g__Bacteroidetes_BD2-2; s__uncultured_bacterium
9bf390be6eca9b7b30d128755379dc7d	0	0	0	0	0	0	0	0	0	0	0	0	0	0	0	0	0	0	11	9	8	5	0	2	0	6	19	0	0	0	0	0	0	0	0	0	d__Archaea; p__Halobacterota; c__Halobacteria; o__Halobacterales; f__Halomicrobiaceae; g__Natronomonas; s__uncultured_archaeon
53f21aaf894690350c00992e9c0ccf31	0	0	0	0	0	0	0	0	0	0	0	0	0	0	0	0	0	0	16	0	21	0	0	0	19	0	0	0	0	0	0	0	0	0	0	0	d__Bacteria; p__Desulfobacterota; c__Desulfovibrionia; o__Desulfovibrionales
8230704b84ff8f3b183b5978647898ef	0	0	0	0	0	0	0	0	0	0	0	0	0	0	0	0	0	0	0	0	0	0	0	0	0	0	0	0	0	2	0	0	0	37	0	0	d__Eukaryota; p__Nematozoa; c__Enoplea; o__Enoplida; f__Enoplida; g__Enoplida
ab3a70c51839acdf07af0b81bd0ca949	6	0	0	0	0	0	0	0	0	0	0	0	0	0	0	0	0	0	5	3	3	5	2	3	16	1	7	0	0	0	0	0	0	0	0	0	d__Bacteria; p__Chloroflexi; c__Anaerolineae; o__Ardenticatenales; f__uncultured; g__uncultured
c664d30a10b675ba922faf2f18ff329a	6	0	16	0	8	0	8	0	0	0	0	0	0	0	0	0	0	0	0	0	0	0	0	0	0	0	0	0	0	0	0	0	0	0	0	0	d__Bacteria; p__Bacteroidota; c__Bacteroidia; o__Bacteroidales; f__Marinilabiliaceae; g__uncultured; s__uncultured_organism
554e258eac5fcedbc9973bb06c7c3c67	2	4	3	6	0	2	5	0	1	7	3	0	3	0	1	0	0	0	0	0	0	0	0	0	0	0	0	0	0	0	0	0	0	0	0	0	d__Bacteria; p__Planctomycetota; c__Phycisphaerae; o__MSBL9; f__SM23-30; g__SM23-30
986747fe3b21ac0d3528ba1b6d448154	0	5	0	4	0	0	0	0	0	7	0	0	7	0	0	0	2	6	0	0	0	0	0	0	0	0	0	0	0	0	0	0	0	0	0	0	d__Bacteria; p__Planctomycetota; c__Phycisphaerae; o__Phycisphaerales; f__AKAU3564_sediment_group; g__AKAU3564_sediment_group; s__uncultured_organism
43e84900be0d92ef8a132606de7a1686	0	0	30	0	0	0	0	0	0	0	0	4	0	0	11	0	0	0	0	0	0	0	0	0	0	0	0	0	0	0	0	0	0	0	0	0	d__Bacteria; p__Firmicutes; c__Bacilli; o__Bacillales; f__Bacillaceae; g__Bacillus
4c058269cb411c41b24f43f1a608b917	0	0	0	20	0	0	0	0	0	0	0	0	0	0	18	0	0	0	0	0	0	0	0	0	11	0	0	0	0	0	0	0	0	0	0	0	d__Bacteria; p__Chloroflexi; c__Anaerolineae; o__SBR1031; f__SBR1031; g__SBR1031; s__uncultured_organism
1a04ed6ffd99814c16ce6fb04d5678e1	0	0	0	0	0	0	0	0	0	0	0	0	0	0	0	0	0	0	6	5	15	2	8	9	0	2	12	0	0	0	0	0	0	0	0	0	d__Bacteria; p__Proteobacteria; c__Gammaproteobacteria
82aa9edbe51c1384642ecff6e660a85a	0	0	0	0	0	0	0	0	0	0	0	0	0	0	0	0	0	0	6	6	12	0	3	4	10	7	0	0	0	0	0	0	0	0	0	0	Unassigned
aadb0a4e00d6eac30fa716bae04e8312	0	0	0	0	0	0	0	0	0	0	0	0	0	0	0	0	0	0	0	0	0	0	0	0	7	29	12	0	0	0	0	0	0	0	0	0	d__Bacteria; p__Firmicutes; c__Clostridia; o__Lachnospirales; f__Lachnospiraceae
0124c68d69ba4bc0a427cd5abec82163	0	0	0	0	0	0	0	0	0	0	0	0	0	0	0	0	0	0	0	0	0	0	0	0	0	0	0	5	5	1	3	1	3	2	14	3	Unassigned
85cd5cac48302008f6f61a8bac4de881	0	0	0	0	0	0	0	0	0	0	0	0	0	0	0	0	0	0	0	0	0	0	0	0	0	0	0	4	11	0	4	6	2	0	0	12	d__Bacteria; p__Bacteroidota; c__Bacteroidia; o__Chitinophagales; f__Saprospiraceae; g__uncultured; s__uncultured_bacterium
50c0fc0faa9790523196c87a7da935fd	0	0	0	0	0	0	0	0	0	0	0	0	0	0	0	0	0	0	0	0	0	0	0	0	0	0	0	6	0	7	10	8	0	0	7	8	d__Bacteria; p__Chloroflexi; c__Anaerolineae; o__Caldilineales; f__Caldilineaceae; g__uncultured; s__uncultured_bacterium
c98466b31535a06fc24a6183d6f88426	0	0	0	0	0	0	0	0	0	0	0	0	0	0	0	0	0	0	0	0	0	0	0	0	0	0	0	4	0	16	0	8	7	4	0	0	d__Bacteria; p__Calditrichota; c__Calditrichia; o__Calditrichales; f__Calditrichaceae; g__Caldithrix
19085cd820689b061ca0c054a1abb4bf	0	0	0	0	0	0	0	0	0	0	0	0	0	0	0	0	0	0	0	0	0	0	0	0	0	0	0	4	0	8	0	6	0	0	10	7	d__Bacteria; p__Planctomycetota; c__Planctomycetes; o__Pirellulales; f__Pirellulaceae; g__uncultured
c8eb264da83831ea67440a6bb8a6e1f2	0	0	0	0	0	0	0	0	0	0	0	0	0	0	0	0	0	0	0	0	0	0	0	0	0	0	0	0	0	5	0	11	12	7	0	9	d__Bacteria; p__Cyanobacteria; c__Cyanobacteriia; o__Cyanobacteriales; f__Xenococcaceae; g__Xenococcus_CRM
9d00e2ad4c2eb91cfe732cf64080b251	0	0	0	0	0	0	0	0	0	0	0	0	0	0	0	0	0	0	0	0	0	0	0	0	0	0	0	0	0	0	14	0	0	9	0	12	d__Bacteria; p__Proteobacteria; c__Alphaproteobacteria; o__Rhodobacterales; f__Rhodobacteraceae; g__Limibaculum; s__uncultured_bacterium
60349153bafcd6edf9278bfd7c0a700e	8	0	0	0	0	0	0	0	0	5	0	0	16	9	0	0	0	0	0	0	0	0	0	0	0	0	0	0	0	0	0	0	0	0	0	0	d__Bacteria; p__Planctomycetota; c__Pla4_lineage; o__Pla4_lineage; f__Pla4_lineage; g__Pla4_lineage; s__uncultured_bacterium
5197cf5f6110536aa81daac927c1f144	1	0	3	0	5	10	2	2	0	1	0	0	4	0	0	0	0	0	0	0	0	0	0	0	0	0	0	0	0	0	0	0	0	0	0	0	d__Bacteria; p__Sva0485; c__Sva0485; o__Sva0485; f__Sva0485; g__Sva0485; s__uncultured_bacterium
c9e3c5b1cb7c6cf44b07bbea78cb0a0f	4	5	7	7	0	2	2	2	2	3	0	0	0	0	0	0	0	0	0	0	0	0	0	0	0	0	0	0	0	0	0	0	0	0	0	0	d__Bacteria; p__Spirochaetota; c__Brachyspirae; o__Brachyspirales; f__LH041; g__LH041; s__uncultured_organism
e96d1d9ccd0cc9babf1a405555a2a8cd	3	0	0	6	0	5	5	0	0	0	5	0	0	3	3	8	2	12	0	0	0	0	0	0	0	0	0	0	0	0	0	0	0	0	0	0	d__Bacteria; p__Planctomycetota; c__Phycisphaerae; o__Phycisphaerales; f__Phycisphaeraceae; g__SM1A02
ce50cc3b797ed13f5df4127ee631888d	0	2	3	0	0	0	12	7	0	2	0	0	0	0	5	4	7	5	0	0	0	0	0	0	0	0	0	0	0	0	0	0	0	0	0	0	d__Bacteria; p__Actinobacteriota; c__Acidimicrobiia; o__Actinomarinales; f__uncultured; g__uncultured; s__uncultured_bacterium
344e9f79ea343fbb7359944a8cb6bb21	0	0	0	0	0	0	1	3	0	0	0	15	5	4	7	0	8	6	0	0	0	0	0	0	0	0	0	0	0	0	0	0	0	0	0	0	d__Bacteria; p__Gemmatimonadota; c__BD2-11_terrestrial_group; o__BD2-11_terrestrial_group; f__BD2-11_terrestrial_group; g__BD2-11_terrestrial_group; s__uncultured_bacterium
ca0a6509f169263b00e663559a8caab1	0	0	0	0	0	0	0	0	0	0	0	14	6	8	11	0	0	16	0	0	0	0	0	0	0	0	0	0	0	0	0	0	0	0	0	0	d__Bacteria; p__Proteobacteria; c__Gammaproteobacteria
1733a268bf07770effd91b3e2306fb87	0	0	0	0	0	0	0	0	0	0	0	6	0	0	3	0	26	3	0	0	0	0	0	0	0	0	0	0	0	0	0	0	0	0	0	0	d__Bacteria; p__Gemmatimonadota; c__BD2-11_terrestrial_group; o__BD2-11_terrestrial_group; f__BD2-11_terrestrial_group; g__BD2-11_terrestrial_group; s__uncultured_bacterium
6c995d464709c76922a5043cf424e5de	0	0	0	0	0	0	0	0	0	0	0	0	14	17	0	0	0	13	0	0	0	0	0	0	0	0	0	0	0	0	0	0	0	0	0	0	d__Bacteria; p__Spirochaetota; c__Spirochaetia; o__Spirochaetales; f__Spirochaetaceae; g__Spirochaeta_2
83bf08ed74415e5fc1e0a1c79b571fed	0	0	0	0	0	0	0	0	0	0	0	0	0	0	0	0	0	0	12	12	13	0	0	9	4	3	4	0	0	0	0	0	0	0	0	0	Unassigned
7795892357ea18c184c7ba1ccda38584	0	0	0	0	0	0	0	0	0	0	0	0	0	0	0	0	0	0	3	0	6	0	0	14	9	10	15	0	0	0	0	0	0	0	0	0	d__Bacteria; p__WPS-2; c__WPS-2; o__WPS-2; f__WPS-2; g__WPS-2; s__uncultured_bacterium
d2ce77b3f1c68fb5946ade52bc7de89c	0	0	0	0	0	0	0	0	0	0	0	0	0	0	0	0	0	0	0	0	9	13	5	0	8	6	16	0	0	0	0	0	0	0	0	0	d__Bacteria; p__Chloroflexi; c__Anaerolineae; o__SBR1031; f__A4b; g__A4b; s__uncultured_organism
a2ca05cf75c21a864cd9c8f451ca3d50	0	0	0	0	0	0	0	0	0	0	0	0	0	0	0	0	0	0	0	0	0	0	0	0	0	0	0	9	0	12	4	3	0	0	0	3	d__Bacteria; p__Spirochaetota; c__Leptospirae; o__Leptospirales; f__Leptospiraceae; g__RBG-16-49-21; s__uncultured_organism
e08804cc612580b0dd8bf2116b1784a3	0	0	0	0	0	0	0	0	0	0	0	0	0	0	0	0	0	0	0	0	0	0	0	0	0	0	0	0	9	0	4	5	6	9	0	8	d__Bacteria; p__Bacteroidota; c__Bacteroidia; o__Bacteroidales; f__Bacteroidetes_BD2-2; g__Bacteroidetes_BD2-2
afea3c37fc1bd6aa8551253c3cb10756	0	0	0	0	0	0	0	0	0	0	0	0	0	0	0	0	0	0	0	0	0	0	0	0	0	0	0	0	0	12	9	0	0	0	17	0	d__Bacteria; p__Chloroflexi; c__Anaerolineae; o__Anaerolineales; f__Anaerolineaceae; g__uncultured; s__uncultured_bacterium
ae510c907f07f1737a19cc56c8835918	0	4	0	0	0	0	0	0	0	14	9	0	0	5	0	0	0	0	0	0	0	0	0	0	0	0	0	0	0	0	0	0	0	0	0	0	d__Bacteria; p__TA06; c__TA06; o__TA06; f__TA06; g__TA06; s__uncultured_bacterium
ead5a768bf7b703fec38b6f3edb59e2d	0	6	0	0	0	0	0	0	0	3	0	0	2	0	6	3	10	8	0	0	0	4	0	4	0	0	0	0	0	0	0	0	0	0	0	0	d__Bacteria; p__Chloroflexi; c__Anaerolineae; o__SBR1031; f__A4b; g__A4b; s__uncultured_bacterium
fa6773f9df85a7cff98d245e7e94a3dc	0	0	1	0	0	0	5	4	0	0	0	0	0	0	0	15	0	0	13	0	0	0	0	7	0	0	0	0	0	0	0	0	0	0	0	0	d__Archaea; p__Halobacterota; c__Halobacteria; o__Halobacterales; f__Halomicrobiaceae
f8ff4fefc66e14774b34d5d15683eef5	0	0	0	0	24	0	0	0	20	0	0	0	0	0	0	0	0	0	0	0	0	0	0	0	0	0	0	0	0	0	0	0	0	0	0	0	d__Bacteria; p__Myxococcota; c__Myxococcia; o__Myxococcales; f__Myxococcaceae; g__P3OB-42; s__uncultured_organism
bb2514dc191b912751cc0a07b29568ac	0	0	0	0	0	0	0	0	0	0	15	14	0	0	0	16	12	0	0	0	0	0	0	0	0	0	0	0	0	0	0	0	0	0	0	0	d__Bacteria; p__Proteobacteria; c__Gammaproteobacteria; o__Gammaproteobacteria_Incertae_Sedis; f__Unknown_Family; g__uncultured; s__uncultured_bacterium
c09edf9fb942ebce5c55a3daf7df48ef	0	0	0	0	0	0	0	0	0	0	5	0	0	0	0	0	0	0	0	0	0	0	0	0	3	0	0	0	6	0	3	3	3	0	7	5	d__Bacteria; p__Planctomycetota; c__Planctomycetes; o__Pirellulales; f__Pirellulaceae; g__Rhodopirellula
bd96c44455d198b0c90da8e11fcfbd37	0	0	0	0	0	0	0	0	0	0	0	20	8	8	4	2	0	7	0	0	0	0	0	0	0	0	0	0	0	0	0	0	0	0	0	0	d__Bacteria; p__Latescibacterota; c__Latescibacterota; o__Latescibacterota; f__Latescibacterota; g__Latescibacterota; s__uncultured_bacterium
9f942bfb810f65eefe572e67d037d5a3	0	0	0	0	0	0	0	0	0	0	0	0	0	0	0	0	0	0	20	0	0	0	0	0	11	5	20	0	0	0	0	0	0	0	0	0	d__Bacteria; p__Proteobacteria; c__Gammaproteobacteria
ecfb4e6ce1d6c67f3fa5c0e26e7b703c	0	0	0	0	0	0	0	0	0	0	0	0	0	0	0	0	0	0	0	0	0	0	0	0	0	0	0	7	0	0	8	5	6	7	0	4	d__Bacteria; p__Bacteroidota; c__Bacteroidia; o__Sphingobacteriales; f__Lentimicrobiaceae; g__Lentimicrobiaceae; s__uncultured_bacterium
faf22155f10244fdab3a6a0e43d2790d	0	0	0	0	0	0	0	0	0	0	0	0	0	0	0	0	0	0	0	0	0	0	0	0	0	0	0	6	5	1	4	7	4	4	5	0	d__Bacteria; p__Bacteroidota; c__Bacteroidia; o__Chitinophagales; f__uncultured; g__uncultured
001b4b353401f5582ccf1eabdc6229ed	0	0	0	0	0	0	0	0	0	0	0	0	0	0	0	0	0	0	0	0	0	0	0	0	0	0	0	2	8	5	6	3	1	4	0	3	d__Bacteria; p__Proteobacteria; c__Gammaproteobacteria; o__Methylococcales; f__Methylomonadaceae
372328bd95d4636699cf63675e910796	11	0	0	0	0	4	10	3	0	0	0	0	5	0	0	0	0	0	0	0	0	0	0	0	0	0	0	0	0	0	0	0	0	0	0	0	d__Bacteria; p__Myxococcota; c__Polyangia; o__VHS-B3-70; f__VHS-B3-70; g__VHS-B3-70
c86a43f0e7b8219b38a16b326053f40e	17	0	0	0	0	0	0	0	16	0	0	0	0	0	0	0	3	0	0	0	0	0	0	0	0	0	0	0	0	0	0	0	0	0	0	0	d__Bacteria; p__Spirochaetota; c__Spirochaetia; o__Spirochaetales; f__Spirochaetaceae; g__Spirochaeta; s__uncultured_organism
1e8c05363e745299827649a48364a6ab	4	0	9	2	4	2	1	0	0	5	2	0	4	3	1	0	0	2	0	0	0	0	0	0	0	0	0	0	0	0	0	0	0	0	0	0	d__Bacteria; p__FCPU426; c__FCPU426; o__FCPU426; f__FCPU426; g__FCPU426; s__uncultured_bacterium
625898dec14549020f8c412155fdbf27	1	0	3	2	0	5	0	4	3	4	0	0	0	0	3	0	5	1	0	0	0	0	0	0	0	0	0	0	0	0	0	0	0	0	0	0	d__Bacteria; p__Sumerlaeota; c__Sumerlaeia; o__Sumerlaeales; f__Sumerlaeaceae; g__Sumerlaea; s__uncultured_organism
1b55b3c5d42f9df212dc3931eddd6603	6	0	0	0	0	7	11	3	0	0	0	0	0	0	0	2	0	3	0	0	0	0	0	0	0	0	0	0	0	0	0	0	0	0	0	0	d__Bacteria; p__Latescibacterota; c__Latescibacterota; o__Latescibacterota; f__Latescibacterota; g__Latescibacterota; s__uncultured_bacterium
ffb767e2131a675472940736407f86c1	0	3	0	0	0	0	0	0	2	0	0	0	4	6	8	0	0	21	0	0	0	0	0	0	0	0	0	0	0	0	0	0	0	0	0	0	d__Bacteria; p__Latescibacterota; c__Latescibacterota; o__Latescibacterota; f__Latescibacterota; g__Latescibacterota
2a2dfd16d043b19b280c16c139ceb421	0	11	0	0	10	0	0	0	0	0	0	0	0	0	0	0	22	0	0	0	4	0	0	0	0	0	0	0	0	0	0	0	0	0	0	0	d__Bacteria; p__Proteobacteria; c__Gammaproteobacteria; o__Steroidobacterales; f__Woeseiaceae; g__Woeseia
ab0c205f1fcccb0bd2fca82b3ab3f28c	0	0	0	3	6	4	3	1	0	0	0	3	6	3	0	0	0	0	0	0	0	0	0	0	0	0	0	0	0	0	0	0	0	0	0	0	d__Bacteria; p__Spirochaetota; c__Spirochaetia; o__Spirochaetales; f__Spirochaetaceae; g__Spirochaeta; s__uncultured_organism
d261782bc513b3f24b9bf34415585f74	0	0	0	8	8	11	6	0	9	0	6	0	0	0	0	0	0	0	0	0	0	0	0	0	0	0	0	0	0	0	0	0	0	0	0	0	d__Bacteria; p__Planctomycetota; c__Phycisphaerae; o__Phycisphaerales; f__AKAU3564_sediment_group; g__AKAU3564_sediment_group; s__uncultured_organism
c74defc5f0c8cb5c24781e535a080a95	0	0	0	0	5	13	0	0	0	0	0	0	0	10	0	0	0	4	0	0	0	5	11	0	3	0	0	0	0	0	0	0	0	0	0	0	d__Bacteria; p__Planctomycetota; c__Phycisphaerae; o__Phycisphaerales; f__AKAU3564_sediment_group; g__AKAU3564_sediment_group; s__uncultured_organism
4f0c85a9548b9ea709ef080fcab4c93e	0	0	0	0	0	0	0	0	3	0	0	0	0	0	0	0	0	0	4	9	0	16	12	0	4	6	2	0	0	0	0	0	0	0	0	0	d__Archaea; p__Halobacterota; c__Halobacteria; o__Halobacterales; f__Halomicrobiaceae
c3a6ced56a9870fb8f02941333088422	0	0	0	0	0	0	0	0	0	0	0	0	0	0	0	0	0	0	0	0	0	0	0	0	0	0	0	4	3	2	5	3	6	5	3	0	d__Bacteria; p__Bacteroidota; c__Bacteroidia; o__Cytophagales; f__Amoebophilaceae; g__uncultured; s__uncultured_bacterium
b54f66f2f181a9b403b90446ab7d392d	0	0	0	0	0	0	0	0	0	0	0	0	0	0	0	0	0	0	0	0	0	0	0	0	0	0	0	8	0	4	8	2	4	7	0	7	d__Archaea; p__Euryarchaeota
690d6b1545b6c0b4f8bf113488eac3a7	0	0	0	0	0	0	0	0	0	0	0	0	0	0	0	0	0	0	0	0	0	0	0	0	0	0	0	3	0	5	7	5	1	7	7	3	d__Bacteria
538a0defb1efcdd9f8992e1b8c814033	0	0	0	0	0	0	0	0	0	0	0	0	0	0	0	0	0	0	0	0	0	0	0	0	0	0	0	0	0	5	5	7	0	4	0	7	d__Bacteria; p__Desulfobacterota; c__uncultured; o__uncultured; f__uncultured; g__uncultured; s__uncultured_bacterium
9f0b2f458cd4d076413b1e81e0df0e70	3	2	0	0	2	6	1	10	0	0	0	0	0	0	2	0	4	0	0	0	0	0	0	0	0	0	0	0	0	0	0	0	0	0	0	0	d__Bacteria; p__Planctomycetota; c__Phycisphaerae; o__Phycisphaerales; f__Phycisphaeraceae
adcf784315546c5d84c614ff0bc07cc6	4	8	8	8	4	0	0	2	1	1	0	0	0	0	0	0	5	0	0	0	0	0	0	0	0	0	0	0	0	0	0	0	0	0	0	0	d__Bacteria; p__Verrucomicrobiota; c__Verrucomicrobiae; o__Opitutales; f__Puniceicoccaceae; g__Verruc-01; s__uncultured_organism
d375e0b696e323508b492db5621fca8d	0	3	0	4	3	0	0	0	3	5	0	3	0	0	0	5	3	0	0	0	0	0	0	0	0	0	0	0	0	0	0	0	0	0	0	0	d__Bacteria; p__Chloroflexi; c__Chloroflexia; o__Chloroflexales; f__Chloroflexaceae; g__Candidatus_Chlorothrix; s__uncultured_organism
615ae8fb53fe352abb082473405b6b41	3	0	0	0	0	10	21	4	0	0	0	0	0	0	0	0	0	0	0	0	0	0	0	0	0	0	0	0	0	0	0	0	0	0	0	0	d__Bacteria; p__Bacteroidota; c__Rhodothermia; o__Rhodothermales; f__Rhodothermaceae; g__uncultured; s__uncultured_bacterium
4932ee192bc39d5fa1f5329342c5e36d	4	0	0	0	0	7	11	8	10	0	0	0	0	0	0	0	0	0	0	0	0	0	0	0	0	0	0	0	0	0	0	0	0	0	0	0	d__Bacteria; p__Desulfobacterota; c__Desulfovibrionia; o__Desulfovibrionales; f__Desulfohalobiaceae; g__Desulfovermiculus; s__uncultured_organism
8fed639b9869a5163ec7ab3c7e120186	0	6	1	3	0	7	5	0	7	0	0	0	2	8	0	0	0	0	0	0	0	0	0	0	0	0	0	0	0	0	0	0	0	0	0	0	d__Bacteria; p__Latescibacterota; c__Latescibacterota; o__Latescibacterota; f__Latescibacterota; g__Latescibacterota
99fddd8f23d18ef2e04e9d299b49b145	0	5	0	0	0	0	0	0	0	6	0	0	0	0	0	0	7	0	0	0	0	0	0	4	5	7	0	0	0	0	0	0	0	0	0	0	d__Bacteria; p__Bacteroidota; c__Bacteroidia; o__Cytophagales; f__Cyclobacteriaceae; g__Imperialibacter
38a4bdb7376105288e931f9f42b967e5	0	0	3	14	0	0	9	0	5	0	0	0	0	0	0	0	10	0	0	0	0	0	6	0	0	5	0	0	0	0	0	0	0	0	0	0	d__Bacteria; p__Planctomycetota; c__Phycisphaerae; o__Phycisphaerales; f__AKAU3564_sediment_group; g__AKAU3564_sediment_group; s__uncultured_organism
b41a34cb05cec4529258a6e251f20ac7	0	0	3	0	0	0	0	0	0	0	3	11	6	7	8	0	0	8	0	0	3	0	0	0	0	0	0	0	0	0	0	0	0	0	0	0	d__Bacteria; p__Verrucomicrobiota; c__Verrucomicrobiae; o__Chthoniobacterales
a071c3a5fcdd5a171a96575d7395d60d	0	0	0	0	5	5	1	2	4	0	0	0	0	0	0	1	4	0	0	0	1	3	0	4	3	0	0	0	0	0	0	0	0	0	0	0	d__Bacteria
302f2e90a5c9ebd1fd1de2080e40a629	0	0	0	0	0	0	0	0	0	2	0	0	0	0	0	0	0	0	7	7	6	6	11	8	3	0	0	0	0	0	0	0	0	0	0	0	d__Bacteria; p__Planctomycetota; c__Phycisphaerae; o__Phycisphaerales; f__Phycisphaeraceae; g__SM1A02; s__uncultured_organism
57015abca0ddaa53645094a50396b7ba	0	0	0	0	0	0	0	0	0	0	0	14	1	0	11	15	6	8	0	0	0	0	0	0	0	0	0	0	0	0	0	0	0	0	0	0	d__Bacteria; p__Myxococcota; c__Polyangia; o__Haliangiales; f__Haliangiaceae; g__Haliangium; s__uncultured_bacterium
dd685505ffd88f2c7a6ba0bdc4737dce	0	0	0	0	0	0	0	0	0	0	0	0	0	0	0	0	0	0	7	3	0	5	4	0	11	11	11	0	0	0	0	0	0	0	0	0	d__Bacteria; p__Bacteroidota; c__Rhodothermia; o__Rhodothermales; f__Rhodothermaceae; g__Salisaeta
59abb04175bdc3c1dfabf51f117e1b1e	0	0	0	0	0	0	0	0	0	0	0	0	0	0	0	0	0	0	0	0	0	0	0	0	0	0	0	5	4	10	0	0	2	9	2	3	d__Bacteria; p__Bacteroidota; c__Bacteroidia; o__Bacteroidales; f__Marinilabiliaceae; g__uncultured; s__uncultured_bacterium
ff4fb60d60c0e19b3cb3a2ec4745d554	2	5	0	2	0	11	6	4	3	3	0	0	1	0	0	0	0	0	0	0	0	0	0	0	0	0	0	0	0	0	0	0	0	0	0	0	d__Bacteria; p__Acidobacteriota; c__Aminicenantia; o__Aminicenantales; f__Aminicenantales; g__Aminicenantales; s__uncultured_bacterium
032bd06f3ee3083b51c97885967c6012	0	12	0	0	0	0	0	0	9	0	0	0	0	0	0	0	0	0	5	0	0	7	0	3	5	0	0	0	0	0	0	0	0	0	0	0	d__Bacteria; p__Chloroflexi; c__Chloroflexia; o__Chloroflexales; f__Chloroflexaceae; g__Candidatus_Chlorothrix; s__uncultured_organism
08fc576ece16bb026d47115cf6c3a790	0	0	0	0	0	1	0	0	0	9	5	0	8	0	0	0	2	0	0	0	0	0	0	0	0	0	0	0	0	0	0	0	0	0	0	0	d__Bacteria; p__Planctomycetota; c__Pla3_lineage; o__Pla3_lineage; f__Pla3_lineage; g__Pla3_lineage
a7b13d1323a3c7b3a656669c97bc00de	0	0	0	0	0	0	2	0	0	0	0	0	0	0	0	0	0	0	7	2	0	3	5	0	21	3	5	0	0	0	0	0	0	0	0	0	d__Bacteria; p__Proteobacteria; c__Gammaproteobacteria; o__Legionellales; f__Legionellaceae; g__Legionella
7faa06c6d21a3c0f824dd8da0947ee0b	0	0	0	0	0	0	0	0	0	21	0	0	0	0	0	0	6	0	0	0	0	0	0	0	0	0	0	0	0	0	0	0	0	0	0	0	d__Bacteria; p__Chloroflexi; c__Chloroflexia; o__Chloroflexales; f__Chloroflexaceae; g__Candidatus_Chlorothrix; s__uncultured_organism
2b23695ad747f03b608ed237e0660d93	0	0	0	0	0	0	0	0	0	0	0	0	0	0	0	0	0	0	5	0	8	0	0	8	10	9	10	0	0	0	0	0	0	0	0	0	d__Bacteria; p__Spirochaetota; c__Spirochaetia; o__Spirochaetales; f__Spirochaetaceae; g__Spirochaeta_2; s__uncultured_organism
e17a3e857f589f3f290ffcc60d976e6d	0	0	0	0	0	0	0	0	0	0	0	0	0	0	0	0	0	0	3	11	10	3	3	3	13	6	11	0	0	0	0	0	0	0	0	0	d__Bacteria; p__Verrucomicrobiota; c__Verrucomicrobiae; o__Opitutales; f__Puniceicoccaceae; g__Verruc-01
02cf081ac80666a0beaa43698a64b92f	0	0	0	0	0	0	0	0	0	0	0	0	0	0	0	0	0	0	0	0	0	0	0	0	0	0	0	9	0	0	5	4	3	0	9	8	d__Bacteria; p__Actinobacteriota; c__WCHB1-81; o__WCHB1-81; f__WCHB1-81; g__WCHB1-81
f28a30ec36552ed9edb68f725f77d01c	0	0	0	0	0	0	0	0	0	0	0	0	0	0	0	0	0	0	0	0	0	0	0	0	0	0	0	2	8	6	2	2	6	4	11	0	d__Bacteria; p__Bacteroidota; c__Bacteroidia; o__Flavobacteriales
31ab9bbff50b941e9800506256890478	0	0	0	0	0	0	0	0	0	0	0	0	0	0	0	0	0	0	0	0	0	0	0	0	0	0	0	1	0	7	1	6	0	4	11	1	d__Bacteria; p__Bacteroidota; c__Bacteroidia; o__Sphingobacteriales; f__Lentimicrobiaceae; g__Lentimicrobiaceae; s__uncultured_bacterium
62d1949598594c139057284892271055	0	0	0	0	0	0	0	0	0	0	0	0	0	0	0	0	0	0	0	0	0	0	0	0	0	0	0	3	7	0	7	2	5	3	0	10	d__Bacteria; p__Spirochaetota; c__Spirochaetia; o__Spirochaetales; f__Spirochaetaceae; g__Sediminispirochaeta; s__uncultured_organism
ea7df01a8c7c04b3afcac77593846a14	0	0	0	0	0	0	0	0	0	0	0	0	0	0	0	0	0	0	0	0	0	0	0	0	0	0	0	6	0	4	0	0	7	6	0	10	d__Bacteria; p__Bacteroidota; c__Bacteroidia; o__Bacteroidales; f__Bacteroidetes_BD2-2; g__Bacteroidetes_BD2-2; s__uncultured_bacterium
cbdbc6ce8bf5a274a916fa7ebe1b564b	0	0	0	0	0	0	0	0	0	0	0	0	0	0	0	0	0	0	0	0	0	0	0	0	0	0	0	7	0	0	5	0	9	4	0	0	d__Bacteria; p__Proteobacteria; c__Alphaproteobacteria; o__Rhodobacterales; f__Rhodobacteraceae
ebf7673fec4e36570a80f2f6a2b50243	5	0	0	5	5	0	1	3	0	6	0	0	0	0	0	0	3	0	0	0	0	0	0	0	0	0	0	0	0	0	0	0	0	0	0	0	d__Bacteria; p__Myxococcota; c__Polyangia; o__PS-B29; f__PS-B29; g__PS-B29; s__uncultured_organism
8ca3b6104a7e46a77c8b65de01f54992	1	4	1	0	0	0	0	1	3	8	5	0	0	6	0	0	0	0	0	0	0	0	0	0	0	0	0	0	0	0	0	0	0	0	0	0	d__Bacteria; p__Patescibacteria; c__Gracilibacteria; o__Gracilibacteria; f__Gracilibacteria; g__Gracilibacteria
65ad8051a1a2ab6586f872d5471332cb	5	0	6	0	0	1	7	9	0	0	0	0	0	0	0	0	8	0	0	0	0	0	0	0	0	0	0	0	0	0	0	0	0	0	0	0	d__Bacteria; p__Latescibacterota; c__Latescibacterota; o__Latescibacterota; f__Latescibacterota; g__Latescibacterota; s__uncultured_bacterium
6a34f65c1c63e1fcd3e10cb886631977	0	0	1	2	4	11	2	2	2	0	0	0	0	2	3	5	0	2	0	0	0	0	0	0	0	0	0	0	0	0	0	0	0	0	0	0	d__Bacteria; p__Planctomycetota; c__Planctomycetes; o__Gemmatales; f__Gemmataceae; g__uncultured; s__uncultured_bacterium
ab74ec7299cc72d6b18abb1cdebe0a41	0	0	1	2	0	9	4	4	0	0	0	0	2	0	0	0	3	3	0	0	0	0	0	0	0	0	0	0	0	0	0	0	0	0	0	0	d__Bacteria; p__Bacteroidota; c__Rhodothermia; o__Rhodothermales; f__Rhodothermaceae; g__uncultured
0fa1c536ba9013f8f0826662503c4967	0	0	0	0	0	0	5	0	0	0	0	0	0	0	0	0	0	0	0	0	0	0	0	0	0	0	0	0	0	6	12	0	5	0	0	4	d__Bacteria; p__Bacteroidota; c__Bacteroidia; o__Sphingobacteriales; f__Lentimicrobiaceae; g__Lentimicrobiaceae
70610bd1e96e8ca076482f1225a9782b	0	0	0	0	0	0	0	0	0	0	0	0	0	0	0	0	2	0	10	9	6	7	0	0	6	7	5	0	0	0	0	0	0	0	0	0	d__Bacteria; p__Bacteroidota; c__Rhodothermia; o__Rhodothermales; f__Rhodothermaceae
8edc2b0477a24a6a280b3c107f6ed845	0	0	0	0	0	0	0	0	0	0	0	0	0	0	0	0	0	0	0	0	4	0	7	0	4	0	4	0	0	14	0	0	0	9	9	0	d__Bacteria; p__Planctomycetota; c__Planctomycetes; o__Pirellulales; f__Pirellulaceae; g__Pir4_lineage
20d23d5430c69cc390123aac9ed6b3be	0	0	0	0	0	0	0	0	0	0	0	0	0	0	0	0	0	0	0	0	0	0	0	0	0	0	0	6	4	4	1	2	5	3	9	4	d__Bacteria; p__Bacteroidota; c__Kapabacteria; o__Kapabacteriales; f__Kapabacteriales; g__Kapabacteriales
97fe86299cdb5a5999c1fc3c760d0158	3	0	0	0	0	4	4	1	0	0	0	0	0	0	0	0	0	0	0	5	4	3	4	4	2	4	0	0	0	0	0	0	0	0	0	0	d__Bacteria; p__Actinobacteriota; c__Actinobacteria; o__Nitriliruptorales; f__Nitriliruptoraceae; g__Nitriliruptoraceae
895984772c02b819c36f17ce04015474	5	7	0	0	0	0	6	6	0	2	0	0	0	0	0	0	6	3	0	0	0	0	0	0	0	0	0	0	0	0	0	0	0	0	0	0	d__Bacteria; p__Proteobacteria; c__Gammaproteobacteria; o__Nitrosococcales; f__Nitrosococcaceae
25c610641b62807873bc8e33b052485a	0	0	8	0	0	0	0	0	0	0	0	0	10	0	8	3	0	11	0	0	0	0	0	0	0	0	0	0	0	0	0	0	0	0	0	0	d__Bacteria; p__Gemmatimonadota; c__BD2-11_terrestrial_group; o__BD2-11_terrestrial_group; f__BD2-11_terrestrial_group; g__BD2-11_terrestrial_group; s__uncultured_bacterium
5a6394f77642b801795d62110062d931	0	0	0	0	1	1	0	3	3	8	10	0	0	0	2	4	2	0	0	0	0	0	0	0	0	0	0	0	0	0	0	0	0	0	0	0	d__Eukaryota; p__Nematozoa; c__Enoplea
7814ef5cb1c21e3450436bf0efb2982a	0	0	0	0	0	0	0	0	0	0	0	0	0	0	0	0	0	0	12	8	11	4	0	7	1	11	0	0	0	0	0	0	0	0	0	0	d__Eukaryota; p__Ciliophora; c__Intramacronucleata; o__Spirotrichea; f__Hypotrichia; g__Hypotrichia
78e6fee820b11dc1fc56ac615a3fc9b2	0	0	0	0	0	0	0	0	0	0	0	0	0	0	0	0	0	0	9	0	9	0	8	8	9	10	0	0	0	0	0	0	0	0	0	0	d__Bacteria; p__Cyanobacteria; c__Cyanobacteriia; o__Cyanobacteriales
3248ff7022c94a6a32de7065b3dc7e3f	0	0	0	0	0	0	0	0	0	0	0	0	0	0	0	0	0	0	0	28	0	0	0	16	0	0	7	0	0	0	0	0	0	0	0	0	d__Bacteria; p__Firmicutes; c__Clostridia; o__Lachnospirales; f__Lachnospiraceae
312c012bf8072b0e516c951e9e6889e5	0	0	0	0	0	0	0	0	0	0	0	0	0	0	0	0	0	0	0	3	0	9	7	0	13	0	13	0	0	0	0	0	0	0	0	0	d__Bacteria; p__Firmicutes; c__Clostridia
b0f8177e2ac710c8527ecd766d5aba72	0	0	0	0	0	0	0	0	0	0	0	0	0	0	0	0	0	0	0	0	0	0	0	0	0	0	0	8	0	5	0	0	9	3	7	3	d__Bacteria; p__Acidobacteriota; c__Aminicenantia; o__Aminicenantales; f__Aminicenantales; g__Aminicenantales; s__uncultured_bacterium
7501ad7e8f653a13765cb803e5c80df1	0	0	0	0	0	0	0	0	0	0	0	0	0	0	0	0	0	0	0	0	0	0	0	0	0	0	0	3	3	1	6	3	10	2	2	5	d__Bacteria; p__Bacteroidota; c__Bacteroidia; o__Chitinophagales; f__Chitinophagaceae; g__Aurantisolimonas
fbe4a0cd287282e252cd720e6c5f2eec	1	2	0	0	0	3	3	1	0	0	0	0	1	5	0	0	0	0	0	0	0	0	0	0	0	0	0	3	0	5	0	4	0	0	0	4	d__Bacteria; p__Chloroflexi; c__Anaerolineae; o__Caldilineales; f__Caldilineaceae; g__uncultured
c85ef6a9ec6aa7baeb2e71ae297eb646	4	5	1	0	0	9	0	7	1	0	2	0	2	0	0	0	0	0	0	0	4	0	0	0	0	0	0	0	0	0	0	0	0	0	0	0	d__Bacteria; p__Planctomycetota; c__Phycisphaerae; o__Phycisphaerales; f__Phycisphaeraceae
73383ce84fb7ea76cd41d0b864f1057d	9	0	0	0	0	0	15	8	0	0	6	0	0	0	0	0	0	0	0	0	0	0	0	0	0	0	0	0	0	0	0	0	0	0	0	0	d__Bacteria; p__Proteobacteria; c__Alphaproteobacteria; o__uncultured; f__uncultured; g__uncultured; s__uncultured_organism
f3664712b74311d2b8ff77b3cdb122f2	0	0	13	0	0	0	0	3	0	0	18	0	0	0	6	0	0	0	0	0	0	0	0	0	0	0	0	0	0	0	0	0	0	0	0	0	d__Bacteria; p__GN01; c__GN01; o__GN01; f__GN01; g__GN01; s__uncultured_organism
a498d03c1b767b7b3d30ee02cbe9348a	0	0	0	10	0	0	0	0	24	0	0	0	0	0	0	0	4	0	0	0	0	0	0	0	0	0	0	0	0	0	0	0	0	0	0	0	d__Bacteria; p__Proteobacteria; c__Gammaproteobacteria; o__Gammaproteobacteria_Incertae_Sedis; f__Unknown_Family; g__Wenzhouxiangella
f3e1fd39cb922cdaa16e2bbe4891fca8	0	0	0	0	0	1	0	0	0	0	0	8	1	7	7	4	0	7	0	0	0	0	0	0	0	0	0	0	0	0	0	0	0	0	0	0	d__Bacteria; p__Fibrobacterota; c__Chitinivibrionia; o__uncultured; f__uncultured; g__uncultured; s__uncultured_bacterium
b57b7dc02caee6731cb8814d1badbb87	0	0	0	0	0	0	6	0	0	4	2	5	0	6	0	10	0	9	0	0	0	0	0	0	0	0	0	0	0	0	0	0	0	0	0	0	d__Bacteria; p__Chloroflexi; c__Anaerolineae; o__SBR1031; f__A4b; g__A4b; s__uncultured_organism
c6024b935200bf56444ac641f2d56f4d	0	0	0	0	0	0	0	0	0	0	3	0	0	0	0	0	20	10	0	0	0	0	0	0	0	0	0	0	0	0	0	0	0	0	0	0	d__Bacteria; p__Myxococcota; c__Polyangia; o__Haliangiales; f__Haliangiaceae; g__Haliangium; s__uncultured_bacterium
de8fe552ad1f342aa8e2516d0c473c1a	0	0	0	0	0	0	0	0	0	0	0	0	0	0	0	0	0	0	0	25	9	26	0	0	0	0	0	0	0	0	0	0	0	0	0	0	d__Bacteria; p__Firmicutes; c__Clostridia; o__Lachnospirales; f__Lachnospiraceae
c2a98acaefdf4b748115bd37403f4f41	0	0	0	0	0	0	0	0	0	0	0	0	0	0	0	0	0	0	0	0	0	10	0	6	16	10	8	0	0	0	0	0	0	0	0	0	d__Archaea; p__Halobacterota; c__Halobacteria; o__Halobacterales
315d371b78f08505034acee98fe45002	0	0	0	0	0	0	0	0	0	0	0	0	0	0	0	0	0	0	0	0	0	0	0	0	0	0	0	5	3	6	4	3	2	5	7	2	d__Bacteria; p__Bacteroidota; c__Bacteroidia; o__Sphingobacteriales; f__Lentimicrobiaceae; g__Lentimicrobiaceae; s__uncultured_bacterium
988c7a38f1d81f06e34c061a0e59963b	0	0	0	0	0	0	0	0	0	0	0	0	0	0	0	0	0	0	0	0	0	0	0	0	0	0	0	3	7	2	2	0	2	4	4	6	d__Bacteria; p__SAR324_clade(Marine_group_B); c__SAR324_clade(Marine_group_B); o__SAR324_clade(Marine_group_B); f__SAR324_clade(Marine_group_B); g__SAR324_clade(Marine_group_B); s__uncultured_bacterium
7ba036abb69cfadcbf58e7eabc5fb36e	0	0	0	0	0	0	0	0	0	0	0	0	0	0	0	0	0	0	0	0	0	0	0	0	0	0	0	0	6	2	0	4	4	4	8	7	d__Bacteria; p__Desulfobacterota; c__Desulfobacteria; o__Desulfobacterales; f__Desulfococcaceae; g__uncultured; s__uncultured_organism
eb2d1a475650b46483d1dd98ed65dd15	6	2	5	0	0	5	1	5	0	0	0	4	4	1	0	0	0	0	0	0	0	0	0	0	0	0	0	0	0	0	0	0	0	0	0	0	d__Bacteria; p__LCP-89; c__LCP-89; o__LCP-89; f__LCP-89; g__LCP-89; s__uncultured_bacterium
7a4044347ce0be1ae6118d8f2f2dfc35	5	15	6	0	0	0	2	0	0	3	0	0	0	0	0	0	0	0	0	0	0	0	0	0	0	0	0	0	0	0	0	0	0	0	0	0	d__Bacteria; p__Proteobacteria; c__Alphaproteobacteria; o__Thalassobaculales; f__uncultured; g__uncultured
be0b523ffb24b1f2ec75f2fd34659205	0	1	3	13	0	2	6	3	0	1	3	0	5	0	0	2	0	0	0	0	0	0	0	0	0	0	0	0	0	0	0	0	0	0	0	0	d__Archaea; p__Nanoarchaeota; c__Nanoarchaeia; o__Woesearchaeales; f__SCGC_AAA011-D5; g__SCGC_AAA011-D5
99a7533837f10645da0552d93999d947	0	4	2	0	0	0	0	0	0	0	0	0	13	13	0	0	0	0	0	0	0	0	0	0	0	0	0	0	0	0	0	0	0	0	0	0	d__Bacteria; p__Gemmatimonadota; c__BD2-11_terrestrial_group; o__BD2-11_terrestrial_group; f__BD2-11_terrestrial_group; g__BD2-11_terrestrial_group; s__uncultured_organism
de04230dd5466bb731d573b4a5a59ea0	0	0	2	9	0	4	0	0	6	1	12	0	0	0	0	0	0	0	0	0	0	0	0	0	0	0	0	0	0	0	0	0	0	0	0	0	d__Bacteria; p__Spirochaetota; c__Spirochaetia; o__Spirochaetales; f__Spirochaetaceae; g__Spirochaeta_2; s__uncultured_organism
9bfc62494857659d9edf7eb171df04ef	0	0	2	0	0	0	0	0	0	0	0	0	0	0	0	0	0	0	6	0	4	0	5	0	6	6	0	4	0	0	0	1	2	0	0	1	d__Bacteria; p__Firmicutes; c__Bacilli; o__Bacillales; f__Planococcaceae; g__Sporosarcina
d7a98dd35c85b8947819c9e5e1a49b3f	0	0	0	10	0	0	0	0	0	2	0	0	7	0	0	0	13	0	0	0	0	0	0	0	0	0	0	0	0	0	0	0	0	0	0	0	d__Bacteria; p__Proteobacteria; c__Alphaproteobacteria; o__Alphaproteobacteria_Incertae_Sedis; f__Unknown_Family
6aed366a385f227675e1fcfe2d8edb61	0	0	0	2	0	3	4	8	0	0	0	2	0	0	0	0	0	0	6	0	0	4	0	4	4	0	0	0	0	0	0	0	0	0	0	0	d__Bacteria; p__Chloroflexi; c__Anaerolineae; o__RBG-13-54-9; f__RBG-13-54-9; g__RBG-13-54-9; s__uncultured_bacterium
d7ba101059992356c0b3fe538474f6d3	0	0	0	0	0	0	0	0	0	5	2	0	0	0	0	0	0	0	2	3	3	0	2	0	5	0	0	0	0	0	0	6	0	0	0	0	d__Bacteria; p__Chloroflexi; c__Dehalococcoidia; o__GIF9; f__AB-539-J10; g__AB-539-J10; s__uncultured_bacterium
9c36f2532dc6165301deac4f02e1c2c6	0	0	0	0	0	0	0	0	0	0	0	20	0	0	0	39	0	0	0	0	0	0	0	0	0	0	0	0	0	0	0	0	0	0	0	0	d__Bacteria; p__Planctomycetota; c__Phycisphaerae; o__Phycisphaerales; f__Phycisphaeraceae; g__SM1A02; s__uncultured_organism
2dba85c5bc70df1f4fca939521c79d34	0	0	0	0	0	0	0	0	0	0	0	0	0	0	0	0	0	0	15	0	9	0	11	0	4	6	4	0	0	0	0	0	0	0	0	0	d__Archaea; p__Halobacterota; c__Halobacteria; o__Halobacterales; f__Halomicrobiaceae
d71e293738308efdc3774d04054cfbd6	0	0	0	0	0	0	0	0	0	0	0	0	0	0	0	0	0	0	15	9	8	0	0	0	8	9	0	0	0	0	0	0	0	0	0	0	d__Bacteria; p__Chloroflexi; c__Anaerolineae; o__Anaerolineales; f__Anaerolineaceae; g__ADurb.Bin120
aa508e0be99f201f050a1bbb61d23258	0	0	0	0	0	0	0	0	0	0	0	0	0	0	0	0	0	0	0	0	0	0	0	0	0	0	0	8	4	0	7	7	3	5	0	5	d__Bacteria; p__Bacteroidota; c__Bacteroidia; o__Bacteroidales; f__Marinilabiliaceae; g__uncultured; s__uncultured_bacterium
6c8df347042c302554881ff1833715b0	0	0	0	0	0	0	0	0	0	0	0	0	0	0	0	0	0	0	0	0	0	0	0	0	0	0	0	4	0	3	0	8	4	0	0	10	d__Bacteria; p__Chloroflexi; c__Anaerolineae; o__Ardenticatenales; f__uncultured; g__uncultured; s__uncultured_bacterium
50f2a225e6284564c7e1517feaa25297	10	3	0	0	1	12	2	0	0	0	0	0	3	0	0	0	5	0	0	0	0	0	0	0	0	0	0	0	0	0	0	0	0	0	0	0	d__Bacteria; p__Bacteroidota; c__Ignavibacteria; o__Ignavibacteriales; f__Ignavibacteriaceae; g__Ignavibacterium
41fe68a18ee2d1273ea2e8e6888ecf28	7	8	2	14	0	5	0	0	0	0	0	0	3	0	0	0	6	0	0	0	0	0	0	0	0	0	0	0	0	0	0	0	0	0	0	0	d__Bacteria; p__Patescibacteria; c__Microgenomatia; o__Candidatus_Pacebacteria; f__Candidatus_Pacebacteria; g__Candidatus_Pacebacteria
70097b636720769f3ce1bd52b73c092f	1	0	0	0	0	5	3	6	0	0	3	0	2	0	4	0	6	0	0	0	0	0	0	0	0	0	2	0	0	0	0	0	0	0	0	0	d__Bacteria; p__Planctomycetota; c__Pla4_lineage; o__Pla4_lineage; f__Pla4_lineage; g__Pla4_lineage
faa7260166be7885b47db12137576fa7	2	7	0	3	9	5	0	9	0	0	0	0	0	0	0	0	0	0	0	0	0	0	0	0	0	0	0	0	0	0	0	0	0	0	0	0	d__Bacteria; p__Cyanobacteria; c__Cyanobacteriia
5050c0887517fb127220ed85fa13dab1	8	0	0	0	0	0	0	5	0	0	0	15	0	0	7	0	0	7	0	0	0	0	0	0	0	0	0	0	0	0	0	0	0	0	0	0	d__Bacteria; p__Desulfobacterota; c__Desulfovibrionia; o__Desulfovibrionales; f__Desulfomicrobiaceae; g__Desulfomicrobium; s__uncultured_bacterium
903c70669600cced404ad2fb9a279af6	4	3	0	0	13	0	0	4	0	0	0	0	0	3	0	0	0	0	0	0	0	0	0	0	0	0	0	0	0	0	0	0	0	0	0	0	d__Bacteria; p__Chloroflexi; c__Anaerolineae; o__SBR1031; f__SBR1031; g__SBR1031; s__uncultured_organism
5680b71d3e5c2ad261de3707658190be	0	0	0	0	0	5	6	2	0	7	0	0	0	0	0	8	5	0	0	0	0	0	0	3	0	1	0	0	0	0	0	0	0	0	0	0	d__Bacteria; p__Chloroflexi; c__Anaerolineae; o__SBR1031; f__A4b; g__A4b; s__uncultured_organism
202f740e8250965ebb35a8af07642b47	0	0	0	0	0	17	0	10	0	0	0	0	0	0	0	0	0	0	0	0	0	0	0	0	0	0	0	0	0	0	0	0	0	0	0	0	d__Bacteria; p__Desulfobacterota; c__Desulfovibrionia; o__Desulfovibrionales; f__Desulfohalobiaceae; g__Desulfovermiculus; s__uncultured_organism
def911878464d1c43de51508700896ee	0	0	0	0	0	1	0	2	0	5	0	0	0	3	0	15	0	3	0	0	0	0	0	0	0	0	0	0	0	0	0	0	0	0	0	0	d__Bacteria; p__Chloroflexi; c__Chloroflexia; o__Chloroflexales; f__Chloroflexaceae; g__Candidatus_Chlorothrix; s__uncultured_organism
286346baf8a37212fe14c14572fe691c	0	0	0	0	0	0	0	0	0	0	8	8	15	0	0	9	0	0	0	1	0	0	0	0	0	0	0	0	0	0	0	0	0	0	0	0	d__Bacteria; p__Proteobacteria; c__Alphaproteobacteria; o__Rhizobiales; f__Rhizobiales_Incertae_Sedis; g__Dichotomicrobium; s__uncultured_organism
0d0b38d5333607f5a2a4aba1ce75a20c	0	0	0	0	0	0	0	0	0	0	0	20	3	0	4	15	0	4	0	0	0	0	0	0	0	0	0	0	0	0	0	0	0	0	0	0	d__Bacteria; p__Proteobacteria; c__Alphaproteobacteria; o__Defluviicoccales; f__Defluviicoccaceae; g__Defluviicoccus; s__uncultured_bacterium
548a401497f4e7f3477afdfe3fa94796	0	0	0	0	0	0	0	0	0	0	0	13	0	0	0	18	14	3	0	0	0	0	0	0	0	0	0	0	0	0	0	0	0	0	0	0	d__Bacteria; p__Bacteroidota; c__Bacteroidia
b964fc6238dc3491b4a43bd610d0c83e	0	0	0	0	0	0	0	0	0	0	0	14	4	0	0	18	6	0	0	0	0	0	0	0	0	0	0	0	0	0	0	0	0	0	0	0	d__Bacteria; p__Bacteroidota; c__Bacteroidia; o__Flavobacteriales; f__Cryomorphaceae; g__Owenweeksia
d00be72fcd8801b5e0f168abd267e69b	0	0	0	0	0	0	0	0	0	0	0	0	11	3	5	0	0	7	0	0	0	0	0	0	0	0	0	0	0	0	0	0	0	0	0	0	d__Bacteria; p__Calditrichota; c__Calditrichia; o__Calditrichales; f__Calditrichaceae; g__Caldithrix
7ad1d1c3817eb65e4bbd402d2e703d0d	0	0	0	0	0	0	0	0	0	0	0	0	0	9	0	0	0	0	0	0	0	0	0	0	0	0	0	0	0	13	6	0	0	0	0	0	d__Bacteria; p__LCP-89; c__LCP-89; o__LCP-89; f__LCP-89; g__LCP-89; s__uncultured_bacterium
277a13942254d5e4aef402b82ca129b4	0	0	0	0	0	0	0	0	0	0	0	0	0	0	0	0	0	0	0	12	7	0	0	10	6	5	15	0	0	0	0	0	0	0	0	0	d__Archaea; p__Halobacterota; c__Halobacteria; o__Halobacterales; f__Halomicrobiaceae; g__Halomicrobium
163e1885ce10aadd4f1b8fb23324a10c	0	0	0	0	0	0	0	0	0	0	0	0	0	0	0	0	0	0	0	0	10	0	0	9	11	5	14	0	0	0	0	0	0	0	0	0	d__Bacteria; p__Firmicutes; c__Clostridia; o__Peptostreptococcales-Tissierellales; f__Peptostreptococcales-Tissierellales
3a6b9d26efcc1206fac81aaf3114d44a	0	0	0	0	0	0	0	0	0	0	0	0	0	0	0	0	0	0	0	0	7	8	13	0	11	0	13	0	0	0	0	0	0	0	0	0	d__Archaea; p__Halobacterota; c__Halobacteria; o__Halobacterales; f__Halomicrobiaceae; g__Candidatus_Halobonum; s__uncultured_archaeon
a322c77dd41786693dd74891ed55dedf	0	0	0	0	0	0	0	0	0	0	0	0	0	0	0	0	0	0	0	0	0	0	0	0	25	0	20	0	0	0	0	0	0	0	0	0	d__Archaea; p__Halobacterota; c__Halobacteria; o__Halobacterales; f__Haloferacaceae
c4de936409276f9075740753fe4940af	9	0	4	15	0	5	0	0	5	0	0	0	0	0	0	0	0	0	0	0	0	0	0	0	0	0	0	0	0	0	0	0	0	0	0	0	d__Bacteria
d41914188c2f7bbe6a661a14a6c411d3	2	0	0	0	0	0	0	0	0	0	0	0	5	15	0	2	7	10	0	0	0	0	0	0	0	0	0	0	0	0	0	0	0	0	0	0	d__Archaea; p__Crenarchaeota; c__Bathyarchaeia; o__Bathyarchaeia; f__Bathyarchaeia; g__Bathyarchaeia; s__uncultured_archaeon
272e2de08fa23b2ab587f0bba8c41fce	3	0	0	0	0	0	2	0	0	0	0	0	0	0	0	0	0	0	0	0	5	0	11	9	0	0	11	0	0	0	0	0	0	0	0	0	d__Archaea; p__Halobacterota; c__Halobacteria; o__Halobacterales; f__Haloferacaceae; g__Haloplanus
fafb7f589493deb2a3e1a5c7b736b209	0	0	6	7	0	2	0	0	6	0	0	0	1	0	1	2	0	11	0	0	0	0	0	0	0	0	0	0	0	0	0	0	0	0	0	0	d__Bacteria; p__Bacteroidota; c__Bacteroidia; o__Chitinophagales; f__uncultured; g__uncultured; s__uncultured_organism
721271388349ad3738b390032eadfabc	0	0	3	0	6	8	4	4	0	0	0	0	3	0	0	0	0	0	0	0	0	0	0	0	0	0	0	0	0	0	0	0	0	0	0	0	d__Bacteria; p__Desulfobacterota; c__Desulfovibrionia; o__Desulfovibrionales; f__Desulfohalobiaceae; g__Desulfovermiculus; s__uncultured_organism
d95e1ed97488506f21e917a1d89f2521	0	0	0	0	0	0	0	0	0	0	0	0	7	0	8	0	7	7	0	0	0	0	0	0	0	0	0	0	0	0	0	0	0	0	0	0	d__Bacteria; p__Planctomycetota; c__Planctomycetes; o__Pirellulales; f__Pirellulaceae; g__uncultured; s__uncultured_organism
9cd04fb2406d6b4f3a661914573aa026	0	0	0	0	0	0	0	0	0	0	0	0	0	0	0	0	0	0	7	8	13	9	6	7	6	0	0	0	0	0	0	0	0	0	0	0	d__Bacteria; p__Bacteroidota; c__Bacteroidia; o__Chitinophagales; f__Saprospiraceae; g__Phaeodactylibacter; s__uncultured_organism
28157bc2d198b8eea549d95877816b63	0	0	0	0	0	0	0	0	0	0	0	0	0	0	0	0	0	0	0	1	7	4	2	0	9	2	20	0	0	0	0	0	0	0	0	0	d__Bacteria; p__Halanaerobiaeota; c__Halanaerobiia; o__Halanaerobiales; f__Halanaerobiaceae; g__Halanaerobium
e9130f16dec5475626eac29e2e34f180	0	0	0	0	0	0	0	0	0	0	0	0	0	0	0	0	0	0	0	0	0	0	0	0	0	0	0	5	3	0	6	4	1	4	0	8	d__Bacteria; p__Bacteroidota; c__Bacteroidia; o__Bacteroidales; f__Bacteroidetes_BD2-2; g__Bacteroidetes_BD2-2
299efe803572dcd0638526034102d994	0	0	0	0	0	0	0	0	0	0	0	0	0	0	0	0	0	0	0	0	0	0	0	0	0	0	0	6	0	3	1	6	3	2	5	4	d__Bacteria; p__Bacteroidota; c__Bacteroidia; o__Chitinophagales; f__Saprospiraceae; g__Phaeodactylibacter
6983930fd60242f9e68faca47467f49b	0	0	0	0	0	0	0	0	0	0	0	0	0	0	0	0	0	0	0	0	0	0	0	0	0	0	0	5	10	0	6	4	4	6	0	0	d__Bacteria; p__Myxococcota; c__Polyangia; o__Nannocystales; f__Nannocystaceae
30ccb3baf212e433b373c7565625c080	0	0	0	0	0	0	0	0	0	0	0	0	0	0	0	0	0	0	0	0	0	0	0	0	0	0	0	0	10	2	7	5	2	3	5	0	d__Bacteria; p__Zixibacteria; c__Zixibacteria; o__Zixibacteria; f__Zixibacteria; g__Zixibacteria; s__uncultured_bacterium
d215c632623394f90a12c8e31a3877c1	0	0	0	0	0	0	0	0	0	0	0	0	0	0	0	0	0	0	0	0	0	0	0	0	0	0	0	0	0	0	0	9	1	8	7	5	d__Bacteria; p__Latescibacterota; c__Latescibacterota; o__Latescibacterota; f__Latescibacterota; g__Latescibacterota
86359e49b8a8646fae9891006f55f54f	2	0	0	3	0	0	2	4	0	2	0	7	0	0	2	7	4	0	0	0	0	0	0	0	0	0	0	0	0	0	0	0	0	0	0	0	d__Bacteria; p__Planctomycetota; c__Phycisphaerae; o__Tepidisphaerales; f__WD2101_soil_group; g__WD2101_soil_group; s__uncultured_bacterium
bcd62e064b5e1cc3b5afd1e34f48a510	7	0	0	0	0	5	9	0	0	0	0	0	6	3	0	0	2	0	0	0	0	0	0	0	0	0	0	0	0	0	0	0	0	0	0	0	d__Bacteria; p__Planctomycetota; c__Pla3_lineage; o__Pla3_lineage; f__Pla3_lineage; g__Pla3_lineage; s__uncultured_organism
3c121f619168f7ad46fae49ce105757b	2	0	0	0	0	0	0	0	0	0	0	5	8	0	3	0	6	4	0	0	0	0	0	0	0	0	0	0	0	0	0	0	0	0	0	0	d__Bacteria; p__Proteobacteria; c__Alphaproteobacteria; o__Tistrellales; f__Geminicoccaceae; g__uncultured; s__uncultured_bacterium
5cfffdbacd2746274a91aa6e13716d4e	0	0	7	0	0	3	0	0	0	2	0	0	8	13	0	0	0	0	0	0	0	0	0	0	0	0	0	0	0	0	0	0	0	0	0	0	d__Bacteria; p__Myxococcota; c__Polyangia; o__UASB-TL25; f__UASB-TL25; g__UASB-TL25
3329b23bb9b15c155395f74bc819e438	0	0	0	0	0	1	0	0	0	0	0	0	0	3	0	0	0	0	0	0	0	0	0	0	0	0	0	2	5	4	5	5	0	0	3	2	d__Bacteria; p__Chloroflexi; c__Dehalococcoidia
ac19bf275712678dc2b0f2279dd0bf1b	0	0	0	0	0	0	0	0	0	0	0	7	11	0	7	0	0	9	0	0	0	0	0	0	0	0	0	2	0	0	0	0	0	0	0	0	d__Bacteria; p__Calditrichota; c__Calditrichia; o__Calditrichales; f__Calditrichaceae; g__Caldithrix
7df35fa5bd1e54ab57131f0de2cf5139	0	0	0	0	0	0	0	0	0	0	0	24	5	0	0	12	3	0	0	0	0	0	0	0	0	0	0	0	0	0	0	0	0	0	0	0	d__Bacteria; p__Bacteroidota; c__Rhodothermia; o__Balneolales; f__Balneolaceae; g__uncultured; s__uncultured_bacterium
530c3c9ffd2318eacf670553139a3fe6	0	0	0	0	0	0	0	0	0	0	0	0	6	12	6	3	2	2	0	0	0	0	0	0	0	0	0	0	0	0	0	0	0	0	0	0	d__Bacteria; p__Bacteroidota; c__Bacteroidia; o__Bacteroidales; f__Bacteroidetes_BD2-2; g__Bacteroidetes_BD2-2; s__uncultured_organism
c224ab24e34ab8f91a3827ffd387ff9f	0	0	0	0	0	0	0	0	0	0	0	0	0	0	0	0	0	0	10	0	12	0	0	9	12	3	5	0	0	0	0	0	0	0	0	0	d__Bacteria; p__Proteobacteria; c__Gammaproteobacteria; o__uncultured; f__uncultured; g__uncultured
0445d2c0cc5d465a9f22101db9f2e5aa	0	0	0	0	0	0	0	0	0	0	0	0	0	0	0	0	0	0	5	0	0	7	8	4	6	3	10	0	0	0	0	0	0	0	0	0	d__Bacteria; p__Acidobacteriota; c__Thermoanaerobaculia; o__Thermoanaerobaculales; f__Thermoanaerobaculaceae; g__Subgroup_23
64d2d39641e14edd229014355e099d34	0	0	0	0	0	0	0	0	0	0	0	0	0	0	0	0	0	0	0	0	4	6	5	8	10	4	13	0	0	0	0	0	0	0	0	0	d__Archaea; p__Nanohaloarchaeota; c__Nanosalinia; o__Nanosalinales; f__Nanosalinaceae; g__Nanosalinaceae
f3b0a8de8668f057b6a783d0867669e1	0	0	0	0	0	0	0	0	0	0	0	0	0	0	0	0	0	0	0	0	0	0	0	0	0	0	0	3	0	7	1	3	4	8	2	0	d__Bacteria; p__Latescibacterota; c__Latescibacterota; o__Latescibacterota; f__Latescibacterota; g__Latescibacterota; s__uncultured_bacterium
c83be208c62663c11687f1103659072c	0	0	0	0	0	0	0	0	0	0	0	0	0	0	0	0	0	0	0	0	0	0	0	0	0	0	0	5	0	0	0	0	5	19	0	0	d__Bacteria; p__Proteobacteria; c__Gammaproteobacteria; o__KI89A_clade; f__KI89A_clade; g__KI89A_clade; s__uncultured_bacterium
fbf875c829f3139037f128d48b97bc24	0	0	0	0	0	0	0	0	0	0	0	0	0	0	0	0	0	0	0	0	0	0	0	0	0	0	0	6	0	6	0	4	9	0	0	7	d__Bacteria; p__Chloroflexi; c__Anaerolineae; o__Anaerolineales; f__Anaerolineaceae; g__uncultured
e95a91cf922d917272c29b577bc94f2c	0	0	0	0	0	0	0	0	0	0	0	0	0	0	0	0	0	0	0	0	0	0	0	0	0	0	0	0	6	3	5	0	4	0	6	8	d__Bacteria; p__Proteobacteria; c__Gammaproteobacteria; o__eub62A3; f__eub62A3; g__eub62A3
9291bb2fadfdabde04c1f29afd88d6de	0	0	0	0	0	0	0	0	0	0	0	0	0	0	0	0	0	0	0	0	0	0	0	0	0	0	0	0	0	6	7	7	0	5	0	4	d__Bacteria; p__Planctomycetota; c__Pla4_lineage; o__Pla4_lineage; f__Pla4_lineage; g__Pla4_lineage
e363bee7bcfde3219ffd104ebefeef41	5	10	0	0	0	0	0	3	11	5	0	0	0	0	0	0	0	0	0	0	0	0	0	0	0	0	0	0	0	0	0	0	0	0	0	0	d__Bacteria; p__Planctomycetota; c__Phycisphaerae; o__Phycisphaerales; f__Phycisphaeraceae; g__SM1A02; s__uncultured_organism
5e3bc0ec1162d3455ea7f40edfcedb21	3	4	0	2	4	0	1	5	2	1	0	0	2	0	0	0	0	0	0	0	0	0	0	0	0	0	0	0	0	0	0	0	0	0	0	0	d__Bacteria; p__Chloroflexi; c__Anaerolineae; o__SBR1031; f__SBR1031; g__SBR1031; s__uncultured_organism
b2bd13f71249073355dd48ee82e4a373	3	5	7	4	6	2	0	0	5	3	0	0	1	0	2	0	0	0	0	0	0	0	0	0	0	0	0	0	0	0	0	0	0	0	0	0	d__Bacteria
81a902f6624f12d279a9a2edba27a9d9	3	4	0	6	0	0	4	5	0	4	2	0	0	0	0	0	0	0	0	0	0	0	0	0	0	0	0	0	0	0	0	0	0	0	0	0	d__Bacteria; p__Planctomycetota; c__Phycisphaerae; o__Phycisphaerales; f__Phycisphaeraceae; g__uncultured; s__uncultured_organism
0dfe2958edd433bc10c968ce2ee7ae0b	5	0	13	3	0	0	0	8	0	2	12	0	0	0	0	0	0	0	0	0	0	0	0	0	0	0	0	0	0	0	0	0	0	0	0	0	d__Archaea; p__Micrarchaeota; c__Micrarchaeia; o__Micrarchaeales; f__Micrarchaeales; g__Micrarchaeales; s__uncultured_archaeon
457f8f76f623be4bd61d87cc1578dc89	2	0	0	8	2	0	0	6	3	0	0	0	1	0	0	0	6	0	0	0	0	0	0	0	0	0	0	0	0	0	0	0	0	0	0	0	d__Bacteria; p__Planctomycetota; c__Planctomycetes; o__Pirellulales; f__Pirellulaceae; g__Pir4_lineage; s__uncultured_bacterium
21caf2c1b1794345207c1861e140fda7	1	4	0	0	0	0	0	0	0	0	0	6	3	14	0	7	0	6	0	0	0	0	0	0	0	0	0	0	0	0	0	0	0	0	0	0	d__Bacteria; p__Planctomycetota; c__Phycisphaerae; o__MSBL9; f__4572-13; g__4572-13; s__uncultured_bacterium
86747cb258146b3f3ab4acb92397ebbf	0	7	0	0	0	11	0	0	6	3	0	0	6	2	0	0	0	0	0	0	0	0	0	0	0	0	0	0	0	0	0	0	0	0	0	0	d__Bacteria; p__Hydrogenedentes; c__Hydrogenedentia; o__Hydrogenedentiales; f__Hydrogenedensaceae; g__YC-ZSS-LKJ63; s__uncultured_organism
797e6f4486d44830720243721f0bdcb6	0	0	0	0	0	0	12	13	0	0	0	0	0	0	0	0	0	0	0	0	0	0	9	0	0	0	0	0	0	0	0	0	0	0	0	0	d__Bacteria; p__Latescibacterota; c__Latescibacterota; o__Latescibacterota; f__Latescibacterota; g__Latescibacterota
472a89c6900e9fc9ad41eeda5ebbc104	0	0	0	0	0	0	0	0	0	0	0	18	10	0	10	0	6	0	0	0	0	0	0	0	0	0	0	0	0	0	0	0	0	0	0	0	d__Bacteria; p__Proteobacteria; c__Gammaproteobacteria
b93d402efd47487849ad3030dec24793	0	0	0	0	0	0	0	0	0	0	0	0	11	6	5	0	4	7	0	0	0	0	0	0	0	0	0	0	0	0	0	0	0	0	0	0	d__Bacteria; p__Calditrichota; c__Calditrichia; o__Calditrichales; f__Calditrichaceae; g__Calorithrix; s__uncultured_bacterium
69c31e27ce83d62f4c0ed800537c18c0	0	0	0	0	0	0	0	0	0	0	0	0	0	0	12	28	0	0	0	0	0	0	0	0	0	0	0	0	0	0	0	0	0	0	0	0	d__Bacteria; p__Bacteroidota; c__Rhodothermia; o__Balneolales; f__Balneolaceae; g__uncultured; s__uncultured_bacterium
414f65aba3dc71dc5bb0f5a6301b846c	0	0	0	0	0	0	0	0	0	0	0	0	0	0	0	0	0	0	0	0	0	0	0	0	0	0	0	4	0	3	0	2	3	6	4	6	d__Bacteria; p__Chloroflexi; c__Anaerolineae; o__SBR1031; f__A4b; g__OLB13; s__uncultured_bacterium
7ce3f8835df3225b28c98287d2a803ee	0	0	0	0	0	0	0	0	0	0	0	0	0	0	0	0	0	0	0	0	0	0	0	0	0	0	0	8	6	3	4	0	0	0	6	5	d__Bacteria; p__Bacteroidota; c__Rhodothermia; o__Balneolales; f__Balneolaceae; g__uncultured; s__uncultured_bacterium
82f5341a887af3c522e08082544eb11a	0	0	0	0	0	0	0	0	0	0	0	0	0	0	0	0	0	0	0	0	0	0	0	0	0	0	0	0	4	4	6	7	2	1	4	6	d__Archaea; p__Nanoarchaeota; c__Nanoarchaeia; o__Woesearchaeales; f__Woesearchaeales; g__Woesearchaeales
83953245719de2d551000b4293a7f388	1	21	0	0	8	0	0	0	0	8	0	0	0	0	0	0	0	0	0	0	0	3	0	0	0	0	0	0	0	0	0	0	0	0	0	0	d__Bacteria; p__Planctomycetota; c__vadinHA49; o__vadinHA49; f__vadinHA49; g__vadinHA49; s__uncultured_organism
9a1c93596d744a6fd552354c333e94ee	2	0	3	0	8	4	3	2	0	0	0	0	0	0	3	0	0	2	0	0	0	0	0	0	0	0	0	0	0	0	0	0	0	0	0	0	d__Archaea; p__Nanoarchaeota; c__Nanoarchaeia; o__Woesearchaeales
f8201ce5208d77c6626e7e833ae26037	2	4	7	0	0	2	0	1	3	0	0	0	0	0	5	0	8	6	0	0	0	0	0	0	0	0	0	0	0	0	0	0	0	0	0	0	d__Bacteria; p__Desulfobacterota; c__Desulfovibrionia; o__Desulfovibrionales; f__Desulfovibrionaceae; g__Desulfovibrio
f1636b0b73f9640dae3f152cbd62ce25	0	3	6	5	0	6	3	0	3	2	0	0	0	0	0	0	0	0	0	0	0	0	0	0	0	0	0	0	0	0	0	0	0	0	0	0	d__Bacteria; p__Latescibacterota; c__Latescibacteria; o__Latescibacterales; f__Latescibacteraceae; g__Candidatus_Latescibacter; s__uncultured_bacterium
327b86f73bec08e227aa9adab66d7194	0	0	0	0	0	0	0	0	0	2	0	12	0	0	0	0	22	0	0	0	0	0	0	0	0	0	0	0	0	0	0	0	0	0	0	0	d__Bacteria; p__Myxococcota; c__Polyangia; o__Nannocystales; f__Nannocystaceae
e612078648d579b13ae5db2c57b6c6b6	0	0	0	0	0	0	0	0	0	0	0	0	0	2	0	34	0	0	0	0	0	0	0	0	0	0	0	0	0	0	0	0	0	0	0	0	d__Bacteria; p__Bacteroidota; c__Bacteroidia; o__Cytophagales; f__Cyclobacteriaceae; g__Catalinimonas
fe64ed5247439fbbfc4e348add4770f6	0	0	0	0	0	0	0	0	0	0	0	0	0	0	0	0	0	0	8	8	0	10	7	2	2	9	0	0	0	0	0	0	0	0	0	0	d__Archaea; p__Nanohaloarchaeota; c__Nanosalinia; o__Nanosalinales; f__Nanosalinaceae; g__Nanosalinaceae
d83a09f0c7604e7e5b478c966fb6eba3	0	0	0	0	0	0	0	0	0	0	0	0	0	0	0	0	0	0	0	0	0	0	0	0	0	0	0	9	0	0	7	3	0	4	0	1	d__Bacteria; p__SAR324_clade(Marine_group_B); c__SAR324_clade(Marine_group_B); o__SAR324_clade(Marine_group_B); f__SAR324_clade(Marine_group_B); g__SAR324_clade(Marine_group_B); s__uncultured_bacterium
4c817c5862bf91eb610ec4482f967d34	0	0	0	0	0	0	0	0	0	0	0	0	0	0	0	0	0	0	0	0	0	0	0	0	0	0	0	3	1	3	1	4	0	1	4	6	d__Archaea; p__Halobacterota; c__ANME-1; o__ANME-1b; f__ANME-1b; g__ANME-1b; s__uncultured_archaeon
e2cccdfa472d6870a6d749726d10133a	0	0	0	0	0	0	0	0	0	0	0	0	0	0	0	0	0	0	0	0	0	0	0	0	0	0	0	9	13	0	0	0	4	0	7	0	d__Bacteria; p__Proteobacteria; c__Alphaproteobacteria; o__Rhodobacterales; f__Rhodobacteraceae; g__Limibaculum
2a592c759f39589f6c3c9e60fd28033c	0	0	0	0	0	0	0	0	0	0	0	0	0	0	0	0	0	0	0	0	0	0	0	0	0	0	0	0	0	5	7	0	5	0	9	10	d__Bacteria; p__Cyanobacteria; c__Cyanobacteriia; o__Phormidesmiales; f__Nodosilineaceae; g__Nodosilinea_PCC-7104
0de7ef14be89b3fe77d3680bbd953cac	21	0	0	0	0	6	0	0	0	0	0	0	9	0	0	0	0	0	0	0	0	0	0	0	0	0	0	0	0	0	0	0	0	0	0	0	d__Bacteria; p__Planctomycetota; c__Phycisphaerae; o__Pla1_lineage; f__Pla1_lineage; g__Pla1_lineage; s__uncultured_organism
29f82b54ff28ac5cd73d26977a1fa6ff	6	6	0	0	3	4	2	0	0	3	4	0	0	0	0	0	0	0	0	0	0	0	0	0	0	0	0	0	0	0	0	0	0	0	0	0	d__Bacteria; p__Proteobacteria; c__Alphaproteobacteria; o__Rhizobiales; f__Rhizobiales_Incertae_Sedis; g__Dichotomicrobium
112ac46bcd9edf47104bcd9d21bfc1ed	0	0	4	0	9	0	5	0	3	1	0	0	4	0	0	0	0	3	0	0	0	0	0	0	0	0	0	0	0	0	0	0	0	0	0	0	d__Bacteria; p__Latescibacterota; c__Latescibacteria; o__Latescibacterales; f__Latescibacteraceae
022c15af75dadb5b4b335b29bf8730ad	0	0	0	0	5	0	10	12	0	3	0	0	0	0	0	0	0	0	0	0	0	0	0	0	0	0	0	0	0	0	0	0	0	0	0	0	d__Bacteria; p__Chloroflexi; c__Chloroflexia; o__Chloroflexales; f__Chloroflexaceae; g__Candidatus_Chlorothrix; s__uncultured_organism
0d1cfd502a0253f70ddc61734975e6d3	0	0	0	0	0	0	0	5	2	0	16	0	0	2	7	0	0	9	0	0	0	0	0	0	0	0	0	0	0	0	0	0	0	0	0	0	d__Bacteria; p__Planctomycetota; c__Phycisphaerae; o__Phycisphaerales; f__Phycisphaeraceae
f933e246ea72202f52cff364875c60bc	0	0	0	0	0	0	0	0	10	0	0	0	0	11	0	0	14	0	0	0	2	0	0	0	0	0	0	0	0	0	0	0	0	0	0	0	d__Bacteria; p__Chloroflexi; c__Anaerolineae; o__SBR1031; f__SBR1031; g__SBR1031
b7eb9d6cdcc4cc41858be2ea9e55e0a0	0	0	0	0	0	0	0	0	2	0	7	8	3	0	0	9	2	3	0	0	0	0	0	0	0	0	0	0	0	0	0	0	0	0	0	0	d__Bacteria; p__Bacteroidota; c__Bacteroidia; o__Flavobacteriales; f__Cryomorphaceae
0876a8a8ab845d1d086e813db10cc0ac	0	0	0	0	0	0	0	0	0	0	0	16	0	0	0	0	0	0	0	21	0	0	0	0	0	18	0	0	0	0	0	0	0	0	0	0	d__Archaea; p__Halobacterota; c__Halobacteria; o__Halobacterales; f__Halomicrobiaceae
9de25c76d53f8e1a84157e0adf71b504	0	0	0	0	0	0	0	0	0	0	0	0	0	0	0	0	0	0	6	2	2	5	6	3	8	3	0	0	0	0	0	0	1	0	0	0	Unassigned
52608953a304af4e741a34ef8be6f7a4	0	0	0	0	0	0	0	0	0	0	0	0	0	0	0	0	0	0	9	8	0	17	10	0	0	7	0	0	0	0	0	0	0	0	0	0	d__Archaea; p__Halobacterota; c__Halobacteria; o__Halobacterales; f__Halomicrobiaceae; g__Halosimplex
a10ec2ec75a4e6dd62cfd158c3124c04	0	0	0	0	0	0	0	0	0	0	0	0	0	0	0	0	0	0	9	12	0	0	0	17	0	9	0	0	0	0	0	0	0	0	0	0	d__Bacteria; p__Cyanobacteria; c__Cyanobacteriia; o__Phormidesmiales; f__Phormidesmiaceae; g__Phormidium_MBIC10003
2e1c12eafc59682efe142f219d506472	0	0	0	0	0	0	0	0	0	0	0	0	0	0	0	0	0	0	0	0	9	0	8	8	12	14	0	0	0	0	0	0	0	0	0	0	d__Bacteria; p__Bacteroidota; c__Kapabacteria; o__Kapabacteriales; f__Kapabacteriales; g__Kapabacteriales; s__uncultured_organism
35d22a7841624d3793cbd0c06cec4fa7	0	0	0	0	0	0	0	0	0	0	0	0	0	0	0	0	0	0	0	0	0	0	0	0	0	0	0	0	5	4	7	5	0	9	7	0	d__Bacteria; p__Proteobacteria; c__Alphaproteobacteria; o__uncultured; f__uncultured; g__uncultured; s__uncultured_organism
a6bddc848fc4eb91160a38a00ef15f8b	0	0	0	0	0	0	0	0	0	0	0	0	0	0	0	0	0	0	0	0	0	0	0	0	0	0	0	0	18	0	12	12	0	0	0	0	d__Bacteria; p__Desulfobacterota; c__Desulfobacteria; o__Desulfatiglandales; f__Desulfatiglandaceae; g__Desulfatiglans; s__uncultured_organism
54b94a0d73d6898383c1a90fe17bc29f	0	0	0	0	0	0	0	0	0	0	0	0	0	0	0	0	0	0	0	0	0	0	0	0	0	0	0	0	0	8	3	0	5	4	7	2	d__Bacteria; p__Proteobacteria; c__Alphaproteobacteria; o__Defluviicoccales; f__Defluviicoccaceae; g__Defluviicoccus
325c2f08f0bc9a0fda6ec2e5b19d84f2	1	0	0	0	0	0	0	0	0	0	0	0	0	0	0	0	0	0	4	0	2	2	11	2	11	3	12	0	0	0	0	0	0	0	0	0	d__Bacteria; p__Cloacimonadota; c__Cloacimonadia; o__Cloacimonadales; f__GZKB75; g__GZKB75
06e3043a123e4726f96cd985ca258413	1	0	0	6	0	3	0	3	6	0	2	0	0	0	0	0	5	0	0	0	4	0	0	0	0	0	0	0	0	0	0	0	0	0	0	0	d__Bacteria; p__Planctomycetota; c__Phycisphaerae; o__Phycisphaerales; f__Phycisphaeraceae; g__uncultured; s__uncultured_organism
59c38ef9fa5eae228f2eab5b755a9722	4	0	2	6	0	4	0	4	0	4	0	0	0	0	0	0	0	0	0	0	0	0	0	0	0	0	0	0	0	0	0	0	0	0	0	0	d__Bacteria; p__Myxococcota; c__Polyangia; o__MidBa8; f__MidBa8; g__MidBa8; s__uncultured_organism
bd90568a35ef466eb867f419fd86ba2f	0	0	6	14	0	10	0	0	6	0	0	0	0	0	0	0	0	0	0	0	0	0	0	0	0	0	0	0	0	0	0	0	0	0	0	0	d__Bacteria; p__Myxococcota; c__Myxococcia; o__Myxococcales; f__Myxococcaceae; g__P3OB-42; s__uncultured_organism
ecdbcf5c105f35e27b0663941f55f15d	0	0	0	0	0	0	15	0	0	0	0	0	0	0	0	0	17	0	0	0	0	0	0	0	0	0	0	0	0	0	0	0	0	0	0	0	d__Bacteria; p__Chloroflexi; c__Anaerolineae; o__Ardenticatenales; f__uncultured; g__uncultured
7ad5d4bb479ab20bc2daa74c8f7b000a	0	0	0	0	0	0	0	0	0	1	0	0	0	0	0	0	0	0	0	0	0	0	0	0	0	0	0	0	0	0	0	0	11	4	4	6	d__Bacteria; p__Chloroflexi; c__Anaerolineae; o__Anaerolineales; f__Anaerolineaceae; g__uncultured; s__uncultured_bacterium
97d71dd84b59c054021a3cea9efffe03	0	0	0	0	0	0	0	0	0	3	0	0	0	0	0	19	16	0	0	0	0	0	0	0	0	0	0	0	0	0	0	0	0	0	0	0	d__Bacteria; p__Proteobacteria; c__Alphaproteobacteria; o__Caulobacterales; f__Parvularculaceae; g__Parvularcula
9f97244bbfd029a29625babab4f405be	0	0	0	0	0	0	0	0	0	0	0	16	0	0	5	8	9	5	0	0	0	0	0	0	0	0	0	0	0	0	0	0	0	0	0	0	d__Bacteria; p__Gemmatimonadota; c__BD2-11_terrestrial_group; o__BD2-11_terrestrial_group; f__BD2-11_terrestrial_group; g__BD2-11_terrestrial_group; s__uncultured_bacterium
c815e50e6d3ac707e1c8eba6ed420bca	0	0	0	0	0	0	0	0	0	0	0	17	0	0	7	13	0	8	0	0	0	0	0	0	0	0	0	0	0	0	0	0	0	0	0	0	d__Bacteria; p__Proteobacteria; c__Gammaproteobacteria; o__AT-s2-59; f__AT-s2-59; g__AT-s2-59; s__uncultured_bacterium
b2ef2e08262bdfbb82166291aaa1ac5f	0	0	0	0	0	0	0	0	0	0	0	0	0	0	0	0	0	0	10	0	0	0	9	4	0	10	14	0	0	0	0	0	0	0	0	0	d__Bacteria
aa14eae07e573f839ec3fa4922f0b63e	0	0	0	0	0	0	0	0	0	0	0	0	0	0	0	0	0	0	16	0	0	16	14	0	0	0	0	0	0	0	0	0	0	0	0	0	d__Archaea; p__Halobacterota; c__Halobacteria; o__Halobacterales; f__Halomicrobiaceae; g__Halapricum; s__uncultured_archaeon
6e9d3a2b5d7064a95acccbcda34ce602	0	0	0	0	0	0	0	0	0	0	0	0	0	0	0	0	0	0	0	2	0	4	2	0	2	2	0	1	1	0	0	2	1	4	0	1	d__Bacteria; p__Actinobacteriota; c__Acidimicrobiia; o__Microtrichales; f__uncultured; g__uncultured; s__uncultured_bacterium
1056774ce992bad1e4856eb153663961	0	0	0	0	0	0	0	0	0	0	0	0	0	0	0	0	0	0	0	0	0	0	0	0	0	0	0	6	6	6	7	0	2	6	0	2	d__Bacteria; p__Verrucomicrobiota; c__Verrucomicrobiae; o__Pedosphaerales; f__Pedosphaeraceae; g__Pedosphaeraceae; s__uncultured_bacterium
a7fc46c3b3f6c3e07dee5a14d302b6d1	0	0	0	0	0	0	0	0	0	0	0	0	0	0	0	0	0	0	0	0	0	0	0	0	0	0	0	8	0	0	5	0	7	0	0	6	d__Bacteria; p__Chloroflexi; c__Anaerolineae
0bef97c8c81de12bf3edc49a9f1c5f2a	0	0	0	0	0	0	0	0	0	0	0	0	0	0	0	0	0	0	0	0	0	0	0	0	0	0	0	4	5	1	2	6	4	0	3	2	d__Bacteria; p__Bacteroidota; c__Bacteroidia; o__Flavobacteriales; f__Cryomorphaceae; g__Owenweeksia
a72b9c6d339b16691e7576d1a4472083	0	0	0	0	0	0	0	0	0	0	0	0	0	0	0	0	0	0	0	0	0	0	0	0	0	0	0	12	0	0	0	0	0	0	0	10	d__Bacteria; p__Chloroflexi; c__Anaerolineae; o__Anaerolineales; f__Anaerolineaceae; g__uncultured; s__uncultured_bacterium
a707cd8ee0c0136f3ea0e553e89c04ee	0	0	0	0	0	0	0	0	0	0	0	0	0	0	0	0	0	0	0	0	0	0	0	0	0	0	0	0	3	5	0	4	6	9	0	2	d__Bacteria; p__Cyanobacteria; c__Cyanobacteriia; o__Cyanobacteriales; f__Cyanobacteriaceae
d42a91e7f3583c4601f7835dfdf0c030	0	0	0	0	0	0	0	0	0	0	0	0	0	0	0	0	0	0	0	0	0	0	0	0	0	0	0	0	10	0	0	13	0	0	0	5	d__Bacteria; p__Bacteroidota; c__Bacteroidia; o__Cytophagales; f__Cyclobacteriaceae; g__Algoriphagus; s__Algoriphagus_sp.
f5b06139f56e857f1dc0f0e628064622	0	6	2	0	2	2	7	1	0	2	0	0	2	0	0	0	0	0	0	0	0	0	0	0	0	0	0	0	0	0	0	0	0	0	0	0	d__Bacteria; p__Planctomycetota; c__Pla3_lineage; o__Pla3_lineage; f__Pla3_lineage; g__Pla3_lineage; s__uncultured_organism
91df8fe08cba4fa399fdc55083313c20	2	7	0	0	4	2	5	2	0	1	0	0	0	0	0	0	8	0	0	0	0	0	0	0	0	0	0	0	0	0	0	0	0	0	0	0	d__Bacteria; p__Sumerlaeota; c__Sumerlaeia; o__uncultured; f__uncultured; g__uncultured; s__uncultured_organism
d97aaa4548cc8c265d08d11fb6edcfa4	2	0	11	0	0	0	0	0	4	2	5	0	0	0	0	0	4	0	0	0	0	0	0	0	0	0	0	0	0	0	0	0	0	0	0	0	d__Bacteria; p__Bacteroidota; c__Kryptonia; o__Kryptoniales; f__MSB-3C8; g__MSB-3C8
1edb699bf9ba4fc135ce412cfc560861	0	0	2	0	0	2	1	6	3	4	0	0	3	0	0	0	0	0	0	0	0	0	0	0	0	0	0	0	0	0	0	0	0	0	0	0	d__Bacteria; p__Myxococcota; c__Polyangia; o__VHS-B4-70; f__VHS-B4-70; g__VHS-B4-70
3f59cba6bdb31d96d2d0c940725084d0	0	0	3	0	9	0	0	0	0	0	10	0	5	0	0	0	5	0	0	0	0	0	0	0	0	0	0	0	0	0	0	0	0	0	0	3	d__Bacteria; p__Desulfobacterota; c__Desulfobacteria; o__Desulfobacterales; f__Desulfosarcinaceae; g__Sva0081_sediment_group
a42e4ece21d4eec615977ab2e236f7f2	0	0	9	0	0	0	0	6	11	0	0	0	0	0	0	0	0	0	0	0	0	0	0	0	0	0	0	0	0	0	0	0	0	0	0	0	d__Bacteria; p__Chloroflexi; c__Anaerolineae; o__SBR1031; f__A4b; g__A4b; s__uncultured_organism
5676c983210807051483fd134c9e9671	0	0	2	0	0	0	11	0	0	1	2	0	0	4	5	0	7	0	0	0	0	0	0	0	0	0	0	0	0	0	0	0	0	0	0	0	d__Bacteria; p__Latescibacterota; c__Latescibacterota; o__Latescibacterota; f__Latescibacterota; g__Latescibacterota; s__uncultured_bacterium
8e7563eccd05896b4b8cf9afda41f79b	0	0	0	8	0	0	4	0	0	2	0	12	0	0	0	11	0	0	0	0	0	0	0	0	0	0	0	0	0	0	0	0	0	0	0	0	d__Bacteria; p__Planctomycetota; c__Planctomycetes; o__Pirellulales; f__Pirellulaceae; g__Rhodopirellula
8439cbe9e5f0542e7c1fa27508d176a7	0	0	0	4	0	0	0	0	7	0	12	0	0	0	0	0	14	0	0	0	0	0	0	0	0	0	0	0	0	0	0	0	0	0	0	0	d__Bacteria; p__Bacteroidota; c__Rhodothermia; o__Rhodothermales; f__Rhodothermaceae; g__Salinibacter
456b39663e55df19235b2fb52d7fa723	0	0	0	9	0	0	0	0	0	4	12	0	0	0	0	0	9	0	0	0	0	0	0	0	0	0	0	0	0	0	0	0	0	0	0	0	d__Bacteria; p__Proteobacteria; c__Gammaproteobacteria; o__Chromatiales; f__Chromatiaceae; g__Candidatus_Thiobios
baabbbc76b183cb719f812e91aeb20a3	0	0	0	0	0	0	0	1	9	0	0	0	0	0	0	0	12	0	0	0	0	0	0	0	0	0	0	0	0	0	0	0	0	0	0	0	d__Bacteria; p__Chloroflexi; c__Anaerolineae; o__SBR1031; f__A4b; g__A4b; s__uncultured_organism
232943baf32cea59da537f959f221e48	0	0	0	0	0	0	0	0	0	0	0	8	3	0	0	19	0	9	0	0	0	0	0	0	0	0	0	0	0	0	0	0	0	0	0	0	d__Bacteria; p__Latescibacterota; c__Latescibacterota; o__Latescibacterota; f__Latescibacterota; g__Latescibacterota; s__uncultured_bacterium
0fc53881796b1ebcb8b94974c372b88a	0	0	0	0	0	0	0	0	0	0	0	0	0	0	0	0	0	0	9	0	8	5	0	0	7	5	6	0	0	0	0	0	0	0	0	0	d__Bacteria; p__Desulfobacterota; c__Desulfuromonadia; o__Bradymonadales; f__Bradymonadaceae; g__Bradymonadaceae; s__uncultured_bacterium
930e9a52574876583009604c85a70783	0	0	0	0	0	0	0	0	0	0	0	0	0	0	0	0	0	0	0	0	0	0	13	10	17	0	0	0	0	0	0	0	0	0	0	0	d__Bacteria; p__Gemmatimonadota; c__BD2-11_terrestrial_group; o__BD2-11_terrestrial_group; f__BD2-11_terrestrial_group; g__BD2-11_terrestrial_group; s__uncultured_bacterium
0235639c68e6e66262caf36668880ca4	0	0	0	0	0	0	0	0	0	0	0	0	0	0	0	0	0	0	0	0	0	0	0	0	0	0	0	8	6	2	2	3	4	2	4	0	d__Bacteria; p__Bacteroidota; c__Bacteroidia; o__Flavobacteriales; f__Cryomorphaceae; g__uncultured
d24b7cdc94306bb48d0b469852b4e252	0	0	0	0	0	0	0	0	0	0	0	0	0	0	0	0	0	0	0	0	0	0	0	0	0	0	0	5	0	6	0	5	2	7	0	1	d__Bacteria; p__Cyanobacteria; c__Cyanobacteriia
115c9f304d632f71de7d28114118f25a	0	0	0	0	0	0	0	0	0	0	0	0	0	0	0	0	0	0	0	0	0	0	0	0	0	0	0	2	0	6	0	0	10	0	6	6	d__Bacteria; p__Proteobacteria; c__Alphaproteobacteria; o__Caulobacterales; f__Parvularculaceae
f61a159c056e6ff040d91d263ccb48a5	0	0	0	0	0	0	0	0	0	0	0	0	0	0	0	0	0	0	0	0	0	0	0	0	0	0	0	0	8	4	0	3	0	0	5	4	d__Bacteria; p__Actinobacteriota; c__Thermoleophilia; o__Gaiellales; f__uncultured; g__uncultured; s__uncultured_bacterium
2807624c57858505ef0ec9e6b36921ac	0	0	0	0	0	0	0	0	0	0	0	0	0	0	0	0	0	0	0	0	0	0	0	0	0	0	0	0	4	9	4	5	5	0	1	3	d__Bacteria; p__Chloroflexi; c__Anaerolineae; o__SBR1031; f__A4b; g__A4b; s__uncultured_organism
5edcb3ce0e528912d59b3e08a75f5476	0	0	0	0	0	0	0	0	0	0	0	0	0	0	0	0	0	0	0	0	0	0	0	0	0	0	0	0	0	5	3	4	0	2	0	0	d__Bacteria; p__Bacteroidota; c__Bacteroidia; o__Sphingobacteriales; f__NS11-12_marine_group; g__NS11-12_marine_group
2fb937b8755f3fa8594e445eff39ec84	0	0	0	0	0	0	0	0	0	0	0	0	0	0	0	0	0	0	0	0	0	0	0	0	0	0	0	0	0	0	33	0	0	0	0	0	d__Bacteria; p__Chloroflexi; c__Anaerolineae; o__uncultured; f__uncultured; g__uncultured; s__uncultured_bacterium
348d46e0d559dfa9cb6dd287bfdaef65	0	0	0	0	0	0	0	0	0	0	0	0	0	0	0	0	0	0	0	0	0	0	0	0	0	0	0	0	0	0	0	0	0	0	40	0	d__Bacteria; p__Chloroflexi; c__Anaerolineae; o__uncultured; f__uncultured; g__uncultured; s__uncultured_bacterium
bb227228349fcc52b94596846848e765	0	6	0	0	0	6	6	2	3	0	0	0	5	0	0	0	0	0	0	0	0	0	0	0	0	0	0	0	0	0	0	0	0	0	0	0	d__Bacteria; p__Planctomycetota; c__vadinHA49; o__vadinHA49; f__vadinHA49; g__vadinHA49; s__uncultured_organism
9075d71f3336382f2a7b038efa76c708	0	5	2	0	0	0	4	0	1	0	0	0	3	0	0	4	3	0	0	0	0	0	0	3	0	7	0	1	0	0	0	0	2	0	0	0	d__Archaea; p__Halobacterota; c__Halobacteria; o__Halobacterales; f__Haloferacaceae; g__Halorussus
30436ce01ce516ddee33914e577b94ad	0	11	7	0	0	0	0	5	0	0	0	0	0	0	5	0	0	0	0	0	0	0	0	0	0	0	0	0	0	0	0	0	0	0	0	0	d__Bacteria; p__Bacteroidota; c__Bacteroidia; o__Bacteroidales; f__SB-5; g__SB-5; s__uncultured_organism
330fc4997b77120c7fced2155f2bfab0	0	0	7	9	0	1	0	4	5	0	0	0	0	0	0	0	0	0	0	0	0	0	0	0	0	0	0	0	0	0	0	0	0	0	0	0	d__Bacteria; p__Bacteroidota; c__Bacteroidia; o__Chitinophagales; f__Saprospiraceae; g__Phaeodactylibacter; s__uncultured_organism
200dbcbcc43740827006cee461276a8f	0	0	2	0	0	0	0	0	0	0	0	0	8	0	11	0	6	0	0	0	0	0	0	0	0	0	0	0	0	0	0	0	0	0	0	0	d__Bacteria; p__Zixibacteria; c__Zixibacteria; o__Zixibacteria; f__Zixibacteria; g__Zixibacteria; s__uncultured_bacterium
88655f6d324a2c94676f0157a374eee3	0	0	1	2	0	0	0	1	3	0	5	0	0	0	0	0	2	0	2	0	7	1	5	3	3	2	1	0	0	0	0	0	0	0	0	0	d__Bacteria; p__Planctomycetota; c__Phycisphaerae; o__Phycisphaerales; f__Phycisphaeraceae; g__SM1A02
a474f3e435e0843863709a601155b8a9	0	0	0	0	0	4	0	0	0	0	0	3	0	0	5	0	7	7	0	0	0	0	0	0	3	0	0	0	0	0	0	0	0	5	0	0	d__Bacteria; p__Deinococcota; c__Deinococci; o__Deinococcales; f__Trueperaceae; g__Truepera
0d47bf64888a5b8998e0aa43b8c11894	0	0	0	0	0	10	4	11	0	0	0	0	0	0	0	0	0	0	0	0	0	0	0	0	0	0	0	0	0	0	0	0	0	0	0	0	d__Bacteria; p__Desulfobacterota; c__Desulfovibrionia; o__Desulfovibrionales; f__Desulfohalobiaceae; g__Desulfovermiculus; s__uncultured_organism
eef0ce43812fbe7a8b3cbca7f17b592d	0	0	0	0	0	0	0	0	36	0	0	0	0	0	0	0	0	0	0	0	0	0	0	0	0	0	0	0	0	0	0	0	0	0	0	0	d__Bacteria; p__Bacteroidota; c__Rhodothermia; o__Balneolales; f__Balneolaceae; g__uncultured; s__uncultured_bacterium
f22edd6b4e32afcabfa3229fbc1922b4	0	0	0	0	0	0	0	0	0	6	6	0	2	7	4	0	0	0	0	0	0	0	0	0	0	0	0	0	0	0	0	0	0	0	0	0	d__Bacteria; p__Bacteroidota; c__Bacteroidia; o__Bacteroidales; f__SB-5; g__SB-5; s__uncultured_organism
8ff089691b036c130faae88f3780b205	0	0	0	0	0	0	0	0	0	0	45	0	0	0	0	0	0	0	0	0	0	0	0	0	0	0	0	0	0	0	0	0	0	0	0	0	d__Bacteria; p__Proteobacteria; c__Gammaproteobacteria; o__Gammaproteobacteria_Incertae_Sedis; f__Unknown_Family; g__uncultured
[truncated: 10,669 more rows]
