# Supplementary material for: Microbial diversity of coastal microbial mats formations in karstic habitats from the Yucatan Peninsula, Mexico
Source: PLoS One. 2025 Jun 3;20(6):e0325200. doi: 10.1371/journal.pone.0325200 (PMC12133189; doi:10.1371/journal.pone.0325200)
Supplement: S5 Table — Functional analysis of microbial communities using PICRUSt2 predictions. (TSV) [file pone.0325200.s005.tsv]

pathway	P_Flat_1	P_Flat_2	P_Flat_3	P_Flat_4	P_Flat_5	P_Flat_6	P_Flat_7	P_Flat_8	P_Flat_9	P_Pustular_1	P_Pustular_2	P_Pustular_3	P_Pustular_4	P_Pustular_5	P_Pustular_6	P_Pustular_7	P_Pustular_8	P_Pustular_9	R_Flat_1	R_Flat_2	R_Flat_3	R_Flat_4	R_Flat_5	R_Flat_6	R_Flat_7	R_Flat_8	R_Flat_9	S_LiftOff_1	S_LiftOff_2	S_LiftOff_3	S_LiftOff_4	S_LiftOff_5	S_LiftOff_6	S_LiftOff_7	S_LiftOff_8	S_LiftOff_9
N10-formyl-tetrahydrofolate biosynthesis	13609.17408	10539.11433	16514.09355	11456.05381	11891.34591	15392.29537	16166.49727	21074.30139	17359.85262	23847.78449	11625.05759	8271.372705	17571.97016	11694.19024	11540.72088	12091.75312	17344.42858	11431.42731	8949.420228	7889.127874	8598.995757	9309.252521	8869.821814	9431.644086	11198.37369	10573.64786	8366.594014	14988.61434	11614.79114	15934.53188	15707.74691	16388.67198	18181.56161	16306.80598	11204.58831	20854.57442
4-hydroxyphenylacetate degradation	64.43970481	57.79130567	44.97735835	51.48160658	44.58970435	69.80772914	109.4560783	96.11935757	63.22665477	135.0789238	50.04211097	36.02515329	90.74788727	42.87717368	43.75524521	57.39385441	108.9529976	47.35142355	13.73619197	11.56413227	19.16584316	15.68534206	28.22745549	79.00188465	22.41025042	20.86773231	18.16759114	80.75433886	39.80847435	75.57646076	56.05421257	109.4765833	73.57873243	124.6831014	43.32638491	140.2458826
aerobactin biosynthesis	4.965517241	3	12	11	13.11538462	36.33	50.01574399	57.08550094	8	29	30.57817264	41.67	29.33	32.59259259	66	74	97.06288192	37.33	47	29	46	11	21.38613861	33	16	41	15	27	30	22.29508197	36.70731707	27	52.16438356	36.12903226	13	52.16438356
superpathway of chorismate metabolism	701.2099352	716.9023331	1046.51757	840.8372659	984.3828841	1307.188754	1778.706628	2051.945583	714.6409635	2850.281398	1014.90938	691.3281514	1792.167317	911.3873824	913.7662826	1139.863471	1619.683578	939.6555547	588.9141789	400.834643	702.2373451	589.9525836	925.9426536	375.4186833	766.3363865	642.9396521	638.8695023	2160.113971	625.8847638	2047.575219	1810.663506	1614.889818	2180.670003	2350.159081	1162.88531	2492.531518
homolactic fermentation	11518.62009	8237.492601	12706.14756	8894.33022	9980.717074	12947.05381	14461.76453	18564.14465	13695.23802	20413.00893	9504.556249	5934.133918	14371.30207	9237.282949	8569.406859	9562.890827	13203.81022	8834.092541	7331.406319	6570.168469	6851.311511	6525.859132	6351.137416	7643.595372	9748.779105	8811.873651	7159.958318	9546.985428	7587.638721	11320.51637	10444.73705	11649.58493	12701.15148	11820.31456	7613.903841	14547.56981
glycolysis III (from glucose)	20526.84168	15552.67966	23583.90607	16479.3575	17702.51356	23291.04887	25375.25288	31706.08614	24690.59224	38517.55516	17100.09071	11630.9122	27479.23065	17100.49124	16397.10424	16496.99447	24464.76689	15931.46855	12775.28551	11288.14873	11814.08197	12991.41277	12249.25187	13303.68131	16256.16802	15268.08023	12137.63988	19247.78483	14730.93448	20815.6947	20213.94551	22072.79498	23372.82103	21875.24046	14401.55812	27429.503
superpathway of arginine and polyamine biosynthesis	4226.845807	3891.947919	5992.720446	4003.600444	4310.254736	5164.040205	5332.069871	7799.19807	6258.197041	7841.6589	4249.782467	2940.612152	5746.988234	3577.371729	4330.629818	5259.207458	7186.157971	4837.199013	3346.331786	2310.892229	2818.63622	2664.872289	1947.216882	3224.217123	3228.544436	3428.696246	2185.158294	3978.989497	2891.744891	4338.126971	4151.801732	4029.898313	5558.083359	4461.282423	3106.066237	5758.035347
superpathway of L-arginine, putrescine, and 4-aminobutanoate degradation	35.38505019	40.6953476	62.30941534	53.33049491	56.46552542	69.5564693	118.2162966	98.60729158	36.09563029	187.5339268	61.23176343	40.34613136	165.9342165	65.67839426	59.4338115	40.70294674	71.64435255	64.96718095	18.40448761	13.98325582	25.83489498	21.20377365	38.61759515	12.35466696	27.48173617	22.83353504	24.63388686	74.5268542	32.74046258	74.35687916	49.66784944	96.75439121	62.24859922	68.17339823	32.97762968	115.0348487
arginine, ornithine and proline interconversion	2311.59967	1687.930492	2991.858084	2142.505204	1903.990044	2818.801477	2633.410755	3584.33933	3220.398358	2684.339565	2090.994705	1698.66297	2929.516033	2148.250307	2233.656348	2758.692778	3397.219346	2421.358273	1940.353039	1404.050508	1767.743167	1575.345422	1575.970683	1777.653797	2318.548575	1944.359333	1731.059	2590.733379	1864.369225	2455.696656	2634.802971	2382.246775	3353.594184	2561.346015	1958.522917	3578.818492
L-arginine biosynthesis I (via L-ornithine)	16321.75623	12329.30231	18799.67045	12568.92157	14050.75898	18658.7443	20354.85063	24993.0685	19163.12715	31893.41695	13551.94261	8984.924382	23325.64093	13880.03489	13117.94134	12496.6931	19694.5704	12552.57618	10355.31887	9129.978476	9311.952063	10623.61634	9969.258212	10597.97035	13095.33462	12302.25992	9804.047557	13866.06395	10295.17976	15186.7131	14486.58107	16522.66507	16746.3699	16337.72396	10202.8733	20008.14503
L-arginine biosynthesis II (acetyl cycle)	17116.59231	12981.16353	19876.68473	13062.7385	14727.21195	19636.8959	21445.5657	26203.65667	19868.17618	33922.56842	14319.10061	9288.841254	24706.84626	14551.96097	13746.79717	12793.60927	20816.98022	13134.27637	10571.34028	8956.109098	9413.526266	10395.1707	9889.332365	10656.69552	13498.05256	12111.74327	9892.315269	14607.1224	10838.26505	16175.17496	15299.69498	17486.14774	17435.53245	17503.35861	10692.11115	21051.39677
chorismate biosynthesis I	17564.44117	13367.15474	20459.47131	14022.60772	15206.74177	20196.81337	21908.22891	27273.60453	21173.02608	33338.89425	14793.18641	10120.87856	24317.10609	14863.49992	14382.93021	14439.83307	21714.84051	13975.13573	11314.23548	9963.180771	10506.4709	11005.02717	10487.43398	11795.65425	14359.99327	13450.97174	10644.69891	16908.49991	12787.42377	18405.30328	17693.61474	19360.63273	20258.50813	19353.4013	12438.05035	23924.16045
superpathway of L-aspartate and L-asparagine biosynthesis	2296.047871	1768.912267	2514.381131	1523.519949	1977.864675	2574.080664	3029.785804	3544.812408	2716.645997	4213.423478	1643.156227	942.7087542	3156.123208	2125.650381	1511.321007	1364.1359	2241.303428	1666.445858	2468.255459	2253.280423	2188.630577	2017.595697	1910.107932	2771.329513	3324.563905	2946.918682	2384.605421	2370.323393	1429.337812	2860.689113	2328.29066	2702.994342	2573.372132	2553.322135	1596.368865	3111.531366
L-arginine degradation II (AST pathway)	180.1506738	130.2907127	201.3261507	258.443517	171.1241494	374.6618023	240.4896295	374.1967701	561.2922256	307.0587134	234.6486696	212.857664	229.4370846	93.38821529	155.6051809	465.6443036	611.3817311	207.4898828	70.26347048	115.4118015	153.6598438	90.07527256	96.67228317	124.453234	112.981011	107.2255578	74.62890029	110.2033504	88.03746995	110.0751219	112.2954725	126.6715098	144.1039833	122.1051467	74.94347231	167.4087525
biotin biosynthesis I	3707.77685	3151.060927	5433.684771	3931.381586	3428.249896	5111.573068	4810.524803	6514.859057	5493.391473	6733.017422	4254.35188	3231.517509	5664.734039	3120.174902	4398.484646	4773.031616	7712.960979	4516.201939	3181.352732	2212.01252	2928.345903	2627.968313	2536.928718	2849.331283	3377.49441	3180.981906	2420.437056	7424.736347	5876.794286	8372.231009	7826.17897	7934.50182	8633.031708	8911.792028	5138.685814	10317.20401
superpathway of branched amino acid biosynthesis	24711.08356	18648.97344	28610.2934	19873.64784	21334.09406	28129.06897	30723.06934	38166.21693	29917.48358	46146.69394	20414.62166	14182.84092	33429.15541	20716.74044	19907.86849	20312.13351	29901.82306	19448.36525	16295.39599	14582.14668	14915.13168	17180.08036	15801.10174	16958.46362	20394.14152	19610.1061	15284.96251	22122.34821	16749.30678	23708.90759	23156.97999	25157.42529	26521.55112	25025.06842	16511.38697	31120.08487
Calvin-Benson-Bassham cycle	19370.36045	14587.12242	22189.44471	15581.02739	16697.54278	22076.86332	24020.92387	29957.36541	23538.2084	36510.5573	16046.12929	11068.49745	26092.2863	16307.39557	15585.96025	15922.12154	23254.28786	15189.06566	12600.04467	11328.20819	11648.78515	12755.3721	11960.79133	13249.58249	16049.21417	15280.86465	12020.74604	18085.68456	13715.90194	19397.36404	18873.91293	20584.93825	21992.76882	20332.54938	13529.47039	25609.52889
catechol degradation to &beta;-ketoadipate	0	0	0	0	0	0	0	22.97268546	0	0	0	0	0	0	0	0	0	0	0	0	0	0	0	0	0	0	0.996837849	0	0	0	13.75683591	0	0	0	0	0
benzoyl-CoA degradation II (anaerobic)	4	0	48	21	28	23	0	0	36	0	22	0	62	0	35	17	38	0	96	37	76	84	102	80	118	59	46	72	0	40	5	59	38	25	56	0
pyruvate fermentation to butanoate	1721.615703	1103.162338	1849.299082	1032.060278	1155.200581	1940.895612	1782.515172	2508.741526	1893.429173	1656.768355	897.9971862	921.8914375	2657.490914	1564.92383	1168.655109	988.4564344	2044.535696	1190.790435	1679.042923	1115.813166	1559.96402	966.7250727	1215.713417	1345.840739	1973.250416	1545.459861	1448.16211	3582.332071	2707.387696	3461.829819	3793.586864	3804.882833	4622.429951	3576.662111	2551.355876	5013.356014
chlorophyllide a biosynthesis I (aerobic, light-dependent)	548.8952449	676.6820236	625.3325245	350.7789804	744.0190589	867.5172523	1227.302103	1587.435371	1191.748104	1756.591661	787.5630384	147.3169209	153.6328326	240.0730506	175.0566768	801.0027547	748.4778895	393.6527374	1812.129814	2279.273379	2112.120768	1421.701252	906.628591	2800.188787	1833.061724	3045.103691	1374.902823	1586.330519	1246.374445	1735.890228	1648.228975	1980.133172	1967.367798	1974.5051	1252.197824	2368.529013
coenzyme A biosynthesis I	18856.38488	14277.21134	21867.87599	15039.89168	16304.51225	21429.52541	23188.88267	28831.17193	22595.92155	35364.98695	15720.70574	10793.50449	25623.4438	15883.6895	15307.30758	15183.94198	22802.99319	14733.64092	11779.87922	10511.4528	10830.79594	12363.67753	11627.68874	12192.80765	15098.60622	14162.79617	11327.93027	17382.90017	13265.47335	18713.18994	18183.70304	19797.42747	21078.82224	19642.8785	12927.01937	24711.77686
adenosylcobalamin salvage from cobinamide I	4983.323319	3699.754515	5599.287552	3224.352216	4064.31479	5619.370314	6354.956916	7407.122985	4845.974763	10477.88025	4285.629648	2359.658062	7381.904753	4192.358109	3561.676801	3525.666475	6235.589706	3649.676002	3669.013766	2553.879292	2972.386193	3249.131777	3244.789641	3149.252849	4302.828349	3393.94712	3155.353112	4076.54407	2968.3879	4658.992708	4264.740066	4953.902772	4813.144177	5137.17368	3098.527167	6119.787823
reductive acetyl coenzyme A pathway	5570.874369	4170.193533	6009.400309	3969.130111	4826.332889	6236.510195	7105.743843	8651.348856	5747.103653	9879.491051	4099.559775	2365.597193	7446.927136	4515.67519	3769.505403	3289.432	4740.359264	3707.497615	1864.830279	1083.186581	1564.118027	2197.854565	2207.493638	1588.519794	2775.969393	1486.972738	1842.371879	3057.114426	2124.348837	3319.157275	3202.021521	4008.621654	3129.037546	3873.278541	2378.22223	4416.654601
colanic acid building blocks biosynthesis	11347.37325	8823.073689	13637.31522	8881.20424	9781.622421	13424.07278	14235.20551	18396.68886	14181.86565	20221.53877	9584.672958	6873.353383	16471.36074	9495.866874	9944.35333	10544.15936	15304.94163	10230.20073	8429.564681	6856.84522	7722.099275	7401.899392	7044.369951	8455.719018	10095.60043	9277.623835	7317.379026	12771.00708	9741.577555	14264.78627	13499.45556	14663.69463	15304.77892	15224.24107	9476.363963	18076.43911
superpathway of aromatic amino acid biosynthesis	18788.13964	14297.38388	21868.06411	14994.97774	16268.52227	21589.02051	23427.99668	29164.83733	22645.19567	35603.96586	15791.41885	10830.63762	25970.06243	15887.64409	15375.15123	15462.3899	23195.01777	14927.43002	12224.24068	10807.72278	11337.32928	12000.87373	11407.55754	12749.99736	15504.26955	14582.28425	11517.52303	18041.64659	13641.8304	19608.13057	18868.45893	20641.1567	21599.25949	20622.72567	13288.29755	25504.95962
creatinine degradation I	224.6865646	302.4898864	318.2765197	170.6167671	304.6876008	302.6216405	322.7460952	657.8627787	575.3599314	337.4377469	303.0965914	125.1225267	298.4440773	37.29508937	179.0073349	310.1043424	323.4960204	252.3687211	310.5612413	180.3070134	240.9077391	204.3496151	191.9895632	212.8201862	148.3747691	280.2070286	133.34294	957.5594031	629.5617994	821.9392567	877.5117367	576.5906986	1234.28756	678.403108	932.2235466	1213.090131
L-lysine biosynthesis I	10770.68548	8352.919089	13069.07246	9141.848727	9381.869666	12627.83669	13498.48755	16896.67181	13788.50864	20232.97026	9525.730678	6838.798322	13725.64252	9185.013817	9460.421218	9772.792167	14975.88221	9411.443027	9246.140334	8644.505543	8583.298005	10287.85257	9406.831373	9656.229746	11226.81649	11657.48503	8702.421027	11943.00242	9234.549578	13162.53718	12633.97352	13375.00731	14473.18533	13965.85995	8741.312101	16880.81455
nitrate reduction I (denitrification)	528.5520278	348.9040798	441.7788913	318.4941402	402.9906804	564.6131226	758.9875151	608.1898461	684.493785	476.0152165	134.1449655	355.9211308	350.1884789	132.8742927	274.4549237	523.2717844	621.3625029	173.3249145	1354.505022	1474.812334	1493.322892	1468.056839	1429.868067	1622.224099	1685.266435	1841.55847	1341.228796	394.4225607	275.310085	399.3462681	430.6923083	346.9348757	509.1957519	509.728133	251.9144716	537.8382675
superpathway of purine nucleotides de novo biosynthesis II	12436.60634	9167.995735	14115.49691	7987.795143	10384.53996	13345.71034	15528.5122	17595.74745	12826.90451	22688.99865	8594.67183	4818.2109	17204.4565	10709.37561	8428.996081	5056.298009	11156.35724	8310.423304	7452.025197	5598.82007	6310.665691	7082.905082	7659.134536	6489.151072	10385.6488	7296.307276	7635.770993	10406.15812	7495.737224	11610.00997	11049.06747	13161.15733	11815.35538	12285.96329	7591.94267	15557.00822
glucose degradation (oxidative)	0	0	0	0	0	0	0	19.87313854	0	0	0	0	0	0	0	0	0	0	0	0	0	0	0	0	0	0	0	0	0	0	0	0	0	0	0	0
dTDP-L-rhamnose biosynthesis I	20825.31307	15701.99421	24068.70806	17223.41537	17973.93072	24062.27074	25411.35953	32055.52391	25681.23866	38996.32017	17957.64564	12651.79333	28276.22817	18016.7735	17195.09001	17817.40775	25906.9996	16875.29955	11887.20962	10584.97085	11912.91575	11395.38343	10886.65426	13234.11567	15355.40737	14237.26911	11273.98103	20797.35946	15958.47485	22022.28885	21792.57575	23348.62144	25414.61661	23044.20923	15734.25362	29341.7538
enterobacterial common antigen biosynthesis	31.72020703	34.85362713	52.19408641	42.45933318	48.32798696	60.609995	104.9711994	84.16366293	31.25459076	161.8953622	53.69254916	33.28128267	134.5858372	55.6487978	49.81718185	32.57242546	57.54510488	52.00002425	16.22556753	11.60226487	24.18393928	18.39499737	33.32953511	11.17952336	26.78079822	21.75690828	21.47171907	66.6999486	29.72767244	66.63078795	44.94037173	86.57322586	54.74506706	60.93626592	29.85653992	102.4355246
enterobactin biosynthesis	86.51033806	92.3979345	141.4505288	118.4805797	140.5651607	175.3278896	267.1662689	347.958529	82.19646596	536.9270896	138.759316	89.80743501	372.1844104	148.6337882	134.5903977	250.2541889	305.2446446	140.3271725	67.59680833	44.44739922	82.18852254	68.57144882	121.3362269	40.84009746	89.38177851	72.37728111	75.91119976	386.7818381	74.34076032	357.0626246	268.13768	218.4978594	350.133448	363.6594301	158.7374637	358.3241833
fatty acid &beta;-oxidation I	11882.37353	9227.209307	14842.98109	10966.09094	10280.31289	14634.40454	14287.06683	18580.66917	16083.71973	18671.43945	10672.53298	8765.637379	15833.63613	10856.9594	11348.76818	13432.75724	16918.28863	11675.1663	11877.82431	11642.36212	11385.3817	13956.06263	12912.82043	12637.75688	14432.73087	15383.7932	11344.42406	13243.73779	10298.83741	13517.776	13854.97858	14039.35478	16167.50758	14505.42172	10514.95656	17923.37695
fatty acid elongation -- saturated	17647.44927	13920.60222	21903.7358	15334.85453	15404.71276	20420.72491	21154.59738	28004.13128	23059.76471	33054.09063	16130.79886	11321.58306	23134.43141	15157.5053	15824.68896	17119.87936	24962.54583	15935.85482	11605.12107	9519.456283	10821.35539	9634.074981	9236.472816	11757.20704	14279.10523	13252.75214	10055.22489	20701.57008	15848.51518	21907.73793	21719.03468	22104.25164	25479.32885	22739.41579	15396.31491	28998.67892
superpathway of fatty acid biosynthesis initiation (E. coli)	3165.099168	3143.074983	5349.387705	3792.571953	3288.951589	4596.448253	4472.897428	6340.284896	4742.13135	6464.779661	4464.240506	3333.254212	5136.523811	3015.41963	4749.297544	5896.110475	8219.953433	4815.154012	3328.419212	2140.206826	2894.810116	2314.584946	2120.631282	2828.331088	2881.278349	3134.335119	2072.454215	6803.281633	5283.282395	7556.018345	7081.279478	7014.70949	8065.146186	8250.272205	4552.363869	9229.653723
mixed acid fermentation	8036.499689	6389.460895	9422.357223	6395.066546	6807.802263	8894.032987	9980.837829	11947.08966	9506.703593	14642.38967	6724.039931	4595.228447	10325.97577	6518.869861	6185.690641	5961.093209	9699.454272	6013.384121	6132.687793	5184.573605	5365.897704	5837.424023	5914.260903	6205.662794	7939.097155	7154.654752	5800.40461	9150.092491	7228.698328	10223.72611	9838.099937	10191.88961	10722.07265	10263.87997	6792.994342	12787.79694
superpathway of tetrahydrofolate biosynthesis and salvage	10948.93188	8529.167131	13495.40711	9693.543284	9797.802544	12869.2499	13291.55603	17868.8185	15054.67872	20256.11585	9753.15254	7209.261843	14280.63467	9650.224514	9702.887342	10921.08284	15296.63915	9824.578654	8375.759682	7509.340808	8031.944549	7729.732874	7499.65965	8821.542112	10286.37417	10140.6441	7641.650474	14008.6259	10960.23386	15099.64378	14754.74034	15379.66811	16863.26636	15517.95602	10393.40258	19492.13381
superpathway of fucose and rhamnose degradation	47.1493814	49.52902014	79.35709482	61.86818928	74.71076896	92.38207033	152.7038023	133.2954458	52.9041753	231.9581162	74.73528173	49.34704132	194.3606427	81.94490234	74.44852896	48.71971523	89.24313788	76.70071714	22.97267545	17.37221631	31.58673629	25.9958956	46.6005925	15.45210124	34.21183588	28.23055177	30.09262907	89.99690373	40.53641855	90.8563417	66.52754202	109.4881961	84.31692005	85.18528918	40.02334791	135.7626357
fucose degradation	442.7632691	302.3699788	500.8493718	236.697354	312.6726543	336.3974028	674.7778114	467.2610503	403.6179816	514.5506055	161.3462489	109.0889013	418.5766914	284.9762245	221.0154168	129.797418	372.3327071	158.6979771	324.5435908	202.6025104	244.7250303	198.1848751	309.1250932	195.6951179	452.1912823	287.8720828	309.1786604	222.4517218	113.9483661	227.6847733	182.8989896	256.9652706	199.4190295	221.4032543	123.5443599	307.8819492
superpathway of hexuronide and hexuronate degradation	764.707665	521.1944315	807.1257075	491.1356017	500.7833465	700.2087048	1001.119733	1166.312702	996.6334217	1200.456212	648.2311706	487.9072379	631.9736973	483.500535	485.9342814	942.1702889	1333.487212	772.7302361	337.5081684	206.173456	290.2361851	213.5486055	237.3995741	193.5936537	410.2086608	352.3949271	292.2770933	981.483929	683.5890814	895.5349575	873.9689063	875.6571648	1027.243426	841.2796503	671.9080415	1164.643941
D-galactarate degradation I	559.2248536	476.6818082	579.0542064	417.067295	501.8566508	641.5448884	739.7317729	714.44837	652.6620641	763.1731847	276.1302648	337.4996538	648.9176689	281.8173046	387.7958627	383.6357039	586.2401536	292.737738	388.0548005	301.3762276	615.8545061	195.099144	305.0483076	488.5514589	399.7938292	452.2491285	319.6836617	222.5891937	156.3121083	324.8813583	220.2860352	342.109555	305.2888567	324.9993819	161.8529198	442.6433212
D-galacturonate degradation I	3707.098626	2681.715296	4938.487903	3814.472081	3173.565708	4199.097322	4141.541685	5319.643706	5096.391779	5044.80737	3019.782231	2925.342236	4614.325584	4039.141065	3674.389796	4511.257641	5174.869428	3941.175196	1338.60405	999.8889046	1249.242665	1143.965414	1052.095513	1262.541303	1829.373997	1446.533394	1262.266115	4101.20172	3116.478851	3857.386718	4067.541307	3886.589073	4911.671137	3609.240823	3140.080709	5483.897623
gallate degradation II	0	0	0	0	2	0	0	0	0	0	0	0	0	0	10.28571429	0	0	0	0	0	0	0	0	0	0	0	0	4.983606557	2.6	0	0	9.428571429	0	0	8	11.44
gallate degradation I	0	0	0	0	2	0	0	0	0	0	0	0	0	0	10.28571429	0	0	0	0	0	0	0	0	0	0	0	0	0	2.6	0	0	0	0	0	0	0
superpathway of N-acetylglucosamine, N-acetylmannosamine and N-acetylneuraminate degradation	301.5002034	375.1306749	478.7166718	319.7120774	298.1821936	405.7699391	637.0588986	645.7897263	391.8399452	736.3802015	363.0581413	220.4279621	497.0442615	316.2841741	207.7229151	510.8879467	654.8284495	394.7723231	605.4980471	526.6886253	465.291055	401.830661	408.993784	574.0729154	794.540234	668.5786872	586.2781524	550.4264226	274.4783006	704.1135103	512.0428256	711.3313265	604.5476504	661.8583593	361.1445277	884.9231559
D-glucarate degradation I	559.2248536	476.6818082	579.0542064	417.067295	501.8566508	641.5448884	739.7317729	714.44837	652.6620641	763.1731847	276.1302648	337.4996538	648.9176689	281.8173046	387.7958627	383.6357039	586.2401536	292.737738	388.0548005	301.3762276	615.8545061	195.099144	305.0483076	488.5514589	399.7938292	452.2491285	319.6836617	222.5891937	156.3121083	324.8813583	220.2860352	342.109555	305.2888567	324.9993819	161.8529198	442.6433212
superpathway of D-glucarate and D-galactarate degradation	559.2248536	476.6818082	579.0542064	417.067295	501.8566508	641.5448884	739.7317729	714.44837	652.6620641	763.1731847	276.1302648	337.4996538	648.9176689	281.8173046	387.7958627	383.6357039	586.2401536	292.737738	388.0548005	301.3762276	615.8545061	195.099144	305.0483076	488.5514589	399.7938292	452.2491285	319.6836617	222.5891937	156.3121083	324.8813583	220.2860352	342.109555	305.2888567	324.9993819	161.8529198	442.6433212
gluconeogenesis I	15753.79799	12086.90454	18827.49245	13322.18322	13764.51406	18061.37307	19041.80365	24679.14282	20132.03828	27736.17549	13230.85229	9572.24036	20997.35852	13767.01131	13308.28047	14086.99991	19965.70063	13334.72264	11454.74914	10470.41109	10523.81712	12390.47316	11343.64076	12066.8158	13927.33814	13983.76231	10596.53703	17405.84107	13344.53389	18312.39548	18151.65278	19111.4281	21175.09117	19020.56202	13046.64869	24288.68545
glucose and glucose-1-phosphate degradation	306.3168387	333.7042894	406.331341	288.6578538	118.2326835	250.6081744	592.6255893	487.4126987	68.9099631	1183.172624	361.2616955	147.2823635	607.2256079	407.3892254	237.6042989	165.6357686	513.8712925	324.3429289	114.0013602	57.21157428	72.00206981	135.5441079	130.5520914	88.99445698	123.1750053	71.45188438	81.09298583	432.5076653	316.7362289	370.9132539	375.2966397	511.7215064	538.6343958	454.2230672	338.4153651	656.6303011
superpathway of &beta;-D-glucuronide and D-glucuronate degradation	646.5226975	458.5004714	677.7044872	396.8737516	415.5287769	597.2501108	894.2333725	1003.679879	870.1895651	995.5946855	551.9269624	399.1900152	520.4117206	380.2227296	393.0186712	793.5954404	1164.544472	695.6187519	366.3478693	320.2274971	350.8788579	214.4155708	232.3607015	314.5665646	430.2631102	452.7856555	311.9246426	839.5913001	563.7114411	777.5474551	713.309566	755.7439908	852.3013863	718.8496382	553.8501924	980.5808367
L-ornithine biosynthesis	14736.94112	11243.78932	17708.48118	11803.0121	12705.70734	17285.7883	17948.26703	22563.96931	18189.76017	29322.40527	12922.51565	8785.723213	21887.96804	13356.84464	12753.70772	12084.83731	19524.9445	12489.7703	8875.343582	7459.109085	8208.781434	8062.526084	7920.427956	9014.105712	10899.33729	10129.17687	8057.280288	15330.7928	11493.49096	16778.35568	16133.66471	17743.4202	17831.41931	18028.83207	11187.70131	21602.2488
glycogen degradation I (bacterial)	12632.9891	9432.122142	14167.80555	9630.821178	10764.11322	14232.16735	15819.25674	19615.82484	14906.36402	24579.4832	10378.02405	6838.508271	16449.84465	10270.17777	9823.769224	9724.459286	14616.05452	9430.536753	8631.960407	7973.824973	8242.255181	7945.123351	7308.244527	9663.348157	10867.00759	10690.69258	7910.882176	11178.88137	8428.982543	12853.2077	11954.47531	13668.57172	13150.73905	13835.03074	8171.564586	16593.64213
glycogen biosynthesis I (from ADP-D-Glucose)	12229.79029	9066.853548	13674.40405	9373.636719	10160.42475	13953.83857	15593.21807	18689.9107	14350.49608	24245.88724	10403.12436	6868.35674	16820.12569	10273.07359	9966.767511	9568.458675	14982.76178	9520.035562	8618.302148	7478.092132	8013.443476	6958.604856	6538.45668	8961.315141	10824.07637	10251.298	7867.186513	11808.91131	8939.563172	13307.08253	12514.45343	14281.92866	14160.1584	14431.69169	8776.243511	17421.97642
superpathway of glycol metabolism and degradation	21.72651842	23.26667211	36.47184854	29.90270985	32.2835861	39.77234325	67.56863097	59.19197201	20.63615295	107.1956276	35.02946978	22.68340779	94.43799668	37.54005951	33.9935279	21.56376289	39.14421886	35.51251346	10.51991895	7.989355828	14.76882561	12.10894989	22.04825815	7.059857688	15.70457707	13.04722813	13.96569036	46.47822622	20.56289867	46.94253149	33.589841	57.20335979	41.48622123	43.82369165	20.06621162	71.25973594
glycolysis I (from glucose 6-phosphate)	17409.02313	13181.29565	19807.11401	12541.57717	14892.52303	20153.48381	21909.69613	27225.79519	20681.81301	31426.06875	13854.16138	9102.53226	23912.54105	14476.34433	13262.43158	13298.43431	20404.38855	13320.42242	12564.3958	11277.00718	11742.49597	12941.58217	12106.96747	13324.61637	15757.11428	15152.23465	11799.14731	17184.79835	12855.29013	19098.30577	17985.35158	20383.5293	19929.52193	20353.15367	12740.42048	24325.26461
superpathway of glycolysis and Entner-Doudoroff	11275.93091	8372.315294	12922.95706	8946.075019	9809.769582	12891.42896	14068.06373	18061.09531	13838.50591	19788.26077	9397.007997	6214.871702	14049.73581	9319.949644	8771.700533	9810.6933	13475.48052	8970.048904	7360.622362	6520.554087	6732.824672	6744.353767	6321.698625	7749.373704	9233.266194	8865.684189	6743.496939	10340.60625	8053.403354	11784.04709	11067.2756	12070.75829	13029.80199	12223.63002	8011.975424	15068.05194
superpathway of glycolysis, pyruvate dehydrogenase, TCA, and glyoxylate bypass	7350.325597	6166.776385	9459.435293	6840.294577	7382.429555	9417.006102	9644.604977	14273.51515	10793.62981	13924.02128	7005.186201	5016.861534	9329.994058	6065.898524	6767.840874	8589.973513	11999.48399	7305.235313	7255.41989	6403.786862	6309.101325	7332.272469	6665.30905	7142.384099	8597.442615	8798.95088	6381.876545	10407.82514	8113.948591	11893.92179	11081.72576	11982.81247	12428.70439	12714.54847	7791.692246	14715.54349
glyoxylate cycle	3968.369147	3523.678841	5341.814487	3937.344918	3899.08007	5125.055643	5138.32006	8054.61399	5974.64707	7612.588995	4050.803136	2884.842749	5017.695464	3255.812555	3622.50274	5240.049376	6755.116704	4208.572593	3505.085497	2936.294023	3009.756821	3750.434098	3175.583486	3179.728536	3905.059044	4191.408445	2788.044633	6430.489827	4987.174954	7066.214347	6668.293159	6765.942991	7464.054468	7789.283801	4612.635397	8568.823396
superpathway of glycerol degradation to 1,3-propanediol	0	43.15089336	71.98951979	60.31449256	43.12880974	53.51008804	41.51969884	5.939286159	183.2431032	61.69688655	68.91463542	73.12558417	96.5124646	67.40387619	85.42247346	109.1407837	125.6433701	50.77027826	72.54417746	49.19598091	68.99079247	19.16493192	33.09298696	55.13231841	29.77729838	87.25573373	27.9996928	138.2690342	110.5395491	135.0254773	153.2974068	103.3187352	168.3004916	181.0068579	35.78101322	186.5556491
3-phenylpropanoate and 3-(3-hydroxyphenyl)propanoate degradation to 2-oxopent-4-enoate	28.21371265	35.43761898	49.27374949	40.86629068	38.14861766	52.31169348	85.07218363	75.28162445	28.03353567	121.5818425	39.65517312	24.47621368	101.2104028	45.01873754	39.47918433	25.71235725	47.13072457	41.65282061	12.42596145	10.01403242	16.88949565	13.50357185	25.10759837	8.965021448	18.37451498	15.71534879	16.43587325	47.2484882	20.71356652	46.45580401	35.25677666	60.56185364	38.35930511	42.97374913	20.89379533	72.90888888
heme biosynthesis I (aerobic)	7616.803531	6376.230902	9849.847068	7731.670385	7025.029409	9349.773837	9045.592699	12905.84859	11500.18205	13040.87362	7583.669221	5940.946727	9185.562358	7091.234725	7576.995945	9545.241217	12087.13915	7963.586955	5418.076468	5124.602759	5782.671529	4482.57069	4087.523069	6462.40779	6063.465811	7010.727402	4462.305257	11092.94746	8677.90263	11624.32272	11638.47644	11719.00989	13390.37888	11851.76087	8524.061747	15190.82685
heme biosynthesis II (anaerobic)	12258.39926	9941.305597	15111.88873	11233.78159	10940.65287	15178.64596	14904.84675	20006.33542	16692.55952	22664.67177	11772.32982	8656.092298	16794.37996	11261.25521	11450.08577	13348.68598	18611.65617	11759.3816	8280.997073	7471.459934	8226.139994	6710.034804	6146.711011	9279.652207	9498.394997	10221.05676	6948.257573	15540.69413	11909.56689	16504.37416	16206.24293	17088.30221	18687.45493	17261.99753	11833.9356	21680.55116
superpathway of hexitol degradation (bacteria)	476.7930875	580.3181387	447.1059802	307.079988	312.0754804	262.8289523	782.0730446	712.844264	491.933351	1058.393271	411.0392665	119.5721319	543.7868259	432.7159476	308.9893783	153.0387351	412.477274	344.6873769	712.7869798	539.5903069	613.6607095	546.8506485	615.9414301	644.9592701	836.9688885	622.1320916	674.9099329	489.1374967	316.816815	694.320518	479.0280172	584.6487204	737.3930292	630.2342374	422.275636	897.0917829
L-histidine degradation I	8054.385431	6162.044508	9416.274089	7530.897954	6875.623617	9174.733948	9235.427033	12663.65592	10305.30431	13034.57624	6919.746055	5469.056961	9830.209882	7370.272252	6967.920214	8445.919276	10417.34298	7035.723649	3795.789638	2953.065931	3622.610092	3376.179632	3143.392186	3648.077685	4431.762002	4135.991551	3268.645939	9294.034111	7354.659318	9161.804881	9844.677695	9881.624462	12091.85385	9255.992534	7349.736902	13135.22973
L-histidine biosynthesis	16936.8338	12847.7422	19381.26093	14010.14705	14741.65474	19429.202	21286.0518	26750.47049	20766.37898	32066.42577	14225.31479	9913.09026	21774.92379	13890.2782	13590.25853	14515.59451	20404.61527	13292.36841	11622.61219	10664.48256	10803.00592	12066.26793	11069.68141	12330.98367	14604.71788	14340.31198	10988.22728	15416.55083	11785.00726	16551.03912	16121.20711	17412.46045	18529.95421	17527.92142	11516.1947	21669.56889
L-methionine biosynthesis I	4226.384235	3352.82851	4651.573608	3136.967254	3732.217757	4923.756447	5451.665913	6510.098404	4939.135749	8548.990801	3405.425073	2562.420456	5388.339993	3016.358924	3329.445975	3521.310233	5433.14251	2870.54939	4242.449695	3654.028585	4094.966166	3376.369315	3175.234804	4547.103821	4955.165324	5039.993887	3461.915458	3310.524288	2616.990306	3700.644499	3558.814975	3524.521578	3651.31175	3936.435674	2193.635076	4637.218743
L-methionine biosynthesis III	10779.91061	8059.399887	13023.47129	9356.464181	9365.117408	12272.91918	12711.403	16331.53409	14274.6566	17419.58194	9178.429672	7042.223969	13172.77111	9051.778237	9091.158698	10046.0227	13404.95925	8928.730849	8772.303093	8290.133328	8008.83782	10690.03433	9712.767857	9059.962517	10663.07332	11118.97152	8519.424914	10479.81891	8100.149536	10774.55819	11069.46238	10805.47896	12679.43517	11356.34698	7894.601875	14198.91184
L-isoleucine biosynthesis I (from threonine)	24221.77931	18375.99152	28051.06824	19483.83305	20811.08887	27450.30736	30147.44949	37305.6864	29397.33716	44823.1509	19974.1681	14045.18304	32751.89392	20266.15492	19450.2316	20128.99939	29547.33348	19221.66602	16291.72423	14436.43615	14861.14661	17062.96638	15560.50135	16857.36475	20157.08922	19516.25076	15098.76107	22200.37085	16858.47563	23810.86074	23250.32536	25080.47527	26630.41599	24963.56491	16644.82233	31169.97151
superpathway of (Kdo)2-lipid A biosynthesis	276.1050694	192.5368496	608.6611875	277.1821636	397.1278028	235.8782426	526.415442	426.7067314	146.7655955	1865.592226	441.7879109	134.3449822	1526.803882	705.5390579	503.5388375	128.1638086	957.7326111	452.7499944	237.9114496	47.4948863	201.2798771	118.3806166	167.8995587	165.5535769	231.8116938	77.4385989	234.2249697	2293.199546	1899.903123	2904.079308	2560.980589	2935.255763	2528.887124	2672.621505	1993.556183	3691.065485
ketogluconate metabolism	29.92607179	31.24594993	27.49301604	0	47.24799084	0	45.41261707	82.55312938	65.55983317	108.5353629	0	0	0	0	0	31.88941634	96.5305114	0	0	0	0	0	0	0	0	17.97790869	0.999896978	35.98211291	54.50390016	43.26190476	0	37.9231568	28.62971985	0	35.55088195	57.89140658
L-leucine degradation I	5075.470085	4252.243484	6892.705452	4260.830891	4567.900318	5921.47891	5428.860019	8501.925996	7152.079489	7589.641948	4542.180001	3057.527725	6379.388598	4080.751517	4168.783317	5919.161494	7706.634595	4857.276524	3399.784326	2364.897372	3166.708169	2968.038272	2750.861049	3176.115379	3634.356573	3268.240282	2631.731208	8611.361646	6677.491521	8579.532605	9101.732355	8707.357898	10976.42855	9153.3262	6600.521334	11770.49266
phospholipases	0	0	0	0	0	0	0	0	6.472732942	4.890442826	0	0	0	0	0	7.210840037	51.37758491	11.25710669	0	0	12.45400022	11.3989134	0	13.49389476	0	20.41380278	0	84.12904189	92.40806336	77.51184594	111.0741482	78.64300156	134.7930993	94.81567807	50.92084239	147.9399725
superpathway of lipopolysaccharide biosynthesis	124.8512394	114.1615247	230.1922982	156.7901389	119.8607279	116.7114131	276.4082622	219.074148	62.77259925	592.785495	154.6942678	71.01871217	502.2198277	202.2213104	149.8296007	64.86548823	183.3553657	130.7452013	71.25375898	31.80375053	90.90971429	65.34052941	102.9898919	48.13580352	98.50604708	51.89114199	89.82534415	317.2321956	144.0660964	321.0700995	217.5054196	410.8152803	262.571956	294.3783998	145.2745137	490.6633556
superpathway of S-adenosyl-L-methionine biosynthesis	6630.35764	5208.831334	7364.167142	4928.527527	5799.077091	7643.227566	8581.000238	10030.12507	7646.338279	12737.04313	5152.363819	3951.820935	8576.687057	4822.138183	5188.305171	5325.900436	8237.328298	4572.172195	6647.515277	5904.912208	6275.013855	5835.204923	5495.442605	7062.293329	7926.907487	8068.194573	5732.596743	5620.836134	4418.338294	6266.534341	6012.214414	6117.978845	6296.727816	6664.944931	3839.679929	7917.583482
methanogenesis from acetate	3015.620212	2223.429028	3521.814933	1393.941071	2496.456636	3183.5737	3453.604344	4116.364935	2733.410769	4822.41397	1648.805445	787.6324633	4627.800364	2726.22604	1712.09778	793.8027829	2321.356737	1806.573469	1451.190257	832.4507417	1231.349313	1642.500123	1861.891267	1079.15369	2230.429004	920.3213218	1410.806019	2762.767498	1812.056604	3019.278142	2948.029236	3783.94923	2710.963559	3457.49186	2198.25991	4069.373208
methanogenesis from H2 and CO2	378.5915212	218.6610615	396.6919566	242.2429769	284.6436917	336.8519925	517.202153	436.13252	346.6468649	512.7637444	157.8145312	220.047173	604.3500086	301.3403649	258.4983154	144.4514794	379.6273287	254.5524463	48.90823145	151.9471405	66.52827852	29.02613229	123.8228174	51.31877174	276.4536546	35.07018025	117.2306751	437.6487274	225.0789233	537.2645202	366.1214765	553.0637548	505.9875517	458.2879841	202.9408996	661.1426757
superpathway of methylglyoxal degradation	27.14629311	29.06313477	46.51468887	37.32832501	40.31718783	49.68301754	84.40782314	73.90250096	27.03559858	133.76767	43.74706516	28.33367689	119.2508532	46.84508032	42.46219165	26.94161905	48.90834161	44.34892195	13.15480447	9.992910988	18.47614421	15.15048911	27.60687294	8.82863642	19.64264054	16.31913897	17.47519865	58.59693854	25.68831279	58.97692716	42.18199119	72.38177694	51.82009878	54.73671748	25.06685839	88.98447069
methylgallate degradation	0	0	0	0	2.499849324	0	0	0	0	0	0	0	0	0	12.85229292	0	0	0	0	0	0	0	0	0	0	0	0	6.228839092	3.249766487	0	0	11.78378715	0	0	9.997488447	14.29754956
NAD salvage pathway II	1456.242735	1332.218669	1876.079091	1145.266709	1425.492341	1632.42811	2178.342232	2397.970034	1734.432878	2686.711674	674.9765925	680.2451531	2229.46863	1094.328261	844.0751166	973.6406308	1347.396195	648.9992726	1513.651636	1078.079619	1309.215216	1203.339764	1016.559345	1518.011136	1493.306999	1639.119932	991.5908185	1285.230758	802.4930876	1386.92042	1161.771547	1649.596424	1568.655206	1574.408301	795.4680444	1897.476109
NAD biosynthesis II (from tryptophan)	1955.714782	1683.717444	2377.61128	2186.249011	2094.565365	2155.998733	2247.303204	3915.321643	3446.52169	3182.367544	1527.064386	1367.005635	1682.649732	1785.108964	1487.942992	2618.543454	2592.288939	1684.667847	825.3584976	1109.375977	1189.515895	829.005954	833.6920152	1337.751211	1333.761841	1636.652936	901.2740952	3203.31271	2652.405453	2901.149705	3460.830851	2820.518187	4108.593567	2753.370761	2650.272915	3867.358047
lipid IVA biosynthesis	12608.94163	9735.167143	15801.1633	10392.03501	11076.30811	14155.8652	14857.43401	19212.7537	15943.86488	22923.61174	10784.0433	7492.086419	17984.03984	11591.66884	11312.84204	10682.50751	16445.68442	11320.99697	6084.049893	4680.797387	5504.64853	5539.388178	5373.222612	5966.673447	7967.558749	6519.163646	5536.722387	15364.33792	11790.55395	16152.21175	16175.86612	16899.08345	18486.00405	16951.88244	11451.58307	21518.80923
methylerythritol phosphate pathway I	13490.15458	10260.95214	15665.40152	10010.99712	11522.0868	15100.13024	16004.98108	20730.33567	16251.95669	25510.05159	11158.86561	7541.008551	18401.33121	11008.8648	10690.64301	10421.25575	16692.79262	10192.24214	8462.954666	7018.298919	7947.926855	7116.235184	7085.828829	8536.703026	10700.43266	9551.108631	7635.009511	13985.56067	10753.84572	15356.6293	14874.81475	16151.48874	16892.72032	16478.23693	10338.28527	20104.18745
pentose phosphate pathway (non-oxidative branch)	21655.14912	16242.76476	25111.14116	17713.33253	18568.53545	24603.96665	26377.4687	33485.77602	26340.19993	41401.99965	18324.69089	12475.83019	29708.28261	18796.71054	17810.25227	17837.61098	26394.40722	17559.99139	11600.37958	9820.35927	10887.71485	10143.94636	9819.604879	12194.62583	14913.81749	13440.63119	10727.04734	21042.65606	16086.75993	22512.34311	22003.63804	23755.21156	25706.07234	23540.0469	15622.1288	29694.93048
O-antigen building blocks biosynthesis (E. coli)	13275.22274	9995.019408	15497.77653	9894.095916	11526.53598	15263.51841	17119.04854	21074.84426	15932.76302	25532.37893	11139.97123	7403.472977	18690.21086	10628.7255	11093.27799	11211.03436	17025.64277	11041.57807	10307.18583	9143.915619	9428.351086	10415.09697	9738.661882	10817.06467	12955.46152	12311.73234	9601.845777	13039.90176	9919.193507	14658.72655	13779.13569	15555.36744	15625.47441	16036.78878	9606.047477	18672.87619
superpathway of L-arginine and L-ornithine degradation	35.38505019	40.6953476	62.30941534	53.33049491	56.46552542	69.5564693	118.2162966	98.60729158	36.09563029	187.5339268	61.23176343	40.34613136	165.9342165	65.67839426	59.4338115	40.70294674	71.64435255	64.96718095	18.40448761	13.98325582	25.83489498	21.20377365	38.61759515	12.35466696	27.48173617	22.83353504	24.63388686	74.5268542	32.74046258	74.35687916	49.66784944	96.75439121	62.24859922	68.17339823	32.97762968	115.0348487
superpathway of ornithine degradation	30.00777523	34.46059005	52.78631472	49.9375	47.69945097	58.64062888	98.45144963	83.39412675	30.75403123	155.7615168	51.69754188	37.36019727	139.7689948	54.88300997	50.1714196	57.56595911	79.56696407	71.74161828	15.67246347	11.87671233	21.88175126	17.9695882	32.03311455	10.53777827	23.2597263	19.38785067	21.53904762	62.31086037	27.63783402	62.30289975	41.9104982	79.96143274	60.91875745	57.21866081	27.88893676	96.02117502
ectoine biosynthesis	245.920319	180.8164917	373.8545239	167.7176517	252.874953	309.7736935	471.8056225	610.323984	370.5233179	640.8382341	264.9429949	143.8474745	329.7561636	111.8800355	275.5751186	434.1871972	596.3269377	236.9386487	1029.009436	613.7687807	723.3813156	509.4425546	522.8898458	677.6177911	1137.775143	945.7874255	770.5827546	929.9022708	726.7159518	876.3707652	961.0821119	1035.378325	1321.053276	1282.987105	772.4167243	1332.641727
TCA cycle IV (2-oxoglutarate decarboxylase)	11175.22507	9136.352246	14088.05313	10206.73463	10922.4346	13849.534	14380.75128	20213.43208	15778.92748	21326.94234	10355.87143	7530.864569	14511.00013	9420.17907	10336.7333	12130.12378	17261.26471	10670.69848	9553.276002	8120.156253	8412.1096	8961.316159	8373.774918	9465.91597	11350.22979	11274.64499	8138.07045	14526.86728	11162.80289	15964.12329	15252.4489	16320.47682	17193.69487	17111.39009	10683.6041	20212.12399
pyruvate fermentation to propanoate I	17604.37494	13247.11581	20244.84494	14595.15982	15095.05326	20163.39431	21290.91616	27162.45233	21607.75178	32688.10754	14861.74421	10789.65377	23818.09918	15408.07388	14844.82972	15517.23685	21876.00276	14612.96387	11797.70055	10524.92487	10548.17093	12736.4788	11638.78049	11885.45356	14446.42659	14245.31154	10851.37997	17730.4722	13563.39036	18091.28503	18447.57108	19447.55191	21737.17174	18959.31132	13568.46805	24638.27105
heterolactic fermentation	1915.428317	1623.207798	2005.979525	1228.654227	2046.738041	1999.211216	3027.555572	4355.918501	3172.043798	5287.040647	2236.539653	653.1138102	1088.774511	1029.558559	947.0906644	2087.979885	2302.939795	1540.264423	3487.483584	3533.35241	3530.189195	2854.134418	2104.32463	4286.561113	3760.745242	4754.2089	2819.424981	2415.925049	1741.394441	2918.484509	2327.824923	3272.073425	3189.051096	3191.577194	1832.928072	3780.694126
Bifidobacterium shunt	2217.895139	1878.858763	2313.481178	1407.800154	2371.895985	2304.412182	3519.165357	5040.033788	3672.931386	6227.431547	2571.516577	747.0039547	1256.283521	1184.93529	1086.833314	2353.800673	2645.959259	1770.069982	4373.680494	4899.026823	4438.902673	3526.399841	2521.540762	5873.790527	4532.748224	6360.562029	3412.492933	3351.095249	2406.526096	3951.316466	3418.266761	4342.6835	3875.197282	4357.224972	2417.060965	4698.201229
superpathway of (R,R)-butanediol biosynthesis	3.740409295	0	0	36.77597342	2.242928335	31.67926194	0	0	0	5.960056851	0	38.22069643	60.32036851	50.1453315	64.35582223	45.60496364	77.11218527	36.94607737	40.31136522	37.27589093	28.9437067	0	19.2297149	32.09808669	67.16794733	29.71632706	66.70478514	38.70932502	30.26546426	135.5278555	112.1483078	139.7272384	83.90843969	79.17680508	38.99110023	124.1528241
acetylene degradation	4341.039424	3149.350873	3990.375892	3495.179638	3903.481814	4484.768705	6014.689962	7286.818061	5041.853555	8201.591474	3494.278165	1978.427327	3719.024802	2515.842063	2415.25626	3404.897166	3734.496151	2553.046837	2821.720018	3067.761504	3027.963868	2399.985445	1984.570467	3775.165546	3803.764642	4158.738005	2673.216246	2074.226903	1457.024744	2763.242422	2042.810686	2969.107966	2495.354643	2695.131992	1511.469144	2989.88172
L-glutamate degradation V (via hydroxyglutarate)	15.75176172	0	170.9154431	98.81111903	129.8510851	100.1705103	3.989706372	0	176.1432485	0	69.01507433	0	249.1748824	104.8396588	120.6099642	84.03126984	127.3211842	0	316.5521872	126.2515791	251.6176466	236.652173	290.1492999	245.0885602	377.4537641	206.5032663	169.3123788	248.3348054	55.71931018	212.9461076	152.0396192	218.3836807	132.7769638	146.9258628	165.0103043	0
L-lysine fermentation to acetate and butanoate	180.3363492	0	88.0771588	0	32.81137546	217.5781028	294.0542402	355.7052213	43.793795	46.91017503	0	0	104.9748182	18.49467224	40.36441244	11.86293163	254.1314598	17.95688861	464.9617966	318.3917456	366.9773387	136.148408	251.7840613	331.2306921	608.2882348	379.2782938	474.6216092	47.69736714	73.19176886	73.39251708	49.90444882	55.07898836	69.23205509	58.14939597	31.71289708	33.22580305
purine nucleobases degradation I (anaerobic)	5523.385574	4348.209777	6365.11572	4974.740324	4869.000544	6328.863206	7230.057537	9993.160444	7258.985554	8949.743615	4750.211284	3445.994838	5692.006618	3834.534891	4517.007716	6207.160098	7863.264632	4902.458145	4105.926527	3167.155861	3632.969349	3646.807786	2987.440503	4109.057298	4499.944292	4369.445004	3250.821947	4595.973514	3553.606518	5075.557433	4807.938759	5215.926767	6253.69396	5632.510749	3510.130104	6622.772978
protocatechuate degradation I (meta-cleavage pathway)	0	0	0	0	2.545342969	0	0	0	0	0	0	0	0	0	0	0	0	0	0	0	0	0	0	0	0	0	0	6.27680083	3.29892178	0	0	12.42896195	0	0	10.66462541	15.10747981
octane oxidation	1844.370341	1736.349755	3457.328002	3202.618015	2353.965684	2576.906022	2088.985878	4001.577842	4564.698526	2494.239326	2041.001057	2052.68622	3151.112454	3313.701508	3297.010646	3720.491073	2630.546605	3744.993697	610.3142147	678.3347928	645.3901982	530.830248	489.2726421	857.3526302	579.5529206	986.5562928	325.3561954	5011.703578	3748.622248	4104.282885	4881.737692	4023.872172	5931.567955	3851.975083	3924.806636	5771.616349
reductive TCA cycle I	16934.8686	13148.12953	20179.33534	12505.59054	14808.34138	19407.40504	20968.31088	26198.76924	21414.84	32002.86874	14110.52346	9322.405543	21727.64378	14374.70303	13712.45536	13675.5212	21390.94273	13804.57045	13244.76041	12277.99869	12374.56921	14279.01069	13302.84013	14139.05133	16419.69689	16515.04483	12491.72153	18230.86213	13408.20844	20202.92906	19040.7024	21136.93627	20676.29931	21127.26947	13455.21051	25720.94129
coenzyme B biosynthesis	0	26.15737628	3.497211155	13.36006415	13.48147571	75.23567518	94.62683677	43.32204719	32.01133709	102.7724762	16.97931461	26.07776782	14.74797177	18.80002817	15.7342925	13.99865604	31.22814904	14.41898328	27.90791973	57.6305744	46.75514544	17.42493037	0	54.6701201	46.47077343	78.98445053	13.27718429	214.9749172	122.5893691	319.5562521	198.5054762	259.9663705	358.055185	442.2185119	178.9728467	372.464499
coenzyme M biosynthesis I	92.19671569	83.86021571	7.986900486	35.69452184	72.64545016	122.9164885	136.3716209	145.0312331	131.2810728	77.1715084	57.02527369	108.4734421	78.33606642	62.64183142	31.6513583	281.4145074	217.7094673	49.00115108	9.974882075	61.09003254	17.93474731	13.94133807	68.64258724	13.96211442	86.54599048	23.89612056	27.80008886	111.3461589	237.9831408	114.7761942	21.89497642	169.1837968	315.2875195	95.83475117	78.13152012	332.2058024
3-phenylpropanoate degradation	134.4963853	111.6491679	105.3937038	56.54909155	70.59528983	113.0790269	153.5577464	177.7392339	110.2942369	252.5959879	90.97251179	95.31929124	136.9111662	40.48435221	50.30168582	125.1877355	195.5288075	99.01079977	239.9990024	227.3856995	218.4736328	234.251443	190.0046971	213.1212373	221.8550934	316.0300169	204.5786236	109.1999054	89.44780507	110.7956577	84.57941382	96.0614343	134.1230454	87.502149	144.7004282	116.6943594
glycolysis V (Pyrococcus)	0	0	0	0	0	0	0	0	0	0	0	0	0	0	0	0	0	0	0	14.98880778	0	0	0	4.998923761	7.498018365	0	1.249927041	34.96073792	7.497631528	14.99336569	0	39.9556456	29.97626362	12.49560961	0	39.96410799
adenosylcobalamin biosynthesis II (late cobalt incorporation)	236.6825009	187.4436167	329.1976585	125.9210097	328.1121889	296.0476885	561.0466695	639.3343481	305.2144602	457.7631278	128.7841455	158.2154997	72.97768104	140.4243528	92.68790555	55.9577585	624.4496054	94.43552528	381.5009352	269.6336362	176.710722	86.83115623	49.26291783	318.3096349	330.4691004	408.6288999	173.8190073	153.3022913	0	359.2258321	0	251.8210973	452.1696881	193.2434802	166.5688322	494.7204661
superpathway of L-lysine, L-threonine and L-methionine biosynthesis I	9017.145692	7000.945057	10330.95531	7019.7768	7849.880624	10435.39364	11337.97436	14031.96311	10984.75216	17119.17554	7439.610457	5364.841539	11485.09073	6847.353727	7234.246665	7688.65117	11582.74863	6788.503944	7749.214029	6738.651281	7178.634669	7173.321605	6701.821377	7998.247956	9367.8667	9209.427009	6850.501249	8227.518625	6412.116743	9076.86515	8752.532176	8971.917043	9530.923872	9614.930041	5760.811843	11581.63122
incomplete reductive TCA cycle	23467.72906	18114.41735	27365.30415	17979.61851	20329.02342	26791.41902	28963.6569	35328.88701	27552.25456	44780.81309	19003.27289	12918.00183	33793.48891	20049.35872	18807.43572	16102.05705	27972.58854	17827.62733	15401.49618	13574.04991	13915.0522	16703.15758	15674.66074	15592.5997	19561.39445	18163.48502	14789.37466	22406.78692	16664.37552	24417.363	23598.15818	26477.95888	26637.77652	25980.46221	16522.53624	32188.67423
superpathway of N-acetylneuraminate degradation	933.4256701	1092.292329	1418.241223	947.0464524	910.5002522	1227.523458	1861.696703	1934.051777	1196.182962	2211.424726	1068.504228	639.2952024	1476.432132	938.321779	635.6040937	1329.341507	1811.338584	1113.936657	1560.44582	1347.982151	1243.772137	1092.349045	1097.481523	1500.642808	2052.397378	1747.131555	1498.222634	1490.830281	794.2447714	1887.924533	1417.803034	1933.243336	1663.272689	1806.550994	1006.121253	2354.499632
hexitol fermentation to lactate, formate, ethanol and acetate	141.0651671	194.1514152	153.2409667	106.7612718	135.2355217	167.7530851	345.6161018	280.6562509	176.5488204	374.501697	179.4100188	101.1603436	407.2705607	236.7345122	118.8791202	108.1354005	149.1775605	187.2866808	1025.839909	633.9654217	663.1305732	416.2708893	526.9403905	598.372379	1093.471808	1029.92946	734.4996083	151.9315016	91.97952709	264.883824	147.3842969	203.8729385	229.3294836	251.6570893	130.940785	311.0430551
myo-inositol degradation I	139.1611087	159.409649	197.5887903	123.1511502	168.4622056	163.2953054	273.8820938	342.9926817	294.5309974	237.5101627	181.5276647	105.1037814	184.899301	137.203316	90.8679924	305.1002315	371.9320835	247.9294657	219.6001392	193.0947437	199.4738718	115.9539976	130.6329593	191.5481129	220.2454135	244.6080534	136.8152793	253.7710769	183.8948578	343.0568354	173.9016662	202.1368505	432.1976035	276.2736287	250.7465563	480.3310305
nylon-6 oligomer degradation	45.98083067	54.08906883	126.1993569	84.63276836	0	64.56231884	54.65625	93.18181818	139.1082803	71.09803922	66.55591054	77.54569191	84.03061224	80.40302267	88.03902439	93.38487395	159.9773429	104.3478261	0	0	0	0	0	0	0	0	0	101.7526254	85.64150943	96.89057421	104.5459459	70.68413392	185.5049864	136.6280488	73.92857143	121.1318328
phosphopantothenate biosynthesis I	15385.83017	11801.98165	18366.3622	12482.91801	13398.46717	17827.70967	18464.46012	23824.34187	19204.70398	29712.38469	13402.24336	9289.100346	21779.90395	13614.45525	13307.60066	13212.37215	20229.51182	12998.94235	9259.908908	7712.412611	8661.135335	8369.461318	7934.630346	9437.58519	11572.70818	10503.16389	8380.210068	16440.81597	12587.29245	17470.56249	17249.70532	18409.85189	19857.04345	18450.64277	12278.35625	23114.26894
pantothenate and coenzyme A biosynthesis I	15943.64564	12057.57283	18839.4296	12893.95927	13872.07852	18345.4695	19387.67997	24464.65711	19687.39031	30260.2659	13463.7809	9498.672886	22304.7325	13923.33816	13485.08126	13231.08656	19960.86942	13051.26527	9976.281519	8539.36173	9276.582405	9438.96931	9008.335259	10235.95613	12641.64049	11594.34864	9272.563797	16245.06689	12481.77843	17463.938	17070.0348	18348.96399	19684.23048	18334.15627	12085.62067	23012.22167
pentose phosphate pathway	13168.97696	10100.4699	15749.51719	11345.29528	11523.50063	15403.29144	16093.91958	20857.64922	16543.88151	23512.26121	11699.99879	8241.438262	16588.33024	11116.73057	11111.22777	12225.13737	16951.11803	10947.49542	8184.442985	7013.562599	7745.979803	7087.718083	6987.903935	8631.872108	10198.3043	9562.243809	7434.205707	12535.5333	9697.640958	13933.7605	13198.00485	14113.66661	15253.07946	14584.81759	9366.669104	17804.45116
peptidoglycan biosynthesis I (meso-diaminopimelate containing)	17520.543	13155.0556	20259.80082	14127.19059	15049.02834	19990.05294	21155.40801	27193.19667	21390.99529	33157.5051	14959.34982	10131.00658	23581.33434	14905.52286	14402.97716	14485.30537	21667.45628	14141.25953	9354.319079	7534.443668	8775.473044	7928.021202	7885.729988	9445.799988	11934.29601	10344.05305	8542.587041	16862.0717	13021.39529	18024.81243	17773.59346	19097.90198	20516.329	19015.32461	12701.86971	23856.06636
superpathway of phospholipid biosynthesis I (bacteria)	18843.74459	14251.90045	21880.28189	14946.88206	16181.58018	21823.81949	23046.64401	29235.44058	23108.54011	35825.32242	16284.90255	11290.69588	26612.61084	16281.48538	15879.7675	15806.23997	23910.92016	15482.20499	11245.00643	9184.205908	10605.36267	9612.496775	9482.431274	11419.59651	14102.61553	12532.10675	10134.31381	18500.18115	14306.66064	20024.50971	19615.11305	21232.97575	22423.88012	21486.97779	13938.76902	26259.49995
superpathway of polyamine biosynthesis II	2356.203386	2201.619547	3368.168272	2275.218911	2425.667637	2892.373905	2952.78932	4453.316873	3579.671648	4282.441247	2347.992551	1675.932179	3151.084139	1976.504701	2416.549246	3150.198868	4151.797402	2677.948866	1872.724004	1270.779372	1578.494948	1442.384316	1052.039483	1796.300749	1770.034264	1895.348999	1163.538791	2286.800074	1663.837829	2475.580577	2379.74788	2267.710862	3237.033553	2547.220457	1795.116959	3288.909248
superpathway of polyamine biosynthesis I	2446.4244	2330.246996	3591.6962	2392.151941	2568.412031	3020.20694	3089.683473	4661.512908	3763.270243	4520.803524	2542.217261	1763.26663	3309.135706	2068.06138	2609.227992	3336.21257	4424.583662	3013.874179	1996.194984	1323.146253	1660.66126	1524.328986	1079.556614	1901.450312	1841.315243	1992.373118	1230.021576	2324.707112	1682.346852	2535.131653	2425.455903	2300.884921	3336.431407	2589.273374	1833.206336	3369.66461
polyisoprenoid biosynthesis (E. coli)	17651.68741	13166.88466	20400.19862	14200.07709	15158.23725	20150.96365	21787.6148	27046.73341	21287.80023	32900.85572	14671.58638	10282.23442	23850.40921	14864.01742	14428.99005	14553.78383	21674.33627	13991.34156	11083.25481	10683.5205	10186.6323	12520.15788	11288.31655	11775.90451	14157.68304	14253.22929	10679.55871	16770.50117	12874.48071	17954.50139	17570.45535	18998.90494	20394.4351	18940.07146	12551.45572	23870.65776
ppGpp biosynthesis	2629.707254	2273.459247	3473.926784	3008.84134	2702.812468	4012.49871	3530.135933	4827.270175	5003.853075	4842.041777	3273.434178	2983.884211	3375.981923	1964.015947	2561.346726	4194.291658	5796.662138	3344.098178	3880.404496	3624.174194	4186.132464	3005.557678	3155.596181	4366.33548	4291.975588	4760.456102	3225.264122	4729.785257	3477.789279	5393.764544	4664.66747	4623.101755	5603.483554	5573.703769	3359.0901	6423.112064
protocatechuate degradation II (ortho-cleavage pathway)	576.0721666	537.6626362	785.2797032	629.116197	503.3262616	750.7350635	886.2384346	1219.829582	824.4424978	905.1010044	653.7704236	560.3504342	938.1201958	490.8819186	645.1585407	966.0517857	1280.692873	851.8774337	721.9469461	625.6897067	709.0207948	532.6632217	428.6360125	745.4193503	759.5571414	874.1017557	503.0465214	1026.866774	796.4403395	973.8633689	988.2872111	827.2496451	1534.57383	1107.645639	822.2400604	1369.979028
superpathway of histidine, purine, and pyrimidine biosynthesis	7651.331089	5407.088748	8238.027568	5406.768905	5483.13062	8470.874014	9519.841487	10723.67411	9392.275643	11575.5574	6178.057374	4121.96389	9754.24095	5104.165163	5883.773906	4474.403015	9197.509708	6073.47584	6796.020333	5160.088672	5877.923734	6120.634951	6722.773349	5991.203833	9373.20138	6746.398565	6901.774572	7443.055146	5286.786761	7807.647372	7440.086194	7285.726167	9043.947203	8437.711359	5381.148465	10429.96158
CMP-3-deoxy-D-manno-octulosonate biosynthesis I	11883.43836	9072.085402	14832.00157	9760.802673	10308.72081	13237.53841	13806.01544	17835.45294	14784.34254	21431.89653	10024.71872	7043.271886	17163.36072	10917.87541	10736.34594	9899.470333	15464.04932	10658.70871	5235.060569	3715.314507	4581.251653	4823.471705	4800.858469	4766.292668	6962.476562	5214.728982	4804.569178	14291.17991	11037.21876	14910.24613	15098.17759	15600.02086	17267.05001	15712.0362	10684.12548	20072.59622
benzoyl-CoA degradation I (aerobic)	0	0	0	0	0	0	0	0	0	0	0	0	0	0	0	0	0	0	0	0	0	0	0	0	0	0	0	15.32150232	0	14.75794107	0	28.55302543	0	0	22.16442013	37.54900006
vitamin E biosynthesis (tocopherols)	329.9841093	448.8566642	382.4725682	228.6721932	491.0286257	553.0686941	759.3375457	1020.221737	800.5177117	1053.204541	493.1852597	87.00773659	81.96272018	134.9760092	90.5443176	538.8773508	462.1724772	217.0777132	1258.882323	1708.885839	1526.441274	986.5179687	615.6244312	2096.385213	1269.06148	2273.081301	952.9961191	667.7284938	400.3577784	940.7846045	657.52184	1032.7275	678.7501369	1005.237052	477.7468083	901.5950166
superpathway of taurine degradation	142.9668453	187.5407667	176.6304007	110.1451198	192.4020232	176.8837369	199.5700448	388.0317698	339.9195057	182.196656	167.7597586	54.46184101	168.4046935	24.59179054	123.6425444	156.8419364	136.35431	102.470239	218.0920956	125.0178281	144.9083181	122.8742572	110.2707377	168.150892	91.56365496	195.9476062	81.1317317	552.0699471	385.3811524	486.7201506	474.8192695	405.2783554	714.0001161	478.1543095	542.3457502	702.1848215
formaldehyde assimilation I (serine pathway)	1547.214024	1473.26408	1654.486204	1244.981043	1421.103401	1836.96102	1958.363429	1928.787633	2181.042526	2775.967986	1245.849356	935.4606596	2029.154495	997.3627713	1169.863876	1046.152297	1836.173977	883.700894	891.7942964	706.3448574	1341.745804	463.3452831	707.2508434	1097.919825	942.8590218	1049.340054	746.9687393	1001.503786	675.0326113	1336.838219	1191.245271	1737.535544	1254.998864	1289.400653	718.088898	1937.494659
photorespiration	3975.681537	3350.389649	5065.15843	3446.991733	3533.920244	5053.263028	5875.730078	6290.749765	5543.742597	6802.359077	3646.293126	2773.549488	4954.745585	2529.507253	3473.668092	3870.112629	5956.120299	3508.843894	4714.6057	3675.820275	3981.248848	4052.213707	4050.195173	4319.404201	5489.71402	5148.124473	4079.255399	6824.280578	5250.954121	7825.234917	7337.003776	7733.932249	8081.954604	8367.52366	4967.148592	9563.767007
formaldehyde assimilation II (RuMP Cycle)	2968.9627	2832.797251	4062.417875	2286.711675	2909.777507	3506.959096	4907.957211	4028.073878	2409.77403	6625.974663	1681.285353	752.6855748	6587.885759	3002.70042	1565.410827	597.2944507	1948.135072	1238.139206	1618.833609	1216.895431	1304.085374	1177.389513	1464.799956	1444.734496	2247.154905	1707.463379	1434.423662	2184.706612	1303.89921	3327.868822	2390.365358	4028.062943	2780.795433	3329.490223	1261.066429	3890.986651
superpathway of C1 compounds oxidation to CO2	0	0	0	0	0	0	0	0	0	0	0	0	0	0	0	0	0	0	0	0	0	0	0	0	0	0	0	34.96108957	22.16686273	9.580696547	98.62948005	53.04773997	121.1329698	60.62996548	18.08191338	108.0567382
Entner-Doudoroff pathway III (semi-phosphorylative)	1428.523487	855.8013433	1146.788414	736.5151751	1123.870589	1480.616372	2578.295169	1631.353797	1344.19834	1180.943471	206.8389352	808.163288	799.7416294	200.9001529	601.5257338	1135.406642	925.1833365	185.1625878	4523.479179	3923.731863	3983.485805	4907.083516	4309.880175	4752.981926	5492.224769	5439.074791	4043.54005	80.22415996	57.95839136	106.7358351	89.07610001	84.71259358	80.37942712	163.6016023	62.35751767	172.9886504
L-lysine biosynthesis II	300.1781347	47.87298434	91.70031726	43.8986564	67.77544546	245.7667005	507.0113834	190.9908997	103.6325176	123.6511595	0	0	7.998050937	0	23.97086796	23.97129637	99.66700294	0	1819.570676	1072.142087	1115.809654	658.4526425	730.4395974	991.109562	1956.633744	1794.746899	1264.886794	0	7.996542081	115.4835543	23.97739409	79.76649946	0	0	15.98586576	20.98713202
L-lysine biosynthesis III	18508.73511	14064.28569	21725.39482	14738.62542	15912.47171	21207.40533	22631.62129	28124.96062	22502.11934	34427.8362	15403.36157	10850.95248	25534.78973	15881.28118	15238.99437	15405.27116	23145.67252	14829.44786	13062.02402	11728.62233	12075.61822	13364.31156	12623.24013	13524.15012	16419.43249	15797.94962	12351.15612	18422.43332	14008.60886	19679.32714	19289.93393	20778.36416	22264.99133	20520.89809	13717.0739	26002.83883
superpathway of L-isoleucine biosynthesis I	21696.90137	16363.98363	25077.45026	17472.5649	18699.29853	24703.11282	26835.81793	33194.0035	26297.99281	40076.95983	17810.89199	12502.71466	29211.84683	18280.3919	17519.93341	17802.72362	26036.13089	16971.7476	14617.777	13243.42457	13470.73374	15531.18075	14445.04185	15227.60188	18402.49854	17786.65313	13927.16048	19864.56089	15090.05838	21267.08738	20762.86251	22631.14292	23888.37262	22370.83451	14842.8937	28061.41358
L-lysine biosynthesis V	34.32309975	17.48790738	0	0	5.75649017	34.20190042	65.56212317	59.81238077	23.12369009	55.49461583	17.05729546	0	7.277865633	0	8.917099017	0	18.18989034	25.09424464	0	4.885862371	0	0	0	0	0	0	0	168.0066647	105.0497605	176.4477414	156.6412574	144.529004	233.1020734	175.2704458	134.1392384	269.6597862
glycine betaine degradation I	906.3471812	1026.985055	910.6850196	723.0929237	922.1999002	1203.674031	1319.711268	1815.329377	1903.311152	978.8166977	1037.264311	797.7159505	803.3834847	482.6357237	573.9300604	1992.3263	1819.787968	1081.814307	827.2367352	488.7447112	661.3823678	493.3227214	470.0208378	587.4241021	497.4565347	756.7220363	358.4706906	2330.332623	1857.951516	2107.653635	2050.374566	1685.08301	3539.346996	2183.728388	2034.377281	3551.43627
aerobic respiration I (cytochrome c)	45451.79433	35277.34681	53559.03565	38462.40927	40239.62916	52308.51517	55951.1814	71766.15147	57709.04366	85656.33238	39379.47951	28565.57567	60740.75573	38996.28317	39353.45414	41880.92265	58899.43139	38473.71102	31861.08559	29909.0404	29905.14263	34374.81434	30769.7086	34470.15625	39226.41502	40233.33301	29795.25752	47168.75533	36279.59339	50229.01464	49320.57734	52665.08242	57364.34628	53145.58405	35433.52905	66797.19879
sucrose degradation II (sucrose synthase)	1387.947248	2237.161256	2050.002696	1136.58309	1958.959324	1595.27352	2701.425968	4438.051339	2253.147239	4533.506542	1793.744636	487.469527	2143.012276	1084.927558	867.9870706	2015.081506	2556.589666	1184.818381	4251.124307	4520.329464	4603.679967	3825.95935	2391.369035	5626.046652	4674.300791	6116.548968	3589.867513	4188.31659	2862.528964	5553.587776	4520.820082	5377.988727	4132.737386	5380.43218	3103.128715	5651.298582
&beta;-alanine biosynthesis II	0	4.572312877	41.64353479	0	24.84331632	0	0	0	38.76168838	35.20884125	0	4.867994094	0	0	11.86028663	0	16.71492611	0	0	0	0	0	0	0	0	0	0	4.975340125	9.85624241	0	29.14527396	42.97546298	38.66803109	4.975308242	61.40855318	85.64713595
S-methyl-5-thio-&alpha;-D-ribose 1-phosphate degradation	82.4415577	39.40054873	102.2359212	55.33657467	36.74418154	24.96818021	125.6088068	286.2607885	120.7931651	219.308071	65.29906153	22.21629276	0	0	27.25712578	124.7958995	80.51286787	0	380.2263281	545.8386916	573.5513936	122.9563844	150.0774209	488.8949025	300.0279481	808.6871222	171.7550273	42.55149806	43.09666711	48.19571323	42.64640706	75.33352615	51.83549055	73.33974411	8.66336963	63.89422355
creatinine degradation II	0	0	0	0	0	0	0	0	0	0	0	0	0	0	0	0	0	0	0	0	0	0	0	0	0	0	0	0	0	41.71714905	0	0	0	0	0	0
urea cycle	2325.144062	1869.636143	2340.122653	1808.225319	1772.289989	2813.343815	3524.77625	3751.288465	2540.972337	3532.285008	1519.033323	1417.432518	2394.680436	1306.157436	1987.050275	2113.421209	2661.604927	1742.510225	5369.567772	5458.05555	4537.973633	6721.206785	5932.685868	5450.83289	6458.733795	7303.272981	5152.555219	3317.764874	2277.161283	3283.299041	3411.278867	3098.620869	4519.876223	4410.155798	2583.104813	4637.642262
biotin biosynthesis II	0	0	0	0	0	7.197013445	7.197063704	4.79901555	0	26.37298859	8.394500191	11.98465709	83.65482654	57.36058287	19.17267673	0	35.93558335	31.12872912	2.399299674	0	7.193528234	0	0	0	0	4.797704717	0	0	0	11.99281467	0	0	7.197655611	0	9.593515237	22.18090055
4-aminobutanoate degradation V	2717.279771	2445.27191	3775.883136	2780.093118	2799.788782	3500.971569	3486.083007	5213.519547	3905.467091	5614.398583	2857.114687	1940.335504	3714.136442	2160.691944	2779.222106	3519.996498	4910.992788	2819.244711	2603.935533	1986.853277	2105.398663	2197.6998	1994.432196	2311.85129	2912.111727	2768.081557	2122.463809	2333.871387	1754.413436	2729.785046	2376.849789	2971.038935	2900.12183	2887.70231	1662.328426	3534.116074
L-histidine degradation II	545.0342266	723.9176158	926.8603766	782.5112957	440.2649362	519.6648797	869.248306	1455.791142	1006.061889	1024.405792	406.6853632	409.7901497	736.2863359	316.7821037	391.5386557	880.7432513	1263.014263	530.2676099	682.4630352	366.3270385	617.0248071	571.3106207	295.4729632	647.790646	498.7511869	501.6312941	283.665258	428.1004847	379.3732102	380.5112109	334.4388151	336.8835576	625.3891136	481.1467491	384.0699392	655.253747
L-glutamate degradation VIII (to propanoate)	66.82731427	88.50419442	86.97284802	63.39450571	68.22435754	121.8164683	123.2865401	114.4977226	37.69403043	53.8835847	9.504622656	0	14.54793555	26.83005988	13.23819979	12.4907654	27.735442	13.30399086	387.5989347	166.9153206	305.9880724	350.3908329	416.1375485	333.7414631	485.0041528	291.132801	203.1557685	2.928997507	0	0	19.90865287	4.328636256	0	0	0	5.835051702
L-lysine biosynthesis VI	17156.69281	12999.71347	20329.18103	13702.06204	14764.63187	19593.07479	20867.39694	26138.55957	21230.05693	31476.5154	14217.50574	10135.77427	23668.41841	14681.78032	14274.16294	14452.7502	21589.81742	13946.12511	12526.24713	11296.49281	11592.72201	12861.69351	12127.53307	12976.71786	15681.06813	15206.84219	11789.9125	17809.68179	13586.18645	19019.8079	18684.52321	20026.67357	21557.3629	19908.0458	13261.62365	25093.56322
pyruvate fermentation to acetate and lactate II	6650.50666	4585.06369	7454.959344	4525.45412	5426.678479	6847.968895	7927.594708	9989.017639	7314.183304	12727.97441	4609.359465	2572.566568	8232.646523	4735.668589	4126.288177	3230.181099	6422.623631	4219.606273	4600.77069	3401.196076	3730.261812	3423.226432	3611.244314	3936.08155	6075.690556	5068.67423	4215.198416	7971.166496	5912.406754	8515.806493	8539.106275	8683.068266	9878.942126	9038.112021	5806.305262	11626.49788
L-isoleucine biosynthesis II	25856.1328	19601.46037	29953.20984	20797.91398	22232.2441	29369.16631	32217.3269	39828.6855	31354.92552	48032.76535	21358.6476	14986.58695	35141.09163	21725.90936	20834.54636	21436.61336	31527.16571	20504.65135	17301.27182	15362.10548	15792.6195	18107.80825	16586.75141	17906.34133	21488.47148	20740.7643	16105.90278	23638.63038	17935.73299	25374.81261	24751.33669	26799.93813	28326.39027	26655.01273	17702.71297	33210.06678
L-isoleucine biosynthesis III	22164.47907	16767.45691	25716.74709	17836.56345	19168.88229	25343.66426	27573.90587	34180.01529	26894.27922	41466.12274	18352.21375	12730.90491	30250.49953	18725.08846	17885.64275	18167.35376	26870.25197	17448.49771	14671.1162	13171.03229	13439.41425	15454.27599	14265.65636	15242.41964	18406.45201	17690.55565	13844.33151	20101.25234	15214.81592	21510.9503	21002.77559	22881.32512	23957.53652	22692.71871	15005.44086	28206.95273
L-isoleucine biosynthesis IV	23618.46668	18073.76369	27124.9851	17698.45471	20225.65231	26618.92829	29597.1775	35556.24282	27372.9376	43849.8933	18443.98932	12144.67791	32708.53878	19521.32208	18052.68789	14869.19928	26421.41277	16849.36271	15913.95961	14094.5727	14315.18808	17208.82891	15770.02199	16203.25056	20029.90021	18873.47318	15143.44554	21031.09981	15474.20245	22990.08544	22163.03601	24694.79094	24713.99837	24284.00123	15514.54922	29959.65514
superpathway of geranylgeranyl diphosphate biosynthesis II (via MEP)	14481.35089	10947.46209	16719.44391	10854.44707	12360.94701	16222.93591	17389.05654	22150.45994	17351.99627	27290.72537	11885.98422	8109.514402	19691.12559	11854.10669	11478.61808	11210.41827	17693.75171	10930.67306	9517.791316	8155.875499	8830.959301	8586.381877	8353.441578	9637.733532	12038.43712	11030.52353	8731.898887	14565.13627	11182.01868	15873.6703	15430.28467	16792.20037	17606.3448	16972.36667	10791.08213	20898.18447
L-arginine biosynthesis III (via N-acetyl-L-citrulline)	10895.81432	8620.735895	13613.92953	10122.38842	9526.74314	12789.41833	13753.77804	17078.79641	14622.27531	17966.58893	9340.52499	7754.373038	14093.16923	9481.334599	10088.45796	11591.82118	15231.28838	10039.00441	10343.45404	9206.232485	9524.228556	10315.18585	9716.174946	10812.05322	12671.66139	12430.47673	9587.016475	12906.5621	9892.412016	13472.69744	13400.68341	13794.93157	15449.49818	14118.73979	9549.933772	17669.42709
glutaryl-CoA degradation	7.997762196	0	113.6607005	75.78869852	87.69880901	53.91795339	1.99988142	0	124.6195019	0	43.92719373	0	170.2468909	69.82185688	79.78135768	55.90870598	75.8632228	0	204.4740464	73.7929034	158.0284383	167.132571	207.5664022	159.1116651	241.2641406	125.546733	97.63709246	210.766375	30.96527373	140.4643653	101.7245851	147.4274254	75.86659111	88.80129844	143.2613834	0
toluene degradation I (aerobic) (via o-cresol)	444.4313757	431.9079344	586.0253	414.9324059	249.8057982	426.5396382	577.1239315	734.1591051	667.0735884	813.0747144	401.1641968	293.9628619	457.9410247	270.0867694	323.6385761	367.749549	585.1427985	380.6455914	460.8956538	271.7378534	349.9519537	333.9026556	219.2739691	413.7153803	336.4148908	393.5756994	253.8611342	629.8638494	497.2519402	713.3503	677.956058	576.4358731	784.1845379	643.7803366	496.0902279	715.0509455
toluene degradation III (aerobic) (via p-cresol)	0	0	0	0	0	0	0	0	0	0	0	0	0	0	40.77403253	0	0	0	0	0	0	0	0	0	0	0	0	45.94283025	0	0	0	27.71624891	0	0	0	29.39463279
toluene degradation II (aerobic) (via 4-methylcatechol)	444.4313757	431.9079344	586.0253	414.9324059	249.8057982	426.5396382	577.1239315	734.1591051	667.0735884	813.0747144	401.1641968	293.9628619	457.9410247	270.0867694	323.6385761	367.749549	585.1427985	380.6455914	460.8956538	271.7378534	349.9519537	333.9026556	219.2739691	413.7153803	336.4148908	393.5756994	253.8611342	629.8638494	497.2519402	713.3503	677.956058	576.4358731	784.1845379	643.7803366	496.0902279	715.0509455
tetrapyrrole biosynthesis I (from glutamate)	15816.34454	12084.90726	18692.19866	12535.32959	13720.22461	18303.90938	19531.48891	24098.53022	19236.31041	30026.47475	13268.43791	9455.412387	22470.00502	13721.59833	13360.18377	13306.90174	20305.65412	12912.48984	11328.36733	10255.63304	10395.579	11697.84215	10949.99981	11788.76613	14084.11034	13793.49805	10578.81913	16106.74684	12185.91075	17212.03258	16778.1739	18251.76976	19242.41743	18180.37567	12026.26219	22640.5131
tetrapyrrole biosynthesis II (from glycine)	15263.26504	11684.54954	18110.58772	12077.33051	13305.92362	17675.27938	18802.32123	23211.89269	18746.7045	28976.18028	12871.25541	9129.054182	21686.76369	13260.32611	12937.26779	13021.62995	19739.65578	12530.06621	11101.35387	10116.30975	10199.52988	11440.17678	10782.6045	11534.11262	13829.49971	13590.12629	10400.55314	15745.18311	11905.45187	16752.06625	16357.58328	17733.81648	18731.34312	17675.59312	11759.88984	22013.98218
factor 420 biosynthesis	1775.266167	1357.950359	1552.010371	1064.908042	1679.071809	2163.690323	3162.771822	3116.010416	2241.134627	2967.789507	1158.556062	891.3613857	1058.617347	572.0116351	713.0074997	1778.54925	1599.377413	638.2063646	3242.02915	3725.193207	2815.010382	5357.238741	4395.21102	3622.428246	4088.986777	4819.150675	3476.62462	974.4317044	725.5736859	1164.756771	919.3633345	1229.184143	1277.084759	1296.931645	723.3395185	1405.957569
superpathway of sulfur oxidation (Acidianus ambivalens)	3026	1821.8	3028	1108	2087	2797	3474	3602	2155	4101	1314	604	3618	2212	1385	845.67	1773	1545	5488.83	6377.01	4637	8938.67	7539.64	5826.66	6430	8237.67	5664.68	1945	1299	1991	1957	2595	1723	2455	1649	2847
superpathway of L-methionine biosynthesis (by sulfhydrylation)	10155.70507	7813.970631	12282.34708	8718.388158	8820.842068	11587.55951	12781.95137	15262.97747	12800.70253	16779.29462	8475.3735	6401.351524	13100.99183	8023.288467	8650.654362	9939.416657	13967.08083	8777.84234	9274.830301	8366.041222	8792.162096	9176.281087	8799.95906	9955.14225	11516.18131	11379.34227	8678.21963	11691.38514	8901.390922	12306.03521	12247.17009	12292.6768	13960.29734	13140.88753	8576.911019	16015.86165
superpathway of L-methionine biosynthesis (transsulfuration)	7722.122808	6057.740982	8606.04692	5832.174527	6778.249967	8944.87308	9832.027329	11841.18501	9105.976708	15261.2091	6244.055352	4641.699141	9965.256361	5720.556373	6137.917697	6416.92834	9790.924581	5411.353311	6989.139161	6094.44842	6669.669054	5978.238621	5631.675473	7412.623265	8348.756218	8345.799158	5959.208173	6314.592263	4957.792665	6993.001437	6752.289818	6791.027476	7076.649137	7414.19648	4272.026025	8860.328882
sucrose degradation IV (sucrose phosphorylase)	1277.785697	860.2517281	1583.792684	967.5526542	1180.408636	1345.783391	1628.085998	1831.752383	1492.308303	2604.859716	1349.494102	640.4847473	2094.549414	1346.245046	1006.892771	854.5596134	1439.326934	1083.288729	968.7391067	1198.576078	1187.569624	700.9984933	631.1570243	1259.794344	1187.308741	1508.947859	811.6808728	1500.217691	1297.706838	1889.155817	1723.434877	1900.658294	1986.57819	1691.897915	1217.068989	2308.383299
reductive TCA cycle II	0	0	0	0	0	0	6.996567963	0	0	0	0	6.993734589	6.996229034	0	0	20.96711693	0	0	0	0	0	0	0	0	0	0	0	0	0	0	0	0	17.48205261	0	0	0
catechol degradation I (meta-cleavage pathway)	210.6379743	92.84244067	282.2079009	115.9091276	146.1049652	194.0860376	390.5584432	395.2399116	181.7234285	658.656889	253.9936094	99.1402686	286.1966478	213.0646194	271.4827408	123.4032745	340.8239986	286.9218284	89.60950764	72.43644269	85.20549041	78.76106319	60.82548492	97.91736822	94.24705916	95.89395492	64.97042338	533.1153172	379.1031711	537.2913015	511.2118702	494.030505	543.0643633	456.5566245	345.4363628	640.7593144
catechol degradation III (ortho-cleavage pathway)	0	0	0	0	0	0	0	20.47499615	0	0	0	0	0	0	0	0	0	0	0	0	0	0	0	0	0	0	0.98233004	0	0	0	0	0	0	0	0	0
catechol degradation to 2-oxopent-4-enoate II	442.3496325	342.7901924	534.1674495	423.9127179	425.6797001	493.5099854	556.8939213	676.80274	607.7862969	797.1143836	326.7400951	267.7735077	416.5566319	318.014003	313.5607717	469.7775358	481.1449498	250.6139121	314.7246478	417.255358	382.1899046	319.3730694	295.7344142	501.861338	403.6299011	606.3431387	216.8022248	548.5215488	409.1228743	503.4209524	553.0588767	472.2237107	682.5373395	577.1638685	383.348401	623.147028
catechol degradation II (meta-cleavage pathway)	241.9376512	116.240565	324.473228	144.8172009	178.8466152	230.0899968	409.987497	446.4769782	224.7702979	680.2166841	261.8932164	118.0126317	311.3372154	237.129696	273.1199509	185.4560305	359.9748322	263.4077321	111.822515	93.88960139	108.4312748	98.97665091	77.97339897	125.5826336	119.951381	125.2738667	80.63443259	530.4954994	384.2592445	525.7294088	519.429743	493.2845237	567.7128358	478.421133	347.7985143	620.4371584
meta cleavage pathway of aromatic compounds	0	0	0	0	0	0	0	39.4031279	0	0	0	0	0	0	0	0	0	0	0	0	0	0	0	0	0	0	1.41793092	0	0	0	0	0	0	0	0	0
aromatic compounds degradation via &beta;-ketoadipate	0	0	0	0	0	0	0	20.47499615	0	0	0	0	0	0	0	0	0	0	0	0	0	0	0	0	0	0	0.98233004	0	0	0	0	0	0	0	0	0
glycolysis II (from fructose 6-phosphate)	14721.11463	11153.30653	16638.91792	9881.959981	12501.74631	17235.67568	18743.93551	23165.38407	17329.84729	25797.90571	11336.50885	7290.41137	20500.83886	12176.77341	10825.61787	10832.87053	17020.73775	11097.89684	12097.94529	11051.0437	11417.7835	12654.93636	11751.67855	13047.79366	14952.86792	14764.42396	11251.72941	15089.86036	11085.71919	17113.78288	15755.1342	18339.01382	16914.5786	18429.52663	11097.07945	21252.57071
vitamin B6 degradation	0	0	0	0	0	0	0	0	0	0	0	0	0	0	0	0	0	0	0	0	0	0	0	0	0	0	0.5	0	0	0	0	0	0	0	0	0
L-glutamate and L-glutamine biosynthesis	9708.34652	7655.589301	11246.02258	6950.613802	8317.942111	10494.35783	11527.70127	14185.04097	11671.38886	16892.81486	7150.004004	3784.112026	11580.26252	7166.687181	5903.433537	5320.186015	9934.452728	5762.396398	6648.761636	5796.407387	6295.965217	6146.061791	6054.772118	7068.082254	8579.091047	7975.186198	6350.348328	12108.65999	9223.945507	12775.88358	12876.53211	13590.42706	15049.2208	13204.74737	9047.349666	17434.3699
adenosylcobalamin biosynthesis I (early cobalt insertion)	296.7906794	230.1138724	609.7614096	278.8185567	624.3427998	417.4888506	775.9659897	974.2789866	404.4559654	496.8103313	130.5933705	185.4361037	79.51347434	147.3883591	96.45145128	61.26097289	748.9358399	94.06021757	758.7758665	645.8947847	585.451749	138.6524205	541.5135345	614.4593659	1292.78775	802.7160044	774.2130769	167.0458762	0	428.6982532	0	292.433575	464.2876952	212.4097074	190.7478584	527.2180593
adenosylcobalamin biosynthesis from cobyrinate a,c-diamide I	2343.903892	1880.884835	2743.333507	1639.782058	1730.184132	2682.514597	3291.263878	3385.383817	2336.563375	4873.355322	2182.33733	1328.96664	3798.991594	1734.424213	2063.426856	1787.349464	3519.542593	1909.661499	2489.059898	1674.265701	1850.255253	1850.476278	1963.062441	1864.273798	2977.510986	2354.025512	2178.413053	3348.246111	2554.919331	4033.401175	3663.318399	4091.2941	3904.037182	4384.005288	2293.922751	5011.922018
superpathway of bacteriochlorophyll a biosynthesis	687.6772194	185.4587084	740.8556958	86.55529879	402.1470601	649.3483717	1420.673268	1515.529805	392.2970756	2203.522592	818.2932892	189.9554854	236.0083815	341.4075337	270.3605586	0	768.0316582	582.9050018	471.2913803	406.2634391	311.9649022	315.2456226	56.16331621	504.2021315	381.6958371	518.5391473	262.0450219	1690.557051	1328.637152	1723.275576	1491.705825	1701.864087	2095.432884	1974.087857	1292.965265	2588.701247
chlorophyllide a biosynthesis II (anaerobic)	856.5306786	867.9626484	940.6986897	454.9681255	977.9422975	1185.31597	1822.788498	2216.455639	1531.587491	2790.77989	1132.84554	234.1785758	336.6397143	445.1006993	396.8839	1008.692642	1083.972997	790.9105633	2231.848685	2732.508723	2565.341064	1750.330237	1125.131251	3359.435873	2263.759579	3654.548954	1695.742568	2031.233826	1499.038533	2292.445078	1952.648725	2517.600172	2359.46979	2538.731346	1536.117299	2963.13398
adenosine nucleotides degradation IV	366.9603837	255.2064862	532.4946537	396.1623547	404.9996073	485.4114785	769.8130763	635.4767694	492.0948297	683.5579814	273.9565518	339.2055916	835.4062877	363.6798585	320.7816969	457.4862329	576.033155	178.8307599	245.6666911	322.4737987	296.5160972	195.3427105	362.4942202	310.6926108	407.825057	441.1104046	270.0309608	351.3597471	196.422946	445.028617	327.9752893	499.8254971	444.5231854	453.5061034	178.044743	542.0153969
2-nitrobenzoate degradation I	452.34921	428.2361892	471.4514398	478.3808066	560.7442048	514.0329769	537.7981902	1172.634196	781.3137808	826.3161838	294.0945831	263.750728	337.7066342	445.8035404	342.1083023	590.8529747	409.293116	279.8087994	178.768278	269.4500531	235.9620513	199.0230555	176	335.5860486	232.9877543	387.0882611	121.8017764	468.1471036	338.796519	379.1238025	445.5159716	402.8203934	548.1622523	459.4590398	338.6006684	464.028554
L-tryptophan degradation to 2-amino-3-carboxymuconate semialdehyde	1283.550143	1112.245646	1562.756038	1463.551711	1391.708678	1411.748847	1471.407702	2609.032951	2312.098682	2073.256934	998.3629054	905.8049033	1083.554777	1173.807622	972.2803152	1775.569979	1705.778066	1108.756769	534.4207187	733.6790716	785.2916755	539.1637178	542.7415509	883.9533661	872.4317803	1088.115488	587.5014527	2168.738665	1807.93	1938.070315	2348.116733	1873.998912	2797.118963	1826.859862	1812.284052	2585.925129
2-amino-3-carboxymuconate semialdehyde degradation to 2-oxopentenoate	410.9981796	391.2201986	423.4841735	432.5	516.4114608	472.4799142	493.8538056	1088.493816	706.7005438	750.7298908	263.3641405	237.2049738	310.0537703	417	317.9481716	535.9888475	358.0969662	248.2640777	175.7404795	265.5	231.2299465	194.9847716	176	331.4977444	230.5	378.249505	119.4937759	404.1498829	288.8981043	324.619247	380.18521	347.648892	469.1255061	401.3568884	288.7985136	395.4130819
L-tryptophan degradation IX	352.8252832	184.4820278	442.7244491	225.9090036	281.9455855	344.9341367	553.5747415	706.8620797	361.2004905	866.4546736	340.7409069	177.8208027	393.7560039	343.4321404	362.2842954	292.486282	474.3203253	349.9663538	143.8712864	136.3915586	151.4171249	134.6007949	108.5233882	180.8787202	163.0767518	184.0161295	104.6320597	619.5424914	445.1058416	564.4082743	603.445253	569.0615199	666.8207071	565.9589105	426.3760758	670.5512398
mannosylglycerate biosynthesis I	0	0	0	0	0	0	0	0	0	0	0	0	0	0	0	0	0	0	0	0	0	0	0	0	0	0	0	0	3.98877156	0	0	7.972871688	0	0	0	0
GDP-mannose biosynthesis	18947.90141	14617.09858	21985.4801	15533.55358	16532.86748	21630.22245	23712.79852	29847.11451	23436.1058	36413.93065	15874.81218	10876.13121	26012.24628	16150.58576	15433.48214	15687.8546	23264.96225	15091.64996	12133.38382	10989.67956	11348.84373	12667.6126	11808.61158	12864.26012	15253.63855	14679.80645	11439.71145	19192.90067	14683.49165	20961.71557	20221.99136	22206.21551	23534.96186	22257.23644	14354.30126	27481.52559
CDP-diacylglycerol biosynthesis I	21243.95433	16063.93331	24691.46071	17355.16351	18311.2261	24465.09283	26020.74285	33344.71643	25955.85343	40458.41237	18311.89319	12544.97409	28932.40392	18130.84448	17571.98149	18097.24851	26843.15066	17372.87994	11540.51546	9303.815471	10811.40409	9814.826902	9645.736058	11681.74764	14704.55338	12772.67815	10485.83817	20433.57715	15723.14714	22039.75688	21486.96207	23236.47395	24761.02952	23275.13994	15379.24532	29108.82443
acetyl-CoA fermentation to butanoate II	1723.054949	1495.793789	1998.649682	1145.13618	1433.844012	1966.948474	1978.378857	2690.069007	2023.682498	2657.597318	1301.774118	879.4135285	2210.374473	1186.213907	1120.664658	1534.721801	2100.303591	1331.786404	1158.505107	783.0216534	1186.544181	691.8356985	870.5168928	1062.811422	1311.998677	1090.454607	885.0726812	1893.059371	1270.663696	1869.606705	1948.181924	1964.853993	2076.454248	2188.806345	1488.198114	2481.736818
succinate fermentation to butanoate	0	0	44.46823464	7.796709937	0	0	15.33080728	22.47693294	18.15590647	23.35134799	0	0	8.65161367	0	0	16.69883298	27.8682845	20.36980068	64.43000336	38.59165486	75.29194682	26.1249992	47.30501973	45.1192784	47.72017606	52.04521019	54.10993311	41.80471943	52.74675292	75.02156623	72.04288724	66.43002646	92.02458332	51.54385083	63.17262271	97.42481252
UMP biosynthesis	20482.11894	15658.48152	23917.68696	16508.39426	17732.83719	23522.51717	25391.71197	31496.97371	24981.50851	38467.69398	17131.21442	11974.51999	28063.41846	17483.60437	16778.36184	17044.81393	25273.41103	16338.9519	14117.60303	12887.2537	13104.9332	14660.24226	13588.55552	14886.60333	17682.31759	17346.01253	13331.53	20488.91978	15650.64387	22120.79836	21473.6093	23364.02562	24816.17342	23165.53213	15282.05867	29016.07309
urate biosynthesis/inosine 5'-phosphate degradation	17241.96899	12720.57102	19466.51479	14000.92154	14515.4434	19696.40113	20887.38757	26050.58073	20960.00402	31005.95211	14158.68752	10449.10986	23335.44399	15087.26618	14072.09384	14364.65605	20621.15963	13757.27916	10964.33872	9309.268458	10329.29856	9572.165281	9783.433346	10954.98069	14247.35178	12611.4632	10537.04636	16893.62478	12901.65031	17478.19808	17641.90918	18627.2246	20769.53077	18089.01415	12870.27217	23932.32207
allantoin degradation to glyoxylate III	137.1046981	134.65249	190.953339	148.5140942	134.5458411	190.2491197	251.8545864	298.1414304	166.3228507	184.8164305	106.3921983	84.85912193	175.9156809	88.76093103	106.0491875	119.3635917	183.7046724	151.7743072	306.8697495	183.6363907	224.3783335	173.8971478	171.0849846	228.7528193	304.9253249	303.7761712	228.7567654	79.27843369	54.65190918	143.1314339	93.2744475	136.2792939	116.6094675	110.8894741	61.99310737	134.0947952
ethylmalonyl-CoA pathway	824.2243216	810.2677592	1040.218748	851.3266832	677.4982606	985.3340301	1208.766389	1288.244528	1122.369263	1502.021686	921.9776465	684.8905087	1306.325497	604.9476631	1011.420162	1229.381988	1667.542057	1062.686008	1490.588841	1134.515534	1238.16274	1609.434636	1247.511961	1435.948311	1544.517	1528.745626	1116.113563	1115.131591	762.7172183	929.0686356	1032.149341	800.5607501	1364.433477	1133.541023	801.0745528	1357.094654
3-hydroxypropanoate cycle	0	3.664051286	0	0	0	24.4743967	31.05758556	0	0	0	0	10.72175108	0	0	0	0	0	4.335225616	0	7.329779373	0	0	0	0	0	12.82499821	0	149.9854638	71.43147521	230.1964821	145.8921136	188.8197482	254.4433577	294.1242	145.4333267	245.0597973
glyoxylate assimilation	0	4.373105757	0	0	0	29.17992647	35.87272261	0	0	0	0	12.79933785	0	0	0	0	0	5.333407386	0	7.283349386	0	0	0	0	0	12.72439928	0	153.547956	79.4567982	211.0432972	149.4764833	171.1892039	231.6379424	253.9249607	147.0289362	228.5956605
2-methylcitrate cycle II	709.7667683	593.6002232	1078.300789	675.8107804	698.7887072	990.3126961	1191.839891	1509.825726	887.1750391	1512.33276	856.9350795	416.4919722	1103.165723	585.398357	719.1537944	967.5078045	1394.369486	915.7488495	550.9757649	396.6047486	456.7033159	370.5184698	384.7737277	463.5665264	718.1275985	593.8174079	449.3300007	1904.069606	1508.838871	2132.203302	1981.495731	2192.242569	2181.454052	2354.667481	1428.208649	2675.835691
3-hydroxypropanoate/4-hydroxybutanate cycle	0	0	0	0	0	0	0	0	0	0	0	0	0	0	0	0	0	0	0	0	0	0	0	0	0	13.00589653	0	0	0	60.1454161	26.87818393	42.18752711	42.56508983	60.82996923	0	0
1,4-dihydroxy-2-naphthoate biosynthesis I	1628.391089	1290.253145	1484.498274	1307.377121	1287.507599	2230.431947	2161.937678	2598.138694	2643.060708	2692.169263	1636.614463	1384.384649	1119.416807	843.7307509	1131.961253	1781.644492	2317.544251	1027.872055	3384.01273	3458.272152	3689.440482	2602.229942	2546.959044	3995.979331	3725.408715	4632.118673	2887.04327	2350.669879	1688.065254	2729.367626	2474.939311	2702.293347	2961.005196	2933.583241	1809.582776	3278.973656
superpathway of menaquinol-8 biosynthesis I	4528.679771	3549.376649	4254.226464	3672.465174	3632.303429	5977.215635	5957.16728	7226.44074	6874.4742	7621.20816	4367.962561	3527.478732	3376.233336	2513.973157	3184.534569	4707.094329	6132.848057	2934.381722	6385.347902	6371.086294	6568.989223	5770.518752	5461.608771	7368.485354	7497.529586	8573.985399	5779.23536	5764.732832	4243.059021	6478.08588	6055.297145	6565.9982	7240.793697	6833.16645	4440.824405	8076.43841
superpathway of menaquinol-7 biosynthesis	4431.279426	3447.525586	4153.580131	3577.29126	3550.226306	5814.243946	5832.749293	7046.63459	6590.426561	7481.89808	4245.661777	3384.270895	3326.681178	2470.246418	3098.041213	4515.69034	5916.00035	2857.586476	6026.375713	5762.181322	5848.150394	5216.357282	5035.052218	6702.574269	7179.709921	7833.049856	5510.304387	5274.289531	3906.399789	6006.675475	5564.56484	6104.528118	6658.127748	6316.078181	4092.07562	7491.894634
superpathway of menaquinol-9 biosynthesis	3189.859803	2751.511628	3168.623449	2132.645694	2614.429029	4383.714769	4515.422761	5731.112882	5131.689575	5380.478409	3102.274315	2551.57938	2536.643656	1698.240378	2101.190318	3839.422228	4234.826122	2106.998996	5139.597761	5762.181322	5556.629191	4779.941044	3916.563787	6702.574269	5984.720071	7779.484976	4481.755972	4445.696917	3395.88761	4885.627773	4827.596589	4871.918123	5648.617244	5030.886785	3481.180582	6551.947008
superpathway of menaquinol-6 biosynthesis I	3189.859803	2751.511628	3168.623449	2132.645694	2614.429029	4383.714769	4515.422761	5731.112882	5131.689575	5380.478409	3102.274315	2551.57938	2536.643656	1698.240378	2101.190318	3839.422228	4234.826122	2106.998996	5139.597761	5762.181322	5556.629191	4779.941044	3916.563787	6702.574269	5984.720071	7779.484976	4481.755972	4445.696917	3395.88761	4885.627773	4827.596589	4871.918123	5648.617244	5030.886785	3481.180582	6551.947008
ubiquinol-7 biosynthesis (prokaryotic)	5494.074188	4770.131407	8172.715033	5852.627461	5421.330608	6922.051071	6701.000285	9918.711373	8629.116241	9175.05676	5740.185085	4252.662923	8190.089774	5984.654729	6548.696668	7362.573341	9367.269182	7603.31406	3680.154433	2962.392141	3472.650098	3673.290307	2917.704293	4001.03817	4162.824015	4051.968811	2930.772114	9297.05476	7193.088611	10108.90086	9713.121439	10154.08418	10597.13794	10565.96453	6965.343911	12628.3729
ubiquinol-9 biosynthesis (prokaryotic)	5494.074188	4770.131407	8172.715033	5852.627461	5421.330608	6922.051071	6701.000285	9918.711373	8629.116241	9175.05676	5740.185085	4252.662923	8190.089774	5984.654729	6548.696668	7362.573341	9367.269182	7603.31406	3680.154433	2962.392141	3472.650098	3673.290307	2917.704293	4001.03817	4162.824015	4051.968811	2930.772114	9297.05476	7193.088611	10108.90086	9713.121439	10154.08418	10597.13794	10565.96453	6965.343911	12628.3729
ubiquinol-10 biosynthesis (prokaryotic)	5494.074188	4770.131407	8172.715033	5852.627461	5421.330608	6922.051071	6701.000285	9918.711373	8629.116241	9175.05676	5740.185085	4252.662923	8190.089774	5984.654729	6548.696668	7362.573341	9367.269182	7603.31406	3680.154433	2962.392141	3472.650098	3673.290307	2917.704293	4001.03817	4162.824015	4051.968811	2930.772114	9297.05476	7193.088611	10108.90086	9713.121439	10154.08418	10597.13794	10565.96453	6965.343911	12628.3729
superpathway of demethylmenaquinol-6 biosynthesis I	2236.414059	1943.567579	2208.88072	1483.635753	1828.609774	3105.819663	3185.025564	4050.62749	3667.997021	3750.913613	2195.133588	1831.145784	1743.50123	1170.396568	1462.699664	2760.518537	2986.653578	1469.269554	3864.702059	4423.646401	4269.176373	3500.775196	2847.701489	5166.505002	4462.057075	5978.069228	3329.950801	3215.602257	2458.018593	3539.917367	3505.557832	3505.365212	4105.583666	3636.478311	2525.845389	4753.233266
superpathway of demethylmenaquinol-8 biosynthesis	3245.418754	2551.200842	3012.802995	2637.734846	2590.099275	4333.626566	4281.336141	5188.952495	5037.137002	5416.082878	3170.110259	2607.780388	2344.621617	1761.155133	2268.537078	3445.484684	4440.464623	2083.861976	4955.074014	4970.711959	5191.164098	4314.406611	4118.345259	5769.35887	5762.377189	6692.943938	4441.199407	4277.495085	3138.342379	4830.465907	4499.140397	4858.149721	5400.191389	5092.927758	3302.576796	5981.971755
superpathway of demethylmenaquinol-9 biosynthesis	2236.414059	1943.567579	2208.88072	1483.635753	1828.609774	3105.819663	3185.025564	4050.62749	3667.997021	3750.913613	2195.133588	1831.145784	1743.50123	1170.396568	1462.699664	2760.518537	2986.653578	1469.269554	3864.702059	4423.646401	4269.176373	3500.775196	2847.701489	5166.505002	4462.057075	5978.069228	3329.950801	3215.602257	2458.018593	3539.917367	3505.557832	3505.365212	4105.583666	3636.478311	2525.845389	4753.233266
superpathway of phylloquinol biosynthesis	1835.97238	1452.949043	1677.726251	1472.878959	1452.801614	2506.914279	2435.603106	2926.187944	2963.498632	3039.829832	1837.941544	1549.824151	1270.469597	956.1368281	1278.045262	1996.217147	2603.167319	1160.848437	3740.69297	3820.075658	4048.997933	2913.104807	2846.465646	4399.843997	4137.374341	5113.768595	3208.801794	2627.085705	1888.920469	3043.392561	2765.671816	3020.544566	3306.955122	3269.979079	2021.302219	3666.697178
superpathway of menaquinol-10 biosynthesis	3189.859803	2751.511628	3168.623449	2132.645694	2614.429029	4383.714769	4515.422761	5731.112882	5131.689575	5380.478409	3102.274315	2551.57938	2536.643656	1698.240378	2101.190318	3839.422228	4234.826122	2106.998996	5139.597761	5762.181322	5556.629191	4779.941044	3916.563787	6702.574269	5984.720071	7779.484976	4481.755972	4445.696917	3395.88761	4885.627773	4827.596589	4871.918123	5648.617244	5030.886785	3481.180582	6551.947008
superpathway of menaquinol-11 biosynthesis	4102.508361	3220.51897	3832.992186	3322.143467	3283.119427	5443.673674	5407.336136	6548.456261	6286.054855	6883.316252	3978.928891	3234.822823	3016.592145	2251.564031	2876.048316	4297.364154	5587.99878	2644.686455	6144.375778	6223.688969	6372.948429	5475.513338	5187.25129	7154.711993	7152.733758	8361.783176	5533.837182	5304.586555	3892.976438	5984.064109	5573.418903	6048.685215	6667.334142	6322.547598	4087.502115	7427.161167
superpathway of menaquinol-12 biosynthesis	4102.508361	3220.51897	3832.992186	3322.143467	3283.119427	5443.673674	5407.336136	6548.456261	6286.054855	6883.316252	3978.928891	3234.822823	3016.592145	2251.564031	2876.048316	4297.364154	5587.99878	2644.686455	6144.375778	6223.688969	6372.948429	5475.513338	5187.25129	7154.711993	7152.733758	8361.783176	5533.837182	5304.586555	3892.976438	5984.064109	5573.418903	6048.685215	6667.334142	6322.547598	4087.502115	7427.161167
superpathway of menaquinol-13 biosynthesis	4102.508361	3220.51897	3832.992186	3322.143467	3283.119427	5443.673674	5407.336136	6548.456261	6286.054855	6883.316252	3978.928891	3234.822823	3016.592145	2251.564031	2876.048316	4297.364154	5587.99878	2644.686455	6144.375778	6223.688969	6372.948429	5475.513338	5187.25129	7154.711993	7152.733758	8361.783176	5533.837182	5304.586555	3892.976438	5984.064109	5573.418903	6048.685215	6667.334142	6322.547598	4087.502115	7427.161167
superpathway of geranylgeranyldiphosphate biosynthesis I (via mevalonate)	2028.436237	1206.997043	1902.730759	1215.613955	1606.456573	2225.202743	2984.997775	2062.636709	2744.460864	1732.44308	872.8323019	1615.146291	1493.460123	694.9520767	1097.489183	1877.014658	1816.233649	442.9040509	2850.818535	2329.917066	2639.162968	3579.322541	3127.974193	2987.105931	4006.084106	3341.273993	3229.258469	1195.629096	811.5065586	1501.315448	1355.785214	1354.056225	1128.272741	1002.576979	631.6473158	1434.537592
TCA cycle VI (obligate autotrophs)	9332.93012	7370.236953	11453.72848	8376.602174	8175.733966	10671.59051	11624.96555	14357.61085	13111.678	17339.01498	8187.108991	6596.126918	11136.35665	7910.775189	8495.499918	9471.904711	12610.88951	8488.935552	9292.831058	9433.252763	8891.683453	10440.5615	9571.580141	10522.79013	11263.60433	12686.66996	8818.794052	12797.71486	9861.83399	13498.49172	13467.64646	13681.2599	15227.79701	13819.33938	9619.658926	17690.06988
superpathay of heme biosynthesis from glutamate	10998.60816	8840.997975	13654.37483	9962.134125	9872.444913	13153.07309	13269.7175	17757.74292	15062.22506	19644.76109	10146.77695	7596.095729	14173.77704	9937.738659	10183.61768	11400.79083	15841.82305	10268.02896	7854.581178	7298.738242	7847.27796	7098.48635	6538.659929	8828.194414	9184.417952	9906.304829	6814.217946	13560.14674	10426.73986	14347.15249	14171.03441	14846.72854	16259.02127	14890.0632	10263.0878	18816.994
superpathway of heme biosynthesis from glycine	6212.128937	5044.11031	7202.542187	5191.250969	5059.011644	8176.904227	7745.684441	9416.439031	7868.109192	11605.79145	6148.418716	4785.179682	9364.606903	5690.002253	5715.720176	6534.434946	10111.10351	5160.447298	5601.297474	5012.777553	5622.752771	4502.344672	4247.604394	6062.012128	6261.60875	6798.153832	4720.822693	6946.120049	5023.222535	7241.838759	7104.762015	7696.633923	8282.841558	7935.353749	5242.674736	10062.93764
glycogen degradation II (eukaryotic)	0	0	0	0	0	5.318420897	0	0	0	0	3.998784693	3.998126192	0	2.679435643	0	0	0	0	37.19084267	62.2901887	46.46980922	67.53324456	60.90390158	42.53143377	23.95752714	59.77293883	53.07182939	0	0	0	0	0	0	0	0	0
palmitate biosynthesis II (bacteria and plants)	4201.812685	4712.96988	6066.983412	4180.00902	4679.314181	6196.445633	6457.021159	9066.072787	6308.981017	9150.885646	5408.636186	3975.959567	5749.85111	3705.463823	5797.937658	7326.151637	10237.92803	5690.904105	4891.988141	3324.216284	4333.9804	3591.477253	3189.317739	4380.117487	4538.773098	4826.70336	3242.389291	8558.722194	6072.012991	9982.186359	8835.00789	9348.145806	9675.719416	10531.20487	5552.51213	11768.76544
cis-vaccenate biosynthesis	21846.27861	16844.04377	26575.92238	17727.61943	18756.40948	24769.50486	26146.18468	33450.85578	26849.38553	39754.58532	18852.84185	12828.63592	28866.45903	18351.04684	18344.46212	18555.51882	28549.4662	17992.53006	12925.59951	10216.90441	11874.74897	10941.79735	10827.15788	12772.26234	16397.60487	14173.58928	11640.17471	23337.15455	17582.48148	25128.05671	24523.38134	25724.49055	28433.3218	26194.97843	17493.5694	33024.14846
stearate biosynthesis II (bacteria and plants)	3739.545149	3700.154503	6285.686449	4438.492743	3870.622267	5396.815599	5271.79741	7449.046929	5571.274451	7608.924173	5218.897829	3867.138116	6027.170005	3534.532749	5511.357469	6785.370229	9553.843933	5585.104468	3913.444211	2513.576836	3388.570869	2739.726198	2509.766957	3316.212629	3412.143177	3682.122546	2452.323352	7877.975967	6106.272745	8758.758095	8205.496125	8140.777712	9352.035422	9543.700284	5286.001603	10714.06915
superpathway of phenylethylamine degradation	68.41068244	80.34804704	124.2319082	102.8577545	64.78942524	66.16899346	156.8454878	128.5119466	38.51523942	258.9178322	77.24782668	37.82304266	207.7026231	85.84101056	67.96882941	34.12497477	87.29371603	53.01138918	26.61593176	22.53374949	39.35430794	30.03873227	52.0284142	18.0367599	38.51495136	32.65879002	31.68830474	161.1968004	54.07643594	142.3867869	139.4158444	154.5228423	159.4159883	202.4790232	90.65046832	208.8588295
chlorosalicylate degradation	0	0	0	0	0	0	0	0	0	0	0	0	0	0	0	0	0	0	0	36.57416268	30.0397351	127.185	25.14503817	35.40268456	0	33.30316742	15.84476534	0	0	0	0	0	0	0	0	0
5-aminoimidazole ribonucleotide biosynthesis I	18339.52837	14130.27651	21855.98577	14509.60163	15927.66752	21135.92267	22426.66968	27757.89007	22528.11136	34933.8132	15493.98513	10821.58461	26373.39768	16214.36678	15471.52939	15162.4714	23331.80244	15080.28387	13014.37079	11737.8826	11944.44524	13456.38118	12710.90665	13437.75888	16253.49578	15742.78784	12312.06106	19562.65214	14823.84527	20907.66526	20439.53962	22193.82065	23475.99487	22036.53622	14480.56997	27555.53806
5-aminoimidazole ribonucleotide biosynthesis II	18991.57641	14607.92934	22512.7438	14844.12045	16398.64003	21792.27535	23248.842	28500.35637	23077.62318	35880.86199	15867.10167	11097.94605	27291.39102	16784.33839	15898.61829	15482.54751	23867.54738	15407.87845	13610.56971	12248.02785	12484.51709	14185.0033	13405.95313	14051.82253	16992.5251	16414.08122	12893.82321	19569.5172	14773.01574	20920.82033	20449.49622	22270.72555	23551.60179	22057.65348	14502.52769	27649.24424
inosine-5'-phosphate biosynthesis I	16760.30975	12670.0839	19686.87731	13170.71473	14406.17477	19175.95001	20536.91259	25277.77004	20278.84133	31681.90606	13953.25245	9732.82775	23697.02359	14610.17428	13912.5618	13595.9859	20947.13073	13486.62868	11778.31623	10668.82251	10773.33563	12284.80464	11526.98154	12168.23	14800.20259	14311.73865	11209.10297	17113.1696	13038.52945	18382.76926	17940.03133	19390.98948	20657.00752	19274.72802	12699.99836	24189.78889
superpathway of guanosine nucleotides de novo biosynthesis II	18696.39776	14161.99375	21698.02258	15151.98726	16199.77294	21460.00365	23077.81558	28873.44033	22849.94183	35210.16233	15764.22345	11058.40172	25427.77685	15801.01155	15432.27121	15875.41588	23369.98026	14995.69956	12442.29071	10998.76633	11556.83327	12438.95299	11764.36355	12935.91901	15656.16229	14873.62279	11668.86488	18115.65674	13900.47902	19424.75034	18996.95387	20510.92047	22046.88625	20479.11202	13563.21142	25672.53197
superpathway of adenosine nucleotides de novo biosynthesis II	21148.65888	16125.37126	24652.64597	17045.92493	18370.09263	24181.67829	26118.89341	32434.90455	25635.49697	39905.05391	17749.22109	12309.76541	29016.85001	17940.71641	17327.72454	17504.10219	26037.8708	16775.22795	13957.94707	12670.16332	12918.58006	14874.72218	13823.93444	14622.39402	17682.93252	17060.76757	13318.82663	20337.66625	15516.9706	21890.91346	21280.85665	23132.60179	24613.45911	22962.40414	15143.84643	28802.70023
archaetidylserine and archaetidylethanolamine biosynthesis	0	0	6.963475795	0	0	0	0	0	8.675970098	0	0	0	8.711198138	0	0	0	0	0	0	0	0	0	0	0	0	0	0	5.212429862	0	3.48676139	3.482279695	6.956286696	0	0	0	0
6-hydroxymethyl-dihydropterin diphosphate biosynthesis I	12110.43104	9346.095091	14652.20904	10529.27298	10777.1103	13873.27604	14269.16883	19435.81983	16315.83172	23251.54437	10869.2873	7864.319305	16311.52727	10934.59268	10929.77384	11567.40289	16262.3941	11022.95098	7901.939862	6771.237507	7700.522568	6381.398589	6140.191956	8437.679204	9701.946156	9325.431007	6996.495037	15376.53506	12073.23183	16357.67612	16262.58126	16896.7635	18769.60163	16855.20742	11484.69661	21489.91593
tetrahydromethanopterin biosynthesis	1110.416388	1078.313082	1134.489899	592.0969236	1089.980964	1175.410218	1728.37889	1393.227571	1098.390938	1681.412565	346.2036122	468.3984216	1316.306821	550.1557577	590.3880704	538.853979	635.4280409	147.9643928	1708.520853	1352.982537	1622.442211	1425.222563	1308.421324	1606.805912	1983.037514	1684.943982	1509.614548	442.583501	199.1278443	366.7629224	317.7175158	688.8855864	423.6893672	348.9409756	248.3402983	713.9837245
S-adenosyl-L-methionine cycle I	1868.592883	1274.195807	2135.83761	1427.731287	1586.091347	2041.244336	2379.490845	2793.681936	2014.26134	3579.804554	1366.395024	927.6265079	2627.242016	1660.382344	1781.865236	1235.90576	2129.896475	1517.837292	2269.561714	1528.360285	1555.903013	1249.579087	1460.429992	1604.767108	2715.372004	2276.398593	1913.91704	1155.664362	912.5370138	1615.116439	1448.765293	1621.263071	1707.255449	1628.88191	925.4419034	1946.655123
chorismate biosynthesis from 3-dehydroquinate	18050.03743	13637.83911	20996.65211	14482.73854	15562.22024	20616.42807	22328.1947	27674.09208	21661.41425	33824.28603	14954.90257	10364.84214	24936.86779	15369.04712	14722.5562	14716.4318	21982.93688	14266.41637	11673.21797	10461.04193	10714.10736	12187.48397	11405.25258	12091.33246	14811.48944	14068.67481	11170.98352	17333.01669	13125.45756	18616.37035	18049.06552	19680.6774	20908.51035	19443.53642	12831.66768	24470.65428
chorismate biosynthesis II (archaea)	117.03409	128.9181921	199.7881386	163.1738118	179.1669254	223.264579	376.3048185	309.360659	118.1326117	558.2160567	173.4216112	124.2870873	504.6679131	202.1394815	177.9845612	118.8993352	211.6105563	176.2024442	62.5891166	47.67197565	87.42605514	72.2305053	130.6707343	42.14448223	93.31452989	77.73074055	82.97170972	223.4487192	99.24481012	227.7329603	152.19534	292.1214677	186.8660467	210.3879413	98.78368186	339.7458387
flavin biosynthesis II (archaea)	2202.17805	1497.719275	1981.926791	1162.568367	1810.085217	2287.834011	3563.153318	2460.07909	1900.752761	2524.686996	445.1694294	962.423893	2115.505121	593.9883416	963.4628272	1059.818047	1354.140124	349.4451536	5254.559749	5645.081074	4614.601812	7230.092015	6448.393719	5736.771938	6553.730923	7424.7991	5476.56419	1063.854533	526.2120266	1006.548464	718.7961608	883.3236145	1009.240345	861.3561454	451.6149185	1167.876424
mevalonate pathway II (archaea)	1456.516359	862.865719	1347.398212	861.4609984	1150.174278	1591.083126	2167.871723	1466.805717	1942.36336	1231.330434	616.8986368	1145.636643	1058.883474	488.5198334	769.9127731	1327.043375	1283.280416	309.4041324	3759.157543	4202.73368	3316.269659	6010.085306	5092.293108	4233.444421	4788.32023	5500.080943	4145.909957	804.4580838	540.9835946	1012.095452	895.3869148	929.84466	766.1832973	686.7022219	427.5644394	979.5192919
superpathway of salicylate degradation	0	0	0	0	0	0	0	23.75202882	0	0	0	0	0	0	0	0	0	0	0	0	0	0	0	0	0	0	1.14464267	0	0	0	0	0	0	0	0	0
4-methylcatechol degradation (ortho cleavage)	0	0	0	0	0	0	0	0	0	0	0	0	0	0	0	0	0	0	0	0	0	0	0	0	0	0	1.193697446	0	0	0	0	0	0	0	0	0
sucrose degradation III (sucrose invertase)	303.746122	329.8028325	402.116479	285.8658516	205.4566447	249.148983	585.1025762	483.3893551	194.4011334	1160.802673	357.0263975	146.168845	596.7478278	400.0841746	234.9816535	164.8337477	508.1328646	319.7301704	1423.456191	1326.751537	1148.634291	1015.704066	848.7277076	1356.18374	1746.886297	1861.371146	1161.264939	428.6330872	349.642031	368.2738467	372.6318494	506.4638016	582.6971161	450.1580457	335.2825168	650.2353979
2-aminophenol degradation	44.45506912	37.14504954	0	17.63306908	31.0247619	55.52932013	65.35104364	56.49283154	59.34713596	28.45209807	25.69968401	46.04499747	15.59555073	24.27240978	3.975034049	130.7874749	88.5282979	32.73299149	0	0	0	0	0	0	0	0	0.995850335	15.69728255	0	11.78876886	0	0	0	0	5.939675108	11.82636282
starch biosynthesis	0	0	0	0	51.17408959	0	0	0	21.48573812	0	0	43.14527338	0	0	0	0	0	0	0	0	30.78886399	0	0	0	22.50920124	0	0	23.53889848	0	34.82212962	77.906426	0	0	0	0	0
superpathway of menaquinol-8 biosynthesis II	7971.034867	6082.843948	9986.564799	6798.812313	6913.974442	9288.214581	9422.439151	11530.16602	9394.956923	13097.96831	6697.635158	5004.131032	11937.26409	7719.308505	7196.833168	6862.316343	9876.745705	6964.531022	3377.519777	2122.660588	2865.775452	3299.997492	3566.202732	2861.112646	4553.466169	2886.106057	3265.214742	5549.974494	4131.009437	6216.703226	5891.551645	6684.024058	6747.735248	6710.594789	4392.762194	8185.602645
adenosylcobalamin salvage from cobinamide II	2326.027747	1870.866461	2726.566863	1631.678837	1715.736583	2664.341261	3269.472349	3363.013098	2324.634735	4842.353377	2172.112302	1326.696569	3784.489227	1722.999984	2063.592359	1777.455542	3506.974134	1903.049872	3440.791184	2558.019944	2850.735097	3334.945335	3316.500918	3116.024583	4100.904118	3395.180189	3148.044812	3364.42584	2572.225466	4054.920499	3684.554609	4104.576662	3923.606548	4405.37625	2298.401051	5035.320544
superpathway of 5-aminoimidazole ribonucleotide biosynthesis	18991.57641	14607.92934	22512.7438	14844.12045	16398.64003	21792.27535	23248.842	28500.35637	23077.62318	35880.86199	15867.10167	11097.94605	27291.39102	16784.33839	15898.61829	15482.54751	23867.54738	15407.87845	13610.56971	12248.02785	12484.51709	14185.0033	13405.95313	14051.82253	16992.5251	16414.08122	12893.82321	19569.5172	14773.01574	20920.82033	20449.49622	22270.72555	23551.60179	22057.65348	14502.52769	27649.24424
palmitoleate biosynthesis I (from (5Z)-dodec-5-enoate)	3711.609045	3665.375269	6225.897473	4396.234417	3837.697904	5345.805079	5225.626852	7378.956525	5523.773682	7543.914798	5163.303463	3817.963038	5960.754917	3500.712891	5442.028913	6691.345723	9435.724018	5511.144886	3847.634055	2474.70765	3334.366369	2692.636872	2471.901379	3267.030816	3374.122855	3625.4379	2422.040645	7760.490865	6017.274014	8631.354144	8089.995958	8017.925486	9225.431256	9393.311993	5213.163531	10561.59924
galactose degradation I (Leloir pathway)	6295.712296	4808.040417	7542.574841	4947.844397	5437.136916	7401.083217	8089.5187	9601.356427	7904.55626	11355.98489	4794.328856	4167.838752	9480.077094	5736.607081	5865.303884	5737.855287	8370.842195	5546.125874	4235.921011	3357.872439	3816.497962	3258.763148	3253.828729	4068.04561	5475.665992	4807.645269	3918.625477	5955.175582	4306.128735	6667.899614	6345.013688	7161.725169	7472.872433	7640.397425	4319.758791	9060.95453
superpathway of vanillin and vanillate degradation	0	0	0	0	2.461447163	0	0	0	0	0	0	0	0	0	0	0	0	0	0	0	0	0	0	0	0	0	0	0	3.05121609	0	0	0	0	0	0	0
CDP-archaeol biosynthesis	1012.370103	811.7217661	1029.226026	542.7447823	859.7081552	997.2789883	1633.065474	1138.364688	785.8406406	1671.680436	347.5830941	360.5483014	1510.295917	658.8685661	464.1496986	330.1056911	550.5005582	275.3676743	2394.27648	2930.125658	2034.21976	4259.216785	3542.624174	2708.259364	2979.135352	3782.06968	2664.290025	519.1006726	285.7067087	664.3066227	495.5307502	837.5728302	584.6159594	653.0571962	293.4462605	884.9022627
archaetidylinositol biosynthesis	1002.958658	806.6539364	1021.558973	541.1779392	856.3137488	998.878858	1620.475764	1125.320035	783.7505098	1650.966125	340.7713141	361.0359882	1508.931824	652.8142079	460.8272782	333.166647	548.367903	266.7314994	2400.717128	2940.324525	2041.956295	4272.505489	3560.015011	2714.940898	2992.175884	3794.75134	2676.505797	538.6956663	292.1305394	685.9893421	506.2159733	854.895877	606.3110002	675.1786427	302.0218694	900.5333918
purine nucleotides degradation II (aerobic)	8377.839524	6466.058387	9626.677818	6913.345789	7445.180948	9578.94967	10859.66735	14385.42088	10572.26909	16073.6416	7762.050445	5143.523905	9794.84669	6542.791506	6827.03403	8238.425525	11716.66566	6898.298039	6082.124384	5350.772078	5843.074815	5031.197021	4385.454118	6835.560524	7061.994363	7390.214508	4994.604779	6532.546173	4840.02035	7214.671605	6645.309971	7534.157073	8552.875026	7649.539788	4958.963442	9481.372265
mono-trans, poly-cis decaprenyl phosphate biosynthesis	13.99087833	9.99389091	0	5.998026004	0	26.97119034	41.93514495	37.95583754	21.98195703	11.99619622	0	2.99933593	15.99058561	15.98606542	24.96329227	27.95952641	36.94877249	10.99272726	5.998016931	11.9922669	15.98537454	9.995392154	11.99253257	16.98580027	10.99457319	20.98225295	0	58.84781008	31.94083533	52.87829608	53.87615573	60.84832382	70.82169094	143.106874	36.91961931	69.84548948
peptidoglycan biosynthesis III (mycobacteria)	16771.55017	12553.42226	19297.19065	13604.29696	14386.61504	19220.36381	20266.18871	26156.08043	20585.30619	31752.35896	14307.236	9735.427847	22517.3037	14314.32858	13763.18869	13938.20559	20686.6416	13636.54399	8899.954583	7208.857858	8313.553335	7482.364316	7397.207934	8989.429193	11356.13641	9925.43505	8106.717356	16242.1506	12512.84497	17243.59484	17044.77338	18291.63581	19635.10416	18187.75911	12216.68096	22840.32109
UDP-N-acetylmuramoyl-pentapeptide biosynthesis II (lysine-containing)	16721.49426	12520.67294	19228.94971	13539.55455	14354.29864	19158.51898	20164.49953	26081.43117	20548.34912	31629.58987	14247.24747	9686.68706	22418.35688	14254.21851	13687.15082	13852.83542	20585.31423	13580.70486	8835.790097	7160.238157	8250.136044	7441.682792	7358.576953	8925.472457	11263.26505	9856.536781	8046.224522	16176.18976	12468.08544	17163.05697	16989.72836	18229.40746	19540.41078	18117.6362	12181.73878	22737.57765
UDP-N-acetylmuramoyl-pentapeptide biosynthesis I (meso-diaminopimelate containing)	17646.13036	13244.83763	20384.05515	14199.1234	15147.4231	20124.91888	21304.06329	27382.17461	21514.49774	33347.02832	15044.55828	10181.09087	23691.3583	14972.90577	14462.8431	14554.42425	21778.45787	14200.00003	9459.620943	7616.220246	8867.255116	8008.998696	7974.538892	9542.904929	12062.84131	10454.32672	8638.066303	16904.75072	13056.88939	18076.59267	17832.53726	19167.00976	20570.17691	19079.72459	12744.00739	23935.22829
superpathway of 2,3-butanediol biosynthesis	9.520391006	0	0	63.47799941	5.718845074	68.02995568	0	0	0	15.19738823	0	73.61342671	117.3427075	92.29504531	99.05639928	89.75196419	136.6025721	74.69837141	83.90137409	67.94152487	57.3242416	0	40.76096842	62.60862713	109.8391704	58.00417325	103.6976836	80.43538659	64.70923952	233.9778253	190.0340193	214.6632425	154.8157631	144.4304086	71.7607443	210.286081
mycolyl-arabinogalactan-peptidoglycan complex biosynthesis	0	0	0	0	0	0	0	0	0	0	0	0	0	0	0	0	0	0	1.043373902	0	0	0	0	0	0	0	0	0	0	0	2.558505749	0	0	0	0	0
superpathway of mycolyl-arabinogalactan-peptidoglycan complex biosynthesis	0	0	0	0	0	0	0	0	0	0	0	0	0	0	0	0	0	0	0	0	0	0	0	0	0	0	0	0	0	0	9.504739951	0	0	0	0	0
Kdo transfer to lipid IVA III (Chlamydia)	12824.54	9916.33	16029.63	10167.66	11071.46	14262.27	14909.3	19117.76	15716.33	22756.4	10542.37	7271.24	18523.09	11568.13	11090.1	10167.7	16165.26	11119.06	5725.15	3937.84	4958.77	5423.27	5436.1	5120.97	7574.64	5508.3	5217	15346.37	11600.27	15936.27	16025.74	16799.8	18164.1	16861.4	11569.7	21333.03
peptidoglycan biosynthesis IV (Enterococcus faecium)	0	0	0	0	0	0	0	76.24438049	14.36635048	0	0	0	0	0	0	0	0	19.14444855	38.15787359	0	0	0	0	0	0	0	0	123.4102275	57.22485423	104.7047893	142.2829147	179.774101	244.9862571	198.7020877	104.2586525	182.6524384
GDP-D-glycero-&alpha;-D-manno-heptose biosynthesis	1886.642256	1438.101625	2269.72244	865.8154476	1431.103326	2325.168111	2366.030765	2620.755791	1504.668407	2684.056121	1073.671844	580.858068	3356.673643	1557.355816	1058.853091	847.4889699	1584.205328	1001.491019	819.5409399	428.2728845	767.6575718	1013.286181	1102.852581	677.5941899	1236.931347	563.8798414	799.2766755	2487.921422	1630.011196	2736.249693	2539.251448	3083.378014	2812.383398	3568.582614	1919.503074	3349.839236
L-tryptophan degradation XII (Geobacillus)	109.7110103	83.9951727	0	46.82979578	77.69737377	130.4973366	162.3447581	148.2771112	140.3966931	80.4763105	68.19198209	96.67059621	43.79789336	64.01992143	11.68294274	194.7164985	202.5945229	84.1191688	0	0	0	0	0	0	0	0	2.943117031	45.02837367	0	34.18281722	0	0	0	0	17.39314789	34.44610612
4-deoxy-L-threo-hex-4-enopyranuronate degradation	1454.651243	1001.315341	1910.325318	1117.7242	1300.693108	1580.114147	1741.237488	2006.741929	1696.037456	2775.236597	1293.74442	849.4564873	2152.61638	1609.359396	1223.078008	1079.353773	1790.828833	1309.115263	827.7570489	511.6864273	584.9579514	561.2068742	685.2140703	507.745414	1086.396566	674.448888	766.334652	1494.669302	1108.878457	1614.252134	1504.683851	1511.315588	1772.716662	1480.369056	1094.986708	2034.02063
8-amino-7-oxononanoate biosynthesis I	3234.757196	2781.881957	4815.092756	3499.765638	3009.535809	4567.535827	4241.673564	5771.765478	4881.345838	5897.023665	3872.877796	2957.452727	4988.528991	2685.295477	3964.884203	4350.048633	7196.809837	4074.873559	3036.792053	2023.669768	2790.44687	2420.350811	2314.721628	2637.190732	3076.899198	2930.13756	2211.810327	6847.491817	5452.263466	7804.247753	7237.689373	7303.704396	7952.454891	8352.775483	4682.242541	9551.509527
pyrimidine deoxyribonucleotides de novo biosynthesis III	8961.230741	6897.473643	9825.111449	6085.987985	7455.043577	10365.93442	11093.24499	13473.57437	10142.7761	15449.75245	6621.846621	4140.815036	11818.25298	6952.533582	6264.148351	5816.989167	9346.629716	6143.523955	7435.558925	6750.920873	6481.180939	7586.255865	7069.177238	7645.988981	9284.412589	9136.713623	7128.147469	7476.064068	5263.575612	8197.004882	7880.361242	8632.20268	8834.874168	9279.239481	5329.117346	10821.25451
norspermidine biosynthesis	783.4516206	663.6974205	1046.850182	657.0042921	804.8493187	1074.572153	1195.578058	1502.180767	1044.442015	1130.422962	646.8837138	410.7720902	705.363046	309.023275	599.9350537	748.3388943	1008.516315	498.7113763	83.86029071	90.45323079	92.15913354	84.82191525	74.66517885	125.4440443	134.9117375	140.3520281	77.71396923	1084.435041	820.9889273	1168.484985	1171.286744	1210.258049	1441.746128	1343.851622	881.7895604	1551.565284
superpathway of polyamine biosynthesis III	0	0	0	0	0	0	5.988686524	8.979859884	0	0	0	0	0	0	23.70641332	0	20.84492183	0	0	0	0	0	0	0	0	0	0	0	0	11.95573055	0	0	0	0	0	0
spirilloxanthin and 2,2'-diketo-spirilloxanthin biosynthesis	0	0	31.4954955	0	0	20.05479452	0	0	18.46153846	11.80487805	30.68852459	25.5	27.7173913	0	16.85915493	0	37.0726257	41.93684211	0	0	0	0	0	0	0	0	0	57.24651163	98.325	37.08571429	0	13.31468531	41.05607477	0	30.6	111.9158728
pyruvate fermentation to acetone	278.5352869	0	115.7791779	51.92723632	79.86063406	390.7724192	483.2094805	600.6705964	79.88913865	103.8914187	85.81178172	55.87473493	83.90987516	67.89363126	81.82533685	67.84595315	125.0384305	65.8778471	779.5031567	519.3322852	680.5580754	246.5932778	446.9775721	529.2817332	1024.7664	618.62037	855.259754	459.2843412	342.342825	502.9449565	461.4982039	411.0088834	389.0257473	278.5804266	248.1199872	419.2815808
superpathway of Clostridium acetobutylicum acidogenic fermentation	2047.357004	1319.173898	2207.480317	1239.826583	1393.013862	2293.103692	2141.016447	2991.353669	2255.09254	2047.159388	1089.69645	1069.301397	3104.902631	1824.660558	1382.715577	1162.850503	2396.952284	1409.954614	1935.836982	1300.006935	1772.279903	1139.311962	1409.126381	1563.382864	2299.509084	1812.430853	1677.908333	4051.296417	3059.166298	3960.052013	4295.430532	4308.319051	5205.450788	4101.741627	2891.265208	5694.162635
guanosine nucleotides degradation III	7760.745146	6131.093554	8778.328175	7028.614675	7043.861694	8799.998115	10306.68999	14514.43331	10141.07081	13054.31614	6708.565441	4987.538744	8061.151536	5419.420574	6565.18811	9194.94577	11547.21851	7064.676811	5515.499742	4402.053664	4937.042935	4431.104996	3564.968688	5828.302796	5861.281498	6144.549993	4102.91651	5707.624478	4395.276463	6333.83367	5885.138982	6449.087589	7961.589839	7062.837963	4272.694525	8248.168253
adenine and adenosine salvage III	15423.58193	11208.8201	17117.11857	12429.03091	12764.56831	17689.73446	18477.99571	23108.41762	18361.31775	27842.52332	12743.8503	9366.375936	21018.40525	13558.01381	12485.50157	12619.99356	18393.39316	12160.65866	8455.62321	6490.781376	7811.475588	6792.852603	7222.494908	7996.86207	11295.72675	8907.693789	8115.546247	14485.99158	11085.46862	14917.82855	15136.32176	16062.09198	17895.53212	15495.0124	11076.82576	20679.67588
superpathway of tetrahydrofolate biosynthesis	9322.309929	7300.23991	11602.96596	8444.042649	8392.990872	10992.67539	11284.00356	15423.5923	13191.50786	17057.89238	8381.356057	6315.975173	11912.26004	8236.10916	8373.419885	9758.671642	13347.88576	8548.825373	7577.365149	6900.684113	7355.429234	7035.191747	6839.164439	8063.854735	9247.757904	9311.025051	6903.637136	12561.45677	9890.303025	13566.98664	13258.17069	13657.12	15126.1277	13829.23519	9317.700171	17416.25848
superpathway of L-phenylalanine biosynthesis	3148.477424	3376.477659	4258.15402	3169.75568	3303.592111	4018.800456	3990.799424	7714.845186	6997.419502	5639.268059	2325.403552	1382.617497	2915.956197	1641.27653	1846.794624	3179.980167	4107.303338	2484.75164	2061.573263	1316.011771	1672.189236	1425.177831	1495.150537	1802.841044	1810.156242	2108.950138	1500.973648	6491.08711	4956.761013	5804.112255	6496.77222	5566.342175	8215.601835	7137.375033	5057.719425	8034.555569
superpathway of L-tryptophan biosynthesis	180.7669156	207.1734137	317.269281	265.5501637	286.8218364	353.6702179	597.0614117	500.983293	184.5920439	946.6631787	310.6225693	201.309441	831.6670195	333.0341618	301.6188237	192.1617551	348.212661	314.5107243	94.13060844	71.5664541	131.7745713	108.3205083	196.1316386	63.31045975	140.4212129	116.7422747	124.7495326	378.8108893	167.25732	378.2022608	253.5641687	490.4213671	308.9834328	347.2191103	168.3927802	583.5789984
superpathway of L-tyrosine biosynthesis	3141.883354	3364.434801	4241.755479	3154.413966	3293.12165	4006.430393	3981.661463	7682.036174	6951.667564	5630.985726	2319.347618	1378.753395	2911.796267	1637.468503	1841.993218	3162.148084	4093.752066	2474.055635	2056.27074	1312.558354	1666.884505	1423.379238	1493.412544	1796.888289	1807.176594	2102.305267	1498.073294	6414.606226	4900.018852	5755.792749	6423.694389	5522.630319	8114.341067	7073.616314	4996.700516	7965.953549
superpathway of sulfolactate degradation	89.4523321	88.52978244	9.778003399	38.83632567	78.23210558	116.442506	131.9530489	155.7194754	140.6049157	115.070835	72.36193148	51.55173409	80.65976708	26.09216981	35.41503134	146.5712859	118.5139365	49.16531441	33.1139442	63.50606685	78.18678108	29.61252026	68.48797905	16.85868328	79.56160526	28.46858121	74.80464336	130.1641536	241.3693471	134.1884627	157.444515	205.8636827	346.162118	227.9205487	94.19284271	362.4323383
phosphopantothenate biosynthesis III	1764.520551	1427.672832	1826.379689	1000.455656	1534.504743	1827.396183	2777.422066	2012.065393	1450.930819	2916.970526	608.6685057	668.4084	2720.045215	1172.276769	844.3090571	663.6883206	1033.142581	455.5440809	3747.01735	4270.800637	3219.488786	5871.68328	5018.839408	4139.679935	4646.443663	5601.669323	4020.176482	1030.418449	541.7221137	1232.388429	909.1559125	1524.626504	1085.878254	1172.957627	516.163825	1555.267867
cinnamate and 3-hydroxycinnamate degradation to 2-oxopent-4-enoate	28.21371265	35.43761898	49.27374949	40.86629068	38.14861766	52.31169348	85.07218363	75.28162445	28.03353567	121.5818425	39.65517312	24.47621368	101.2104028	45.01873754	39.47918433	25.71235725	47.13072457	41.65282061	12.42596145	10.01403242	16.88949565	13.50357185	25.10759837	8.965021448	18.37451498	15.71534879	16.43587325	47.2484882	20.71356652	46.45580401	35.25677666	60.56185364	38.35930511	42.97374913	20.89379533	72.90888888
queuosine biosynthesis	14935.9128	11381.43041	17818.21199	12921.57636	13009.30987	17182.03798	18039.05889	23396.91009	19120.15862	26229.61257	12975.71943	9323.455297	19642.99213	13014.61025	12691.90682	13564.35417	18985.79306	12575.15513	7959.010556	6563.46552	7719.200068	6660.525983	6558.72526	8281.822077	10029.84944	9057.89146	7282.058802	16157.19151	12571.66178	17126.76146	16972.82822	17817.59494	19910.05002	17690.63176	12221.26185	22635.30509
preQ0 biosynthesis	12208.17938	9552.279229	14787.77297	9063.419412	10920.75085	14033.35471	15438.39266	18842.83569	14850.63873	24168.36935	10299.51818	6783.599442	18367.3342	10426.8916	10523.89603	9737.598482	15876.2972	9918.968967	9254.121411	8364.723023	8397.216145	9376.139376	8719.70529	9565.625932	11576.84429	11272.24636	8503.991058	12283.69107	9158.141588	13814.88617	12872.49923	14881.94903	14250.67389	14826.49073	8956.33483	17647.85638
ubiquinol-8 biosynthesis (prokaryotic)	5494.074188	4770.131407	8172.715033	5852.627461	5421.330608	6922.051071	6701.000285	9918.711373	8629.116241	9175.05676	5740.185085	4252.662923	8190.089774	5984.654729	6548.696668	7362.573341	9367.269182	7603.31406	3680.154433	2962.392141	3472.650098	3673.290307	2917.704293	4001.03817	4162.824015	4051.968811	2930.772114	9297.05476	7193.088611	10108.90086	9713.121439	10154.08418	10597.13794	10565.96453	6965.343911	12628.3729
methylaspartate cycle	1474.994958	930.6398408	1563.375839	1193.282487	1195.421856	1482.371953	2381.159349	1857.612736	747.9476925	1292.367202	235.6974594	509.5170651	976.8979638	215.4877495	263.4475752	380.754982	1823.57204	101.9876844	2909.221399	2911.599447	2411.004344	3331.069815	2833.369525	2960.262555	3480.526259	3845.589054	2835.857703	245.4133033	128.4494931	170.5912014	157.6207708	258.692446	145.2953047	304.0874043	269.8440849	519.6154215
starch degradation III	0	0	0	0	0	0	4.982825586	0	0	0	0	0	0	0	0	0	0	0	0	0	0	0	0	0	0	0	0	51.16728604	0	103.1612856	57.07786991	91.57180077	96.92282673	72.4829551	60.29027027	141.4245684
starch degradation V	10011.11101	7649.850879	12287.30757	8744.025101	8597.622952	11298.8717	11680.37424	15544.2826	12961.93218	16507.30948	7982.989986	6071.48878	12736.4258	9291.959556	8386.200824	8911.090493	12521.50341	8578.553337	5827.143344	4556.384305	5068.807959	4728.092608	4703.779089	5445.26107	7305.134669	6594.037041	5153.871748	10177.17031	7653.198537	11819.07196	10907.29953	12490.76474	11945.3079	12548.94349	7417.334057	15196.61994
CMP-legionaminate biosynthesis I	1549.869783	986.851791	1532.513267	518.1071751	992.2131344	1419.873811	1768.368986	1828.347146	1096.835318	1593.261567	559.8937288	202.1161925	1483.423721	775.6799298	356.2236404	226.9814795	949.6202217	383.1618598	953.4381416	471.4257609	810.2638257	1098.565693	1270.839955	712.0826341	1593.006909	595.0592865	1051.996538	966.3432685	618.6592059	992.5587186	1011.125865	1389.237356	744.7663382	1273.09902	774.0164412	1363.344001
superpathway of methanogenesis	0	0	0	0	0	0	0	0	0	0	0	0	0	0	0	0	0	0	0	9.244685556	0	0	0	3.089656293	4.652038934	0	0	0	0	0	0	0	0	0	0	0
isopropanol biosynthesis	0	0	85.87856683	51.92723632	35.97175133	39.9734973	0	0	73.90513439	85.92573848	85.81178172	55.87473493	83.90987516	67.89363126	81.82533685	67.84595315	121.7331358	65.8778471	0	0	5.998826604	5.999172024	0	0	0	0	7.998228686	459.2843412	342.342825	502.9449565	461.4982039	411.0088834	389.0257473	278.5804266	248.1199872	419.2815808
thiazole biosynthesis II (Bacillus)	2081.569494	1512.333938	2065.710564	1276.289322	1586.415379	2413.339651	2386.948968	2882.851381	2112.212288	3711.241942	1501.695232	733.370073	2329.706797	1364.714834	1092.222196	532.0387541	1558.822219	771.7336871	1044.680374	629.5975342	959.2425427	965.7487934	1346.01622	811.1045655	1727.66198	1067.043619	1151.643082	461.7670854	407.3302731	705.1602731	569.7857835	751.2613231	507.3614959	634.8966205	314.7007327	809.2036732
thiazole biosynthesis I (E. coli)	6446.443593	4519.50984	7026.019835	4269.968891	4813.397338	6998.989543	7509.16723	8987.665293	6553.363116	10885.33476	4455.629301	2584.335099	7753.633758	4776.688334	3705.308639	2596.766385	6091.732646	3569.137498	3639.273715	2312.74741	2962.698783	3005.375779	3655.295705	2687.563324	5188.20621	3228.767879	3821.249591	6209.986007	4839.669679	6983.123294	6693.241384	7236.253125	7808.823216	7259.243132	4534.470948	9310.896511
superpathway of thiamin diphosphate biosynthesis II	6449.914534	4784.266307	6845.458849	4298.212496	5173.74433	7475.680789	7604.561172	9293.998119	7048.797609	11790.852	4921.468592	2698.375925	7917.284326	4646.318079	3969.93178	2248.878715	5764.467115	3030.976596	3755.851394	2503.993977	3458.540789	3581.215944	4430.463809	3144.682444	5672.836962	4019.961572	3940.73473	2029.533813	1753.39128	2960.867202	2452.511136	3151.736895	2249.908916	2739.104082	1394.961784	3459.578319
thiamin salvage II	12729.00422	9901.206175	14998.64392	9745.119132	11091.6849	14865.19281	15856.52307	19603.60213	15713.01433	24888.55844	10848.39871	7649.693979	18954.8367	10904.21472	10875.27022	10960.31319	17071.83374	10609.71092	10721.57086	9816.232811	9930.387083	11085.22076	10258.69013	11185.6376	13042.91046	13103.71351	9867.628505	12883.34458	9621.693586	14163.95022	13381.01319	15065.96583	15152.73953	15399.54676	9447.867218	18345.30073
superpathway of glucose and xylose degradation	9718.664016	7204.624395	10845.10051	8038.869837	8245.717209	10677.47109	12051.28927	14760.77198	11576.11974	17114.69279	8143.125595	5647.949812	10918.09078	7205.424911	7056.167221	7878.512282	10772.31042	6902.444395	5924.895842	5021.521947	5677.484524	5170.632171	5124.693333	6264.919565	7606.39383	6906.820337	5539.18209	5822.001498	4334.694669	6768.09496	5661.388313	7344.576053	7868.880589	7118.996562	4508.664883	9194.361106
chitin derivatives degradation	69.35968401	22.25373881	16.82477159	0	31.32515507	73.21025404	144.3676185	52.42910012	18.85477316	0	0	0	0	0	18.50703002	0	16.97764976	0	0	0	0	0	0	0	0	0	0	0	0	9.733573366	0	0	0	0	0	0
androstenedione degradation	0	0	43.74475843	31.2	18	24.61538462	0	0	37.60260586	42.56299084	43.71666667	37.10257436	51.38709677	40.8	49.79757085	41.25842697	70.8556701	32.9233976	0	0	0	0	0	0	0	0	3.838016529	233.5637414	173.4258462	276.3052962	254.2854964	226.9193758	203.9625	149.0041494	125.4901961	227.5013125
sitosterol degradation to androstenedione	0	0	0	0	0	0	0	0	0	0	0	0	0	0	0	0	0	0	0	0	0	0	0	0	0	0	0	0	0	0	3.982905337	0	0	0	0	0
TCA cycle V (2-oxoglutarate:ferredoxin oxidoreductase)	21584.97332	16538.31115	25335.2808	17270.51724	18810.92217	24663.99698	26524.03803	33235.3539	26205.71708	41260.88591	18136.99064	12630.60356	30076.74362	18474.82893	17948.08569	17889.21619	26819.64913	17350.90436	14096.91381	12526.76579	12918.66509	14871.22099	13834.32909	14522.36858	17696.86002	16904.95709	13245.06127	21063.24403	15985.77538	22694.80583	22103.94969	24130.9672	25303.83238	24045.21011	15687.61789	29905.50066
1,5-anhydrofructose degradation	37.04004506	19.63597947	0	7.326431176	7.415855546	76.94861606	95.12950009	100.0180367	26.55043313	12.33683433	25.31790677	48.33726367	70.92031699	47.83616228	24.28892753	83.24410606	26.52642641	60.6417352	180.856084	89.01801952	97.52609988	78.2909121	92.37183394	111.6087054	128.6366203	90.375046	87.44225698	36.42145147	24.08045715	160.6205125	56.72631742	43.64377967	104.7715735	152.1616807	53.34563419	131.0810102
glycerol degradation to butanol	236.0968339	0	255.9146608	0	123.8378185	310.5027655	411.2164697	752.3428652	206.3344707	235.9405695	89.93121282	77.42495281	132.0458643	106.9192505	91.46634744	89.0530724	302.4174736	150.0225912	257.5252222	161.905503	251.10849	62.60083741	112.1315467	183.2821761	93.5890359	281.2797164	90.16539936	170.2087318	246.359937	374.2793879	172.4294655	190.2368638	273.388467	241.862841	119.5011177	170.9989618
methyl ketone biosynthesis	1122.832841	949.7073726	2607.158489	2326.012144	1341.446301	1716.381619	1045.623633	1659.69156	3455.464389	918.8371892	1509.534161	1765.034359	2478.239297	2569.533635	2718.834621	2765.566609	1860.158948	3119.923996	1144.381093	1210.828942	1562.787998	1040.21767	1162.320175	1621.029576	1510.284379	1473.332989	1220.807008	3256.428904	2548.617331	2725.530409	3318.412074	2733.380049	3840.27722	2421.93136	2587.042129	3792.358387
L-1,2-propanediol degradation	0	0	0	0	0	0	0	0	0	0	0	0	0	0	0	0	0	0	0	11.99663153	47.94301569	35.97401565	0	23.98791917	149.5909174	35.97733161	119.6562348	0	0	0	0	0	0	0	0	0
superpathway of the 3-hydroxypropanoate cycle	0	5.302428237	0	0	0	34.64574308	43.63433876	0	0	0	0	15.07264954	0	0	0	0	0	6.240045495	0	0	0	0	0	0	0	0	0	183.9479889	93.99260527	254.8987285	178.8481623	207.4502616	275.6004649	275.4900057	176.158767	277.7645656
4-coumarate degradation (anaerobic)	0	5.05225312	18.45842089	0	19.75953618	0	21.23496918	11.16185997	15.99768813	17.14086814	0	0	0	0	0	0	0	0	67.02088376	23.66009816	82.88520136	85.21429813	50.19969445	77.72958468	37.20556328	13.52437792	28.27691608	0	0	0	0	0	0	0	5.871876612	34.82007091
nitrifier denitrification	0	0	0	0	55.9246242	0	0	0	0	19.62095386	49.56780735	19.50698452	110.1251826	62.51874203	19.33123718	38.632291	53.72301505	0	0	0	0	0	0	0	0	0	0	29.02222958	0	0	73.76930132	0	91.72833991	65.87155409	0	83.74642371
UDP-2,3-diacetamido-2,3-dideoxy-&alpha;-D-mannuronate biosynthesis	321.201715	178.554008	321.1067555	165.8420052	233.8540806	468.4131886	478.4687455	468.0240724	297.1417161	634.3443112	195.2327211	287.3349037	332.5463619	201.7679121	254.4216926	361.9494987	568.9564117	283.338183	497.3293849	284.4619145	425.9730822	429.0685366	465.282323	394.712563	578.8758104	416.3227162	432.3747441	375.0508757	312.9749777	310.1409079	396.071825	362.463213	383.7992669	354.2449355	251.8228716	598.1555171
fatty acid salvage	8663.154033	6996.489517	11698.15589	7691.203741	8351.86056	11242.43474	11056.99272	15218.61558	12160.98137	15064.45399	8757.580799	6767.894541	12780.85637	7999.377625	9172.612944	12094.66614	14650.89107	9819.942107	10690.63614	10244.5941	9563.239481	12214.29117	11035.82444	10824.6933	12518.67551	13431.05063	9891.048099	10338.31264	8226.370981	10816.66614	10830.1734	10849.98331	12663.14257	11392.14527	7881.902514	13709.2582
vanillin and vanillate degradation I	0	0	0	0	2.461447163	0	0	0	0	0	0	0	0	0	0	0	0	0	0	0	0	0	0	0	0	0	0	0	3.05121609	0	0	0	0	0	0	0
vanillin and vanillate degradation II	0	0	0	0	2.759022125	0	0	0	0	0	0	0	0	0	0	0	0	0	0	0	0	0	0	0	0	0	0	0	3.414776967	0	0	0	0	0	0	0
pyruvate fermentation to isobutanol (engineered)	22943.03186	17457.51073	26562.09068	18283.24408	19759.61848	26219.93931	28884.98677	35636.12608	27821.99343	42293.57698	19040.26392	13328.92959	31028.24442	19025.99945	18319.06971	19323.82721	28016.6376	18221.32169	16783.10143	15060.64193	15310.79993	17605.41121	16034.91212	17475.53342	20737.26228	20328.72797	15581.81093	20132.74067	15145.60092	21927.43997	21042.39885	23114.22419	23944.99864	23215.42241	15091.02365	28302.61663
chlorophyllide a biosynthesis III (aerobic, light independent)	856.5306786	867.9626484	940.6986897	454.9681255	977.9422975	1185.31597	1822.788498	2216.455639	1531.587491	2790.77989	1132.84554	234.1785758	336.6397143	445.1006993	396.8839	1008.692642	1083.972997	790.9105633	2231.848685	2732.508723	2565.341064	1750.330237	1125.131251	3359.435873	2263.759579	3654.548954	1695.742568	2031.233826	1499.038533	2292.445078	1952.648725	2517.600172	2359.46979	2538.731346	1536.117299	2963.13398
pyrimidine deoxyribonucleotides de novo biosynthesis I	14642.91358	11292.97848	17595.34366	12254.27422	12814.11077	16710.2125	17638.01699	22645.37532	18441.89472	26281.73315	12573.4352	8969.313834	19156.65952	12502.89544	12458.73555	12961.33483	18877.73726	12191.06927	10309.96212	9510.942445	9819.548375	11290.87458	10578.86301	10940.81702	12892.95078	12702.83802	9821.266764	15249.5432	11750.81455	16415.78585	15999.99987	16940.24473	18456.07085	16924.8585	11327.95713	21443.95877
pyrimidine deoxyribonucleotides de novo biosynthesis II	9512.537462	7051.868248	10945.7962	6340.085517	8012.888892	10286.54426	11767.88278	13652.85242	10040.75472	16962.09524	6779.856741	3869.261048	12937.48555	8138.669049	6636.337354	4155.002169	8899.533388	6542.135847	5644.735375	4360.136465	4899.985591	5586.245912	5965.37706	5063.355673	7774.517359	5676.995999	5782.715528	7923.799613	5762.629275	8891.828788	8386.930949	9874.850038	9038.211757	9328.037796	5753.715318	11799.75326
superpathway of pyrimidine ribonucleosides salvage	16173.5128	11982.93938	18143.3006	13406.0881	13723.36823	18119.98646	19849.21008	24850.24727	19569.62593	28264.485	13103.11159	9484.464569	20485.13612	13744.81537	12890.29023	13539.08109	18370.89309	12609.29589	10140.66067	9261.776763	9358.714179	10960.01778	10164.87215	10515.01724	13012.77656	12503.73534	9929.365992	15386.2133	11971.17397	16154.33706	16217.14219	17098.16314	19141.783	16572.10185	11809.43613	21876.33386
pyrimidine deoxyribonucleotide phosphorylation	17760.17873	13587.4266	20699.06547	14349.24682	15492.60539	20307.93037	21827.76965	27377.73344	21585.78461	33971.70287	14979.29149	10363.27023	24679.44371	15252.69239	14682.74302	14693.17304	21902.76919	14218.32495	11253.53203	10156.94557	10412.768	12007.26479	11155.39307	11785.80304	14268.20378	13689.15621	10711.25704	17136.00771	13114.53609	18419.25841	17951.70171	19526.94709	20773.65872	19392.31799	12783.55215	24317.51272
pyrimidine deoxyribonucleotides de novo biosynthesis IV	2043.779883	1840.155448	2347.146441	1214.129264	1853.528756	2118.668135	3031.616846	2278.255383	1435.604002	4079.838699	897.9622685	399.9581809	4047.904255	1914.872485	997.3787056	121.6838782	1075.102312	679.1197708	207.0502065	227.1308425	213.6812435	244.7085078	517.0374728	288.5758355	693.9166098	282.5286035	551.4098938	1480.516157	845.7307107	1961.813191	1543.021024	2558.596846	1813.361758	1932.726038	869.1668826	2617.555639
pyrimidine deoxyribonucleosides salvage	10350.20833	7854.558587	11805.25135	8945.429524	8853.934931	11333.12259	12229.47953	15940.92045	12780.05004	18811.31391	8595.712148	5998.709299	11991.89539	8710.41567	8136.294222	8795.891953	12088.03434	7945.271328	5955.902546	5593.90935	5539.731282	6569.747676	6011.29885	6301.442338	7820.553615	7750.96714	5943.500619	10785.81182	8339.561025	10691.09265	11216.48042	11179.34472	13537.94491	10706.46641	8282.006787	15025.64356
superpathway of pyrimidine deoxyribonucleoside salvage	13171.84873	9986.413593	15082.73867	10917.89733	11324.21495	14755.5101	15886.2028	20297.46449	16103.92985	24566.44387	11035.83143	7613.915786	16464.84079	11083.60933	10465.25741	10948.48051	15751.88789	10182.16983	7962.528736	7305.844419	7480.713153	8517.4778	7874.412024	8428.440432	10271.90421	10016.16775	7736.719257	12869.25255	9869.690996	13355.66439	13426.21543	14102.87951	15809.03084	13745.77124	9711.819323	18161.45658
superpathway of pyrimidine nucleobases salvage	22404.84904	16953.45496	25968.69828	18230.16094	19273.51009	25532.10556	27366.80479	34261.43458	27371.76984	41294.36923	18621.26575	13116.54851	29945.01826	19140.07687	18284.95541	18641.32347	27214.71927	17812.61965	14563.88227	13218.23842	13626.59753	14963.67747	14043.05669	15364.47015	18465.6542	17801.70887	13886.3376	21830.0538	16717.58206	23242.93353	22844.88981	24672.37167	26485.69891	24286.51992	16372.66818	30843.38351
superpathway of pyrimidine ribonucleosides degradation	0	7.490700286	14.97460122	27.39546035	0	0	0	0	0	0	12.47690805	0	0	0	0	0	24.92806188	0	0	0	0	0	0	0	0	0	0	0	0	0	0	0	14.96977424	27.37539702	0	0
pyrimidine deoxyribonucleotides biosynthesis from CTP	2834.298574	2535.285898	3246.393167	1691.235817	2565.653808	2949.342872	4194.164037	3185.026101	2011.564718	5685.216455	1262.467868	564.9289293	5585.895685	2643.575736	1397.730159	173.3926905	1515.235606	956.5973665	294.3950987	322.5630525	303.528225	347.6548294	729.1613655	409.5526605	979.1269682	401.4392265	777.2889052	2050.604657	1179.682433	2703.184878	2137.776787	3504.692812	2509.874361	2675.25282	1211.617484	3604.199525
superpathway of pyrimidine deoxyribonucleotides de novo biosynthesis	14522.04119	11330.13358	17484.75255	12574.89807	12902.15854	16961.0046	17672.28568	23053.60425	19142.02759	25780.64457	12650.36247	9257.412249	18107.28298	12463.04339	12505.15255	13751.86252	19242.10255	12511.15459	11258.30867	10543.1107	10746.1857	12259.21365	11234.95251	12120.02574	13854.98663	14122.49283	10631.63959	15776.09589	12250.10757	16638.97821	16491.4957	17310.16754	19165.54219	17356.65371	11896.40325	21942.13788
adenosine ribonucleotides de novo biosynthesis	22241.59967	16831.77817	25744.92395	17625.30801	19174.45302	25197.7704	27576.86784	33754.33991	26585.21937	41589.54902	18407.15477	12628.04105	30390.84162	18637.73975	17890.58844	17855.94137	26817.54837	17278.16419	14503.24663	13060.43162	13359.9946	15297.6583	14310.33879	15106.57439	18556.87668	17582.57311	13968.55217	20957.95433	15906.307	22624.10019	21885.29294	23963.71328	25292.95791	23720.59093	15535.49602	29698.83691
adenosine deoxyribonucleotides de novo biosynthesis II	19927.15558	15283.05387	23349.34391	16351.26791	17430.22767	22979.12645	24532.87221	30832.5159	24495.34446	37876.35997	16975.72591	11917.62995	27377.59762	17093.31107	16641.58665	17092.60798	25079.34319	16168.08235	13355.61792	12225.83256	12424.33013	14377.37855	13281.26945	14063.98346	16798.54912	16463.15178	12654.62946	19631.11502	15082.24675	21041.63475	20585.55936	22159.60209	23825.59839	22079.06325	14698.70986	27745.0694
guanosine ribonucleotides de novo biosynthesis	18491.33674	14023.83247	21347.18488	14783.06428	16049.16273	21117.79509	23006.04979	28313.99414	22391.70253	34800.75341	15337.29496	10816.87657	25375.86438	15564.31965	15095.07416	15375.91512	22681.91586	14546.91068	13551.69788	12668.55081	12464.44853	15322.12944	14015.77957	14299.81411	17036.71702	16948.77682	13024.45116	17493.23186	13367.63087	18825.32267	18318.63386	19952.72027	21277.40484	19878.69581	13051.59629	24863.61033
guanosine deoxyribonucleotides de novo biosynthesis II	19927.15558	15283.05387	23349.34391	16351.26791	17430.22767	22979.12645	24532.87221	30832.5159	24495.34446	37876.35997	16975.72591	11917.62995	27377.59762	17093.31107	16641.58665	17092.60798	25079.34319	16168.08235	13355.61792	12225.83256	12424.33013	14377.37855	13281.26945	14063.98346	16798.54912	16463.15178	12654.62946	19631.11502	15082.24675	21041.63475	20585.55936	22159.60209	23825.59839	22079.06325	14698.70986	27745.0694
superpathway of guanosine nucleotides de novo biosynthesis I	19340.77982	14718.25744	22441.76518	15616.5036	16823.42633	22179.68899	23998.73289	29720.4065	23562.34271	36437.1846	16187.52554	11431.672	26478.24493	16362.22264	15910.98537	16324.32816	23977.24094	15381.51253	13959.07399	12998.98958	12892.15074	15558.77747	14265.10997	14726.93166	17522.99133	17422.40895	13350.60379	18576.69052	14225.2905	19956.5272	19461.61059	21085.82409	22582.17196	21012.40702	13879.58398	26339.45688
superpathway of adenosine nucleotides de novo biosynthesis I	21869.89411	16655.98348	25483.95909	17604.99591	18966.29199	24997.27646	27043.32479	33496.04967	26479.23672	41113.29067	18319.81757	12712.09594	29905.56987	18497.56745	17866.90322	18083.49579	26893.26558	17299.17253	14579.24968	13247.11422	13486.77526	15523.53144	14433.48063	15263.29662	18467.48428	17833.1652	13927.32962	21001.35346	16010.10361	22610.22549	21966.49497	23875.92324	25403.7368	23687.70726	15627.1121	29729.03517
inosine-5'-phosphate biosynthesis III	11432.93563	8920.634304	13826.11356	10054.90629	10164.38319	13079.59051	14070.40325	18084.7628	15370.02552	21239.51642	10108.55961	7480.741655	13740.29079	9635.22491	10069.96651	11198.15068	15546.74528	10075.41671	10100.41212	9712.373524	9491.379798	10782.10717	9728.827238	10983.51232	12415.62053	13074.17118	9433.103936	13533.62495	10467.58251	14410.59824	14148.15938	14531.52392	16355.45109	14831.2007	10160.84104	18629.62203
myo-, chiro- and scillo-inositol degradation	279.67	396.83	360	224.33	300.83	235.67	518.66	652	536.33	502.5	299.83	120.5	409.33	293.83	130.33	353	471.83	345.33	330	249.17	268.67	175	192	263.17	291.33	335.67	202.33	394.67	288	463	322.84	305.5	631	414	453.5	689.83
D-fructuronate degradation	3146.029175	2055.765239	3949.503037	3159.345839	2552.11971	3556.210994	3587.266798	4243.068254	4201.807972	3678.749502	2455.526781	2619.438649	3755.670775	3632.967467	3313.629079	3994.686491	4346.033437	3605.21861	657.1276715	585.6057827	721.3459215	487.6395023	647.9779186	638.8781371	998.5101791	921.1608174	771.483927	3675.382981	2744.179402	3326.048412	3754.313185	3458.50651	4371.914277	3105.263244	2831.625327	4872.232574
TCA cycle VII (acetate-producers)	1134.541128	1106.594025	1120.582738	868.938919	1003.875708	1457.118836	2337.413803	1571.25538	1272.192169	1534.387461	606.9026506	796.5999569	1233.704833	514.6650393	688.8224687	1042.381159	1184.823795	460.441993	6094.302891	6295.682614	5133.139789	7960.116161	6981.511282	6237.140372	7320.3575	8439.190064	5928.92084	592.0867457	434.6275347	806.8631064	636.510821	841.4433343	897.6315295	669.3104021	584.0455327	1000.309652
ergothioneine biosynthesis I (bacteria)	13.90560757	9.947343824	0	0	0	21.81822494	45.30737395	21.8931726	21.86256668	7.983780126	0	3.99016894	19.82244343	15.82828579	11.92494734	27.77348245	17.92129327	0	3.995540402	17.90535696	9.974479261	9.965762323	11.94549882	13.95575329	8.980118767	13.95786915	0	0	0	0	3.995760862	0	9.978900247	5.992607405	0	0
7-(3-amino-3-carboxypropyl)-wyosine biosynthesis	627.2826136	293.5360665	675.4672007	353.5155462	468.3028927	756.7594489	1114.718448	616.3705915	363.4258973	785.6710796	164.5535472	255.5336528	1132.249449	406.9118079	216.4612843	198.7888028	330.3927736	91.084282	2018.160587	2403.201571	1506.969034	3252.002875	2954.041695	2048.978732	2776.846225	3021.177731	2520.233009	320.2317994	178.0555203	461.2276797	317.2154846	577.2201906	364.9271753	506.7397253	152.2828043	498.3442855
dTDP-N-acetylthomosamine biosynthesis	175.8167208	68.87931908	79.49433494	48.9462489	94.40182578	157.4546405	359.9319933	158.5489366	72.91738412	360.4556952	160.1656795	52.05655522	160.4874225	97.39003315	77.06162598	74.2794058	92.72566866	81.30049472	53.70633606	15.99087612	48.12376186	44.14050119	33.16459368	100.3014889	109.3016468	49.53459165	64.86127509	425.7032541	459.5886682	454.143615	544.9697137	539.2657231	560.9526092	373.1872135	347.172039	548.0643427
superpathway of GDP-mannose-derived O-antigen building blocks biosynthesis	17486.98449	13505.16269	20524.1463	14190.39572	15228.10953	20052.9394	21507.1964	27338.01054	21763.26531	32428.80891	14619.94612	10094.52466	24012.31154	15007.85749	14239.51664	14699.31401	21765.03284	13964.01187	10083.01927	8848.213044	9695.940877	9488.484272	8963.342093	10856.84541	12608.44517	11900.51189	9181.426511	17058.21637	12892.49042	18563.22612	17805.76994	19771.90356	20712.0736	19512.2105	12933.11827	24501.37891
superpathway of UDP-glucose-derived O-antigen building blocks biosynthesis	718.4747624	765.3896499	949.4390628	668.3802589	465.2997369	613.3842496	1344.423512	1145.230033	681.0840397	2593.720208	829.4942842	350.1705893	1397.624992	922.1736648	562.4931093	647.5951155	1193.132661	755.5381676	972.8267529	466.926318	562.6362924	603.2002146	313.9658466	887.5865827	573.5663316	671.6402497	329.6540333	1007.083991	739.2628742	878.6654601	884.6864213	1187.787644	1248.318865	1131.627466	783.8082467	1519.028951
superpathway of UDP-N-acetylglucosamine-derived O-antigen building blocks biosynthesis	1018.861913	552.7523665	984.2722514	507.9080601	746.0858895	1607.561725	1765.569702	1515.092228	903.9181623	723.6259331	273.9165742	1252.479121	1076.644796	636.4731009	877.9932885	1515.329497	1935.584255	260.3316644	2344.872808	1736.798345	1779.45702	1856.53513	2216.370317	1718.993108	2568.586964	2229.869989	1772.644471	993.4567489	435.9522469	884.3986573	1123.597882	1037.051797	949.8632813	1019.823632	715.7113686	1696.636813
sucrose biosynthesis III	312.3670604	311.3993243	406.8643508	286.8792521	128.611889	262.8002705	582.3996916	481.3249092	79.41706703	1027.732284	343.8188827	155.1360741	568.5997678	354.8017803	241.1369396	176.4267649	505.9883697	319.1497609	130.060673	66.57127328	83.24194261	152.3275465	144.176315	102.9918147	141.4585409	83.29375698	93.58026639	467.2510263	343.7610204	413.6779616	414.5673169	549.7404441	572.552056	498.6810984	361.4171268	705.4244379
1,4-dihydroxy-6-naphthoate biosynthesis II	3944.55033	3061.448196	5585.569499	3530.344765	3455.914318	4697.178558	4486.275998	5658.341698	4944.222552	5790.392935	3291.858983	2812.605838	6391.056054	4409.801431	4336.702638	3847.983892	5215.94161	4266.67812	1402.049268	835.56569	1228.616815	1530.569894	1714.359009	1195.264738	2003.492918	1131.942165	1415.512627	3316.928658	2305.251752	3338.653977	3453.652755	3607.269495	3755.108214	3895.772985	2573.04535	4549.297676
superpathway of demethylmenaquinol-6 biosynthesis II	0	0	0	0	0	0	0	0	0	0	0	0	0	0	0	0	0	0	0	0	0	0	0	0	0	0	0	1.999095958	0	0	0	0	0	0	0	0
1,4-dihydroxy-6-naphthoate biosynthesis I	2819.351264	2142.222558	4096.65303	2687.24425	2449.249469	3528.097693	3022.219387	4004.130586	3837.934421	3211.178821	2240.236708	2210.700427	4483.531933	3534.101478	3199.671729	3097.88317	3660.359016	3367.039778	1052.100755	670.6803502	961.8178023	1195.52116	1343.602154	925.9126165	1498.591921	911.2129555	1068.706135	2876.651703	1985.181213	2718.426245	2957.692507	2949.483901	3106.653829	3019.679255	2191.653471	3755.204358
cob(II)yrinate a,c-diamide biosynthesis II (late cobalt incorporation)	509.6506909	411.7617523	359.564239	177.44285	354.8483691	450.4789983	741.7560154	705.0904272	509.2921877	1494.830652	734.4393292	300.1989701	721.724061	456.7873844	682.2108925	802.30233	861.2390309	794.4888489	372.6923301	234.5269457	137.9076483	138.4610574	31.25932974	333.9576147	231.3073039	402.8319939	120.7082491	794.74042	355.2860995	571.6712275	682.3851935	548.0975646	1058.36754	671.7760352	357.895526	1014.493475
cob(II)yrinate a,c-diamide biosynthesis I (early cobalt insertion)	1352.546401	962.39354	1273.860154	698.8505052	1126.813141	1610.477253	2160.558019	2298.996505	1488.367598	1850.914815	465.8623082	468.2359035	849.8273805	447.3693493	493.7827306	1072.433311	1231.990342	507.7358234	2694.594766	2470.391316	2409.000613	2413.107547	2050.680444	2850.121176	3017.334076	3333.773792	2268.42206	1102.377198	574.8755494	1053.149395	814.983845	1051.793641	1102.003131	986.97895	560.4575528	1230.641269
isoprene biosynthesis II (engineered)	271.1486251	269.6487391	269.3531557	170.7412694	180.6027455	204.6399663	363.3870884	350.4080622	321.101835	397.4609031	181.0351615	157.8470713	428.7755157	245.3538408	107.0583366	87.6860258	279.1545629	182.9804834	0	0	24.49661224	2.678481743	5.31311009	182.1988822	21.90185582	19.90937327	0	102.2331657	97.2465605	145.2910852	143.1590401	108.3410852	111.3613963	109.8090994	77.0836255	135.9280393
taxadiene biosynthesis (engineered)	12630.31675	9584.856017	14393.13758	9873.707585	10774.31128	14408.6356	15409.95973	19282.76554	15379.48278	23193.69047	10499.59325	7388.478536	16703.59284	10506.00301	9992.256051	10309.95747	15546.94674	9605.51308	8968.254162	7878.42793	8470.464354	8256.278894	8081.402997	9375.917489	11238.49616	10712.67054	8396.418627	13064.67915	9979.423294	13837.84379	13708.11107	14661.9717	15933.12337	14425.47183	9697.860972	18518.74777
coumarins biosynthesis (engineered)	0	25.84380056	33.14350076	0	33.61939581	0	30.82519367	19.68658821	33.54185539	26.97738177	0	0	0	0	0	0	0	0	126.7291567	48.79635572	168.2228784	165.3085646	95.01914785	161.1067244	73.50104454	27.24662094	58.54545455	0	0	0	0	0	0	0	0	0
L-arginine biosynthesis IV (archaebacteria)	16251.90434	12276.2915	18727.54055	12535.39254	13992.25957	18582.54465	20259.41481	24888.16584	19116.35329	31744.07629	13504.80231	8972.536837	23225.23358	13840.07826	13085.89052	12488.22926	19641.76673	12529.56264	10284.46931	9067.757734	9274.615772	10466.8644	9827.041008	10537.79172	13024.13658	12221.58696	9715.363743	13871.59438	10304.8878	15177.70828	14491.11317	16506.11527	16752.24952	16319.81589	10211.36009	20000.51024
aromatic biogenic amine degradation (bacteria)	690.0518752	588.9696592	814.4190171	570.7128048	719.9909466	950.4234108	814.6402767	1359.430731	1403.528196	1129.224083	962.6370165	617.0732481	587.2079304	340.9365866	623.0181161	1285.090565	1476.277837	662.2432733	1944.262272	2012.900007	2308.607632	1508.09405	1087.29361	2741.895432	1748.005564	2721.854153	1231.973874	977.0894916	716.5549916	1145.217612	1020.461613	1232.372476	1049.224626	1348.234829	798.3275529	1116.092302
sulfoglycolysis	15.2	17.5	31.82773246	23.91891892	26.35299539	32.95071458	53.98637783	45.2884547	16.94186047	83.99792123	28.10874743	18.50418666	74.9149628	29.59420732	28.08199446	17.65945946	31.47432721	29.02018762	10.06741321	7.829787234	14.14653938	12.01111357	21.38716491	6.94784264	15.10013643	12.71116047	13.47311828	37.30903173	17.52496392	36.75831135	27.15310196	45.61320591	30.90848329	34.58269231	17.02386364	56.03219391
mannan degradation	350.0669015	159.2667743	162.210349	102.9819854	128.1012533	222.2226383	492.805213	240.5116678	104.2707023	138.506292	28.86860275	72.22461473	215.5506926	147.4693877	164.4349141	52.587078	124.3950868	50.01094823	303.5845299	175.3845824	132.2014579	260.0121237	263.7618297	17.35192498	329.8671917	204.1198776	240.6281987	46.09561038	17.38734014	67.12382048	60.12616981	98.45801911	46.07499524	40.54505117	23.1857971	41.10015819
L-methionine salvage cycle III	136.2967957	65.38482755	169.1241531	91.64062456	61.00109872	41.5300371	207.4208911	468.8360254	199.4490123	361.6304463	108.0484243	36.89240403	0	0	45.30719827	205.2012458	133.3912853	0	603.1699704	840.7411132	885.0219261	201.2233623	244.3391907	766.650007	484.1866437	1237.622991	279.0365933	70.65929567	71.46003032	80.01874129	70.82089987	124.8730361	86.05916577	121.5877395	14.42397032	106.0724804
6-hydroxymethyl-dihydropterin diphosphate biosynthesis III (Chlamydia)	11796.0886	9134.087847	14466.37032	10332.88615	10513.86645	13529.01985	13820.07518	18930.02994	16132.30499	22347.64985	10603.85385	7790.485471	16100.4597	10826.07314	10853.87601	11454.50954	15937.77917	11027.05753	7885.965637	6716.491589	7663.345982	6321.927357	6136.04945	8357.514099	9653.928938	9254.69708	6969.400648	15485.65332	12173.68953	16377.90701	16380.05345	16888.99486	18878.53864	16908.05436	11575.8559	21503.6058
methylerythritol phosphate pathway II	13490.15458	10260.95214	15665.40152	10010.99712	11522.0868	15100.13024	16004.98108	20730.33567	16251.95669	25510.05159	11158.86561	7541.008551	18401.33121	11008.8648	10690.64301	10421.25575	16692.79262	10192.24214	8462.954666	7018.298919	7947.926855	7116.235184	7085.828829	8536.703026	10700.43266	9551.108631	7635.009511	13985.56067	10753.84572	15356.6293	14874.81475	16151.48874	16892.72032	16478.23693	10338.28527	20104.18745
methanol oxidation to carbon dioxide	0	0	0	0	8.767996228	0	0	20.36276915	14.6225319	41.70976722	5.713742923	0	0	0	0	0	0	0	2.996246456	0	8.967277003	0	0	0	0	5.991015868	0	30.88849601	18.31911476	55.41303903	45.9634901	43.22512822	62.90451649	42.17024829	40.86909804	54.00331521
heparin degradation	0	0	0	0	0	0	0	0	0	0	0	0	0	0	0	0	0	0	1.491765715	0	0	0	0	0	0	0	0	0	0	0	0	0	0	0	0	0
gondoate biosynthesis (anaerobic)	21801.08805	16722.35278	26468.02372	17849.18685	18644.11934	24627.37434	25831.11404	33345.08142	26993.63287	39304.87728	18796.76393	12906.30447	28336.12126	18208.73894	18302.77916	18797.86991	28662.55402	18118.00532	12817.41228	10019.8269	11675.76504	10826.01477	10659.95767	12504.13691	16231.56805	13980.15955	11531.65435	24224.56986	18574.67511	25883.45231	25610.51301	26309.35887	29780.89464	26804.93776	18154.39696	34141.50599
oleate biosynthesis IV (anaerobic)	4213.368464	4131.161088	7001.752101	4931.044112	4335.544887	6023.99375	5905.023028	8309.010268	6236.081758	8537.549721	5769.880345	4245.744223	6731.72947	3960.82424	6061.774435	7362.710262	10444.46116	6125.865833	4258.26939	2762.823232	3699.254302	3010.237764	2774.194791	3639.28101	3797.698622	4039.208191	2723.64429	8578.564378	6650.105799	9526.464072	8946.147154	8925.241206	10204.93976	10345.14431	5839.549281	11693.96374
superpathway of purine nucleotides de novo biosynthesis I	19070.84334	14541.75671	22377.54105	15195.28259	16516.56843	21883.07578	23455.94733	29078.83087	23202.9209	35986.22154	15973.12869	11148.45022	26529.94435	16394.90779	15769.63726	15758.58035	23780.71468	15309.52893	12948.11582	11558.84956	11952.09589	13191.28552	12443.59247	13420.14944	16285.44436	15567.79943	12215.8699	19007.04522	14498.96903	20396.39577	19905.68405	21576.85168	22963.54641	21459.71354	14159.81989	26874.41727
mevalonate pathway I	1469.17955	868.3594022	1370.064557	873.536044	1160.706637	1610.293525	2175.014094	1477.351347	1998.324027	1231.695658	622.2381745	1186.230083	1065.009649	493.3137213	786.2260222	1367.842372	1304.91085	313.0757297	2115.76066	1711.783419	1963.318017	2660.724801	2320.701371	2217.066925	2992.785014	2465.106565	2415.046616	855.5663161	579.2578921	1078.606737	971.9872995	968.6980578	803.3833025	713.3857362	449.0763836	1022.90394
superpathway of L-alanine biosynthesis	2266.05537	1857.894372	2909.487577	1838.87614	2020.525252	2669.220658	3252.565132	4031.293023	2737.002236	4396.217462	2360.110412	1117.771526	3605.512173	2338.761257	1813.384623	2112.43808	3336.895534	2146.837094	2797.461264	3405.669559	3291.994263	2254.035484	1613.676124	4317.80319	3075.314021	4682.82032	2203.643005	3895.281176	2891.037231	4600.709346	4108.670988	4794.982117	4612.006725	5035.898915	3036.668798	5270.618862
ADP-L-glycero-&beta;-D-manno-heptose biosynthesis	6596.926313	5088.752489	8374.709224	5143.456708	5656.304151	7838.355719	8116.25302	9793.45894	7824.93363	12127.62224	5761.18237	3854.414838	11139.91744	6008.725207	6041.990601	4932.938392	8937.005264	5716.28883	3302.024888	1996.852723	2781.762227	3131.061115	3116.030576	2706.406703	4054.587833	2697.615506	2839.959057	6925.502151	5263.753405	8102.154583	7454.800309	8469.62784	8030.562913	8959.410254	4967.358164	9858.439324
anhydromuropeptides recycling	9086.170691	7059.438045	10876.11655	7381.667723	7833.831599	10512.69308	11824.61607	14281.30031	11205.75056	16554.42765	7874.522993	5453.721988	12064.2958	8017.512712	7823.621982	8611.998262	12224.33457	7896.112631	8341.80965	7431.01196	7830.366265	6539.215636	6251.05358	8855.119644	10206.31912	10193.40553	7380.049514	10051.47876	6980.590211	11143.74681	10343.02079	11426.1777	11930.13277	11420.65024	7261.954944	14176.52721
3-phenylpropanoate and 3-(3-hydroxyphenyl)propanoate degradation	81.88050476	70.80405203	133.203859	84.09231692	86.39504376	118.4269066	205.5567958	195.5801625	79.29622536	317.4270541	109.5250376	58.22064696	201.0520056	112.1025731	108.8395273	65.21178076	134.204306	116.2099721	36.20118213	28.98835969	43.80776277	36.75991814	46.7688176	28.69492211	47.70763467	43.38689991	38.76466939	149.3948047	71.5277603	148.8078908	117.4036326	180.1444665	126.7174647	134.3285022	71.0939932	215.2958518
purine ribonucleosides degradation	2712.680261	1845.510521	2789.689284	2020.825036	1753.154054	3061.385224	3379.413974	3766.79136	3782.497603	3737.106668	2522.465218	2117.50001	3306.713857	1556.988235	2271.779884	2923.805255	4290.594669	2426.804522	4063.443234	3497.29412	4167.484656	2718.843964	3039.021335	4169.591206	5139.632264	4762.442997	3727.904871	2810.871733	1952.87447	2817.114181	2660.196816	2324.505536	3671.879782	3076.339117	2028.903776	3770.202691
superpathway of purine deoxyribonucleosides degradation	4583.941608	3362.539478	4473.388453	3652.316495	4072.642894	4869.379088	6162.567537	7575.918621	5398.303523	9084.288766	3883.532198	2245.311784	4339.563907	2934.486467	2791.506387	3685.753298	4401.879177	2883.467961	3759.343735	3298.799687	3879.660966	2527.331505	2813.680457	3914.138201	4727.87316	4493.432487	3440.280822	2501.110992	1766.754309	3184.46446	2473.242998	3420.55025	3228.467961	3134.249286	1841.692733	3617.701524
superpathway of pyrimidine deoxyribonucleosides degradation	4287.638486	3132.148887	4069.445201	3483.191183	3777.255692	4475.343606	5775.228455	6991.725398	4994.123318	7900.165566	3446.994671	2057.10923	3900.283423	2639.207131	2533.788104	3400.789427	3882.301096	2623.527806	3654.836236	3142.335357	3686.873463	2479.936783	2848.828685	3641.073119	4644.241252	4284.538897	3455.180365	2291.029724	1623.663793	2941.892661	2270.573807	3158.593249	2974.129517	2896.102546	1685.255173	3312.86481
CDP-diacylglycerol biosynthesis II	21243.95433	16063.93331	24691.46071	17355.16351	18311.2261	24465.09283	26020.74285	33344.71643	25955.85343	40458.41237	18311.89319	12544.97409	28932.40392	18130.84448	17571.98149	18097.24851	26843.15066	17372.87994	11540.51546	9303.815471	10811.40409	9814.826902	9645.736058	11681.74764	14704.55338	12772.67815	10485.83817	20433.57715	15723.14714	22039.75688	21486.96207	23236.47395	24761.02952	23275.13994	15379.24532	29108.82443
polymyxin resistance	21.74927409	34.35273159	32.98227206	24.83766234	29.57925523	41.24879425	66.43711069	50.69075224	24.94837285	89.4461813	30.43459212	18.47742049	74.49495419	32.44893617	27.34545455	18.30887574	32.02123927	29.6543846	18.50531401	6.94214876	13.231892	13.88886247	17.58990826	9.653729115	33.76693794	11.79082889	12.08490566	37.67185955	16.79246231	37.03253301	24.84817276	50.1549059	30.87471737	34.02846348	17.02600765	56.26058879
superpathway of heme biosynthesis from uroporphyrinogen-III	5287.196699	4327.192254	6111.943186	4466.289371	4266.825064	7091.432177	6595.679635	8019.151243	6735.022956	9849.150014	5374.401841	4250.634915	8021.114991	4884.345676	4930.122462	5764.181005	8927.361778	4411.380281	4862.702247	4323.651183	4971.655895	3736.363822	3536.46189	5302.874877	5351.94629	5877.267715	4027.389805	5996.288299	4310.841903	6230.123279	6119.879957	6621.970221	7154.514914	6867.214388	4535.297546	8733.881932
tRNA processing	6886.65265	5496.204499	8139.092839	4178.585302	6124.843965	7864.075221	8859.007487	11174.29964	7991.643231	12848.65938	5415.698633	2403.281955	8983.064281	5419.62553	4589.195337	4248.239979	7066.234602	5011.803296	5908.752031	5420.251167	5604.164924	5620.165635	4980.995579	6652.366024	6970.098076	7224.440965	4991.109765	6796.642787	4958.396369	7617.417854	7045.835065	8406.691621	7379.046045	8457.661356	5142.134238	9556.644579
methylphosphonate degradation I	958.2409122	1006.01817	1359.11652	1038.666632	905.6440424	1139.761717	1318.374976	1708.302435	1504.048139	1595.384619	1169.9103	874.8007185	1444.41942	745.5083726	1047.689416	1474.631759	1919.933165	1326.561222	1374.86419	792.7914847	1133.894413	1049.253078	750.2391303	1230.457899	1075.689212	1171.45332	613.4614905	1445.857488	925.7497191	1513.666995	1367.549794	1261.582218	2149.264687	1656.742752	1120.089171	2145.861745
peptidoglycan maturation (meso-diaminopimelate containing)	9558.319734	7711.01263	11519.78065	8181.743094	8521.909487	10940.69159	10906.23269	15208.11091	13157.5269	15854.06955	8222.491435	6178.049771	12766.61725	9212.341368	8287.209975	9620.494891	12618.56586	8646.854283	7671.646142	7535.75577	8205.919112	6294.915666	5733.666863	9358.870492	8932.946042	10259.68338	6577.569997	13520.06099	10289.58727	13669.17212	13946.09226	14852.26648	16059.6428	13869.24526	10418.43099	18342.36099
superpathway of pyrimidine ribonucleotides de novo biosynthesis	20738.42323	15860.09299	24208.96709	16735.03437	18005.93154	23786.07726	25632.63347	31918.3753	25271.87512	39199.33279	17398.3223	12117.22752	28561.43761	17740.18003	17045.32604	17225.19096	25594.43084	16565.86033	13869.22345	12611.5843	12866.37385	14540.35998	13488.35875	14595.51275	17450.7597	16988.33563	13135.529	20461.03469	15636.32161	22040.37311	21439.50223	23326.03238	24796.30876	23139.02227	15259.40617	28990.53414
superpathway of pyrimidine deoxyribonucleotides de novo biosynthesis (E. coli)	13949.19519	10688.52459	16627.54484	11469.77047	12157.54173	15908.8119	16865.0917	21513.70026	17373.87047	25270.8765	11910.79648	8414.095507	18468.71487	11837.51539	11783.89805	12052.02139	17874.20908	11481.57402	9739.581733	8918.20398	9213.222079	10607.40753	9952.191689	10262.36504	12197.5925	11905.05154	9287.309632	14016.59948	10773.00733	15204.23198	14722.58101	15775.44454	16943.30019	15806.63286	10393.25909	19852.72949
phenylacetate degradation I (aerobic)	65.88878018	74.85494181	116.9910038	98.42092809	58.20602536	64.21862895	151.4872721	121.5927031	33.50611274	262.0165109	77.07009916	41.62265149	242.3928787	98.03032825	73.43207901	36.59678745	83.92220546	63.94621479	31.54724651	23.97595341	43.51470745	31.28581578	54.28430274	21.43363842	42.5929888	38.54812962	36.11070764	223.1815596	62.28432925	184.1475957	182.6907821	179.5310762	203.6034869	260.0436422	118.06951	275.6579425
allantoin degradation IV (anaerobic)	37.47725706	35.77578145	56.38125745	46.70686944	47.48276031	68.8034871	110.0825847	99.74924951	35.5295928	126.3653705	46.80506476	32.51298988	116.2049599	50.59026663	47.51777377	36.90978164	66.03093726	52.39291194	25.31884385	16.98649863	30.45840458	24.02592971	42.35343998	15.19212282	32.75906617	27.52642943	28.86283901	51.56929777	25.628192	60.3680837	40.96310373	72.04859469	52.50155967	56.43183319	25.06172502	79.98504554
2-methylcitrate cycle I	586.3323669	492.1738298	806.6492029	507.7540889	530.2675153	711.6901888	944.0753047	1151.90063	603.4105793	1403.191001	690.3149971	318.7238666	812.4202649	484.7613491	568.0830276	788.1649106	1084.412015	739.9724869	380.0590218	274.3725622	315.1879779	242.1994219	261.6162562	301.3624453	520.6761773	407.0245248	327.2398822	1783.724885	1428.08723	1992.179421	1863.314661	2043.781225	2036.827474	2272.696918	1344.315953	2497.559096
aspartate superpathway	8632.379709	6707.379089	9862.822794	6647.23975	7501.209676	9956.652146	10945.32582	13297.70455	10356.07406	16158.85264	6949.367914	5110.96532	11036.48422	6497.260308	6868.982131	7196.765174	10930.40184	6412.836706	7797.219684	6853.990024	7185.633333	7346.656616	6861.454949	8056.906235	9428.550115	9349.994517	6947.996566	8001.979125	6240.859111	8856.868164	8514.185562	8783.650256	9257.027548	9395.478869	5629.57174	11288.7457
superpathway of pyridoxal 5'-phosphate biosynthesis and salvage	1059.071677	817.662234	1552.945759	929.0847947	1006.553701	1178.542525	1324.013207	1766.927316	1087.084743	2122.09516	1279.341391	892.4759897	1518.333721	852.6393939	1136.808662	1611.604839	2073.180876	1352.944724	1788.41221	1211.02497	1422.871741	1101.160256	907.209257	1543.490796	1953.563408	1857.229577	1260.275007	610.3088593	266.1461806	765.5253608	521.8542004	784.1940325	876.9838277	680.818069	323.0677527	962.2022469
(5Z)-dodec-5-enoate biosynthesis	3696.088184	3648.822005	6199.389547	4369.618183	3822.970429	5317.373623	5202.655102	7337.969948	5495.929245	7512.034751	5134.545132	3784.338279	5938.797033	3484.748944	5409.712599	6609.998755	9358.095072	5469.301809	3785.092169	2437.274845	3281.959596	2660.136987	2448.384056	3218.291258	3341.498982	3569.273298	2396.154211	7679.915171	5967.291554	8538.534261	7997.133546	8068.80934	9111.854659	9293.268143	5346.310962	10444.99684
mycothiol biosynthesis	73.78564534	46.80780686	22.38079896	7.485941352	7.485156999	114.8748565	177.3118644	110.8865304	71.39587759	87.84668366	27.30171139	60.88945839	147.7023541	99.23497552	63.60410432	125.592834	66.46777649	63.59322197	170.1570448	89.69769257	112.7623473	100.9948275	102.1808891	142.5750605	141.8489534	109.5669188	92.96862666	176.1157912	104.1732093	292.7362733	180.5531637	223.8854937	326.7793873	346.899356	174.3426879	291.549809
nitrate reduction VI (assimilatory)	1539.797558	1148.646028	1341.042378	885.5978919	1421.776617	1755.597734	3070.134135	2526.457054	1938.621811	2152.90099	736.8834112	812.0463977	681.678252	307.0661075	569.1298319	1597.878254	1230.010417	388.8588851	5524.4858	5260.429681	5211.171631	5540.794443	5268.070041	6151.134565	6848.234951	7175.040138	5295.26268	1003.46462	748.7856655	1246.310927	1069.970564	1401.378641	1151.504725	1417.744232	788.8954767	1428.604314
phosphatidylglycerol biosynthesis I (plastidic)	17808.83101	13484.82763	20863.28151	14173.2791	15337.99821	20570.80766	21619.04723	27589.0402	22037.83637	33645.59982	15335.59512	10704.7264	25179.2907	15510.3622	15165.2287	14999.88068	22659.59564	14805.84448	10702.20271	8730.799527	10090.63684	9057.258514	8982.008672	10850.72883	13389.56392	11915.33992	9618.692316	17469.03536	13363.11873	19169.20342	18455.69369	20398.31906	21078.03877	20743.01064	13163.1532	25047.90108
phosphatidylglycerol biosynthesis II (non-plastidic)	17808.83101	13484.82763	20863.28151	14173.2791	15337.99821	20570.80766	21619.04723	27589.0402	22037.83637	33645.59982	15335.59512	10704.7264	25179.2907	15510.3622	15165.2287	14999.88068	22659.59564	14805.84448	10702.20271	8730.799527	10090.63684	9057.258514	8982.008672	10850.72883	13389.56392	11915.33992	9618.692316	17469.03536	13363.11873	19169.20342	18455.69369	20398.31906	21078.03877	20743.01064	13163.1532	25047.90108
mycolate biosynthesis	4387.220333	4304.098419	7293.840583	5142.536374	4517.504205	6277.808116	6154.031327	8659.076605	6497.732685	8892.066304	6016.111874	4433.532478	7018.033875	4127.403413	6328.890517	7694.557149	10888.03967	6395.334306	4456.140338	2890.928393	3869.358785	3156.642612	2905.658932	3806.928164	3965.698684	4226.834381	2845.819225	8910.373917	6901.258809	9892.184511	9292.292609	9239.315273	10602.36293	10750.26736	6017.062501	12146.71465
NAD salvage pathway I	5597.030184	4512.071985	7894.334687	5977.083471	5233.3424	7203.622091	6663.255685	8328.208788	9362.134136	8771.380758	5433.310168	4922.211798	9271.043828	6679.561039	6861.81781	7032.701917	8212.074542	6798.35301	4655.392767	3899.151792	4816.272461	3727.854269	4033.576666	4943.680649	5496.578912	5236.841597	3993.090035	7503.738379	5591.108991	7066.81542	7685.416222	7089.596341	8931.65665	7043.529601	5437.674471	9741.97562
NAD biosynthesis I (from aspartate)	15017.15367	11348.9204	17808.5493	11978.36104	12839.73258	17450.81716	18205.66803	22780.95114	18310.68661	28733.26676	12834.7235	8915.65607	21352.62867	13355.32913	12714.09815	12291.71086	19200.01854	12467.13738	9452.758552	8428.691438	8699.188286	9533.987259	9036.164992	9642.192044	11939.33389	11301.25947	9075.193225	15258.3134	11653.68513	16577.01847	16069.01609	17509.15736	18336.91776	17547.40021	11226.46476	21758.46824
pyridoxal 5'-phosphate biosynthesis I	5343.192963	4256.362373	6386.314193	4519.573346	4384.667111	7087.08168	6213.365403	8666.420246	7701.509422	7523.735325	5226.699407	3672.612134	5263.24758	3746.951419	3745.842893	5014.522043	7804.964798	3662.658059	4337.738886	3786.677204	4592.446931	3600.285971	3756.893339	4802.395513	5245.833389	5132.988364	3845.93932	7045.52056	5543.564563	7395.420033	7719.461039	7665.71139	8562.473652	7693.687555	5470.159936	10022.17916
TCA cycle VIII (helicobacter)	14021.01818	10911.78426	17791.66493	13658.24424	12915.56031	16133.52844	15666.82844	23099.6219	20106.1719	22763.03535	12055.43982	9816.290657	17158.59736	13902.10914	13326.95452	15556.10512	18851.75811	13605.59348	6893.890225	7036.216172	5804.932606	8973.1172	7920.254166	7014.690582	8322.32646	9425.492426	6726.061595	16874.26812	13157.62541	16605.22461	17531.18664	16970.96655	20607.87689	16706.9356	12989.31981	22352.14543
L-rhamnose degradation I	1607.825719	1117.849905	1872.769028	1267.245655	1368.082624	1502.702506	1768.787221	2340.761347	1790.159185	2654.690877	1155.508207	885.2110967	1616.377321	1227.620361	1085.306216	1194.114338	1995.030152	1004.73296	643.0776696	451.9932623	599.3339734	580.8908821	603.6567358	623.6212337	806.8317647	647.1061567	509.6620401	810.9438611	505.7306702	959.2481276	824.069933	927.8751287	946.7416827	982.7178855	528.1486546	1292.271783
flavin biosynthesis I (bacteria and plants)	15920.45442	12153.03609	18998.97613	12905.24853	13878.21313	18309.69815	19289.13616	24499.95799	19921.52241	29802.59285	13488.10287	9492.13629	22403.17378	14020.46766	13658.73611	13516.16804	20128.0058	13348.04542	10150.72093	8643.362104	9467.995964	9300.607092	9029.15551	10416.08743	12802.45133	11726.85251	9365.319286	16595.05891	12773.07002	17749.05915	17470.0679	18647.41308	20128.25131	18689.98264	12393.67028	23363.19848
formaldehyde oxidation I	2151.081226	2037.99825	2937.634209	1670.993561	2104.409884	2549.306919	3521.241731	2938.62537	1769.881634	4734.496575	1238.831753	559.165789	4594.76472	2154.268802	1152.243537	446.1014907	1441.077202	914.4600292	1196.94341	904.3703827	967.8422882	871.489578	1081.171423	1072.405441	1649.308266	1267.680907	1057.198171	1594.85244	958.957434	2413.538713	1744.268356	2884.131002	2026.831161	2418.135168	927.1932148	2821.880549
adenosine nucleotides degradation II	6963.973135	5530.161842	7872.472415	6350.113391	6356.794334	7891.552548	9322.948432	13254.37947	9140.981028	12191.6963	6037.701366	4490.611672	7108.097374	4782.649165	5900.242625	8503.773434	10551.89996	6391.342554	5029.161122	4139.607231	4483.898721	4016.659679	3182.732012	5378.956833	5254.897971	5732.579867	3680.532929	5016.231263	3864.76758	5592.174877	5169.470697	5679.472678	7047.795513	6267.564613	3750.619664	7258.959099
superpathway of L-serine and glycine biosynthesis I	20238.094	15309.2133	23306.7757	15847.51906	17258.53467	23065.26156	24828.10674	31110.94531	24398.07216	37148.35022	16478.87062	11462.61088	27397.59674	17131.25461	16157.62443	16512.00583	24255.71457	15859.2475	13724.03102	12338.57092	12647.33658	14248.28826	13267.28346	14305.11886	17091.96204	16571.44616	12871.58889	19672.51896	14918.53547	21170.94269	20656.88815	22434.54747	23723.467	22234.27581	14792.39567	27973.1786
sulfate reduction I (assimilatory)	10000.66518	7731.146964	12788.56121	9007.849375	8903.303237	11735.51694	12287.34983	15706.41768	13484.93174	16117.3589	8878.383649	6845.925265	13165.02991	8773.958406	9223.038566	10644.32438	14202.16312	9216.647233	7443.567944	6615.647702	7448.257213	6632.838819	6528.800418	8175.696605	9297.65173	9098.990178	6833.077432	12339.28573	9520.305092	13139.12546	13062.66665	13379.06253	15182.73978	13793.91506	9019.930219	17014.67138
sucrose biosynthesis I (from photosynthesis)	669.7852028	680.8709557	875.1398751	617.2755942	273.8959734	562.8873173	1246.477357	1044.07924	166.9801776	2261.793463	747.1042329	330.6932353	1243.294434	790.5779906	519.4679514	376.8394926	1089.989315	689.0647537	272.0538743	139.0466534	174.0154022	319.133246	303.879385	214.9628162	295.615327	173.9722399	195.4855326	973.4589503	715.9514017	858.7903236	862.1608134	1145.979154	1198.166645	1036.674845	754.5527235	1468.06995
superpathway of sulfate assimilation and cysteine biosynthesis	12960.93288	9987.616088	15943.71159	11263.80799	11414.18052	15023.43627	15776.27425	20490.1038	16964.61007	21752.87964	11168.19394	8281.045755	16657.11846	11137.76112	11250.62403	12758.3403	17279.84482	11299.92705	8631.529399	7541.930587	8495.615597	8188.711841	7926.333621	9272.283832	10750.07159	10352.7027	7931.596966	14845.43242	11393.42475	15854.82657	15679.71373	16288.76167	18090.65776	16602.42604	10992.82358	20637.5085
TCA cycle I (prokaryotic)	21435.55847	16432.23209	25190.29786	17306.5943	18731.50523	24496.26614	26312.15731	33123.17096	26262.45015	40889.10787	18098.46713	12693.84719	29730.08034	18371.61438	17959.12045	18109.84853	26832.9245	17365.75975	14132.28322	12670.49817	13028.48011	14960.12989	13845.02341	14694.90727	17666.43206	17090.29799	13235.99691	21070.88223	15995.16161	22649.76872	22062.13999	23981.39351	25303.93602	23952.89921	15717.64478	29799.63722
superpathway of glyoxylate bypass and TCA	4658.631486	4024.89838	6213.410751	4702.556695	4907.596491	6143.920895	6183.223984	9672.135807	7302.317996	8943.267874	4687.742838	3462.650977	5795.645036	3836.79997	4543.094867	6343.858717	8498.720627	5032.622329	5159.536161	4586.351709	4427.907123	5817.972337	4998.883974	4878.775135	5911.426067	6418.935723	4373.772821	7786.417074	6065.34047	8780.264098	8162.341415	8515.451189	9030.079151	9594.539764	5611.883141	10548.39074
teichoic acid (poly-glycerol) biosynthesis	0	170.8957583	205.2557416	228.2566186	53.10164841	0	223.2908589	465.7383762	361.406623	192.9466593	0	68.47956813	62.79904924	55.58377482	43.0327424	254.9364249	273.00735	91.01442823	1.945142967	0	0	0	0	0	0	0	0.990764967	19.14663877	0	7.851468312	3.94763011	22.84561077	20.948693	3.956574802	0	17.4863799
superpathway of thiamin diphosphate biosynthesis I	11113.04652	8262.746967	12865.23121	8144.030632	9194.225341	12583.37689	13450.77347	16536.22822	12870.11282	20286.22177	8703.553297	5705.514854	15093.7519	9046.218316	8146.162798	6860.007159	12819.53327	7886.07122	7706.468619	5946.152863	6750.031408	7210.377489	7585.036657	6856.986842	10094.46134	8112.407588	7550.944219	10891.89415	8288.682298	12083.73002	11545.06107	12705.66797	13179.00908	12882.93818	7971.450902	15778.79075
superpathway of L-threonine metabolism	89.2090232	81.55414897	145.6792163	114.5985673	129.276454	154.9357245	263.8290966	214.4104852	78.75069341	261.2302198	52.51579084	64.03462977	227.8564831	60.45526151	38.351542	22.74609996	148.3158174	38.97134518	49.36740022	37.33573062	67.34250617	54.28788892	96.41974573	33.18971741	73.61717209	60.25996887	64.81646497	37.03728097	0	58.79508136	0	18.65371936	12.41591271	53.9985923	44.19394965	63.48546796
superpathway of L-threonine biosynthesis	20652.47845	15549.74882	23805.73901	16621.8125	17752.82872	23434.1622	25411.87784	31413.71719	24967.37305	37922.89016	16873.38203	11924.55148	27618.00802	17389.24185	16700.57497	16931.83012	24649.33212	16097.17812	13962.28706	12708.50508	12919.35813	14883.66286	13940.9605	14560.44293	17654.74354	17088.15788	13414.94711	19030.87218	14482.47434	20391.97525	19879.38889	21721.49997	22997.75615	21448.36778	14220.10327	27023.32137
tRNA charging	18241.15543	13832.82367	21189.59763	14504.47101	15708.82975	20810.3762	22345.36996	27713.39434	21895.08296	34064.67306	15139.72494	10496.00213	25290.67572	15771.25934	14903.47465	14742.01843	22096.00206	14407.07319	11332.44488	10012.21361	10499.8309	11281.25644	10828.82547	11720.42586	14377.63981	13502.31589	10783.06465	17654.50775	13507.516	18977.44804	18544.34891	20223.36046	21400.18612	19925.548	13195.63595	25102.54091
L-tryptophan biosynthesis	19446.67172	14909.64995	22831.84676	15387.04072	16917.12264	22149.73327	23811.50066	29617.62213	23562.58908	36333.88369	16086.52757	11346.32437	27158.93031	16929.85537	16164.54913	16155.73148	23867.03394	15726.05927	13509.8314	12314.34965	12340.82204	14674.22634	13725.26325	14069.02787	16971.5081	16493.24548	12769.46617	18450.72833	13883.60044	19609.62116	19150.71523	20928.04296	21634.36275	20807.81803	13878.35311	25734.31031
L-tyrosine degradation I	822.7471437	907.8294432	1133.803814	872.87264	879.0949928	1060.415148	1024.798476	2087.010335	2024.063739	1432.424423	611.1178317	367.1818566	727.0618163	425.1935491	482.240347	888.7096982	1092.059548	665.8586922	530.7213847	341.9955927	442.134657	358.1907361	377.9527014	474.2280544	460.1235833	552.8200634	381.9343719	1935.26249	1503.385876	1633.047086	1920.027966	1530.30338	2507.256196	1995.711767	1563.3155	2300.427813
superpathway of ubiquinol-8 biosynthesis (prokaryotic)	5384.05042	4679.829881	8010.322107	5755.078586	5315.785748	6782.111505	6563.101645	9755.140258	8469.015443	9021.931183	5651.481597	4169.450496	8021.324121	5869.397217	6424.189123	7222.337783	9194.708943	7468.118111	3546.485889	2833.962441	3343.520102	3532.042011	2812.524163	3838.677336	4018.292874	3881.193259	2826.01928	9124.734132	7072.542715	9917.361044	9537.080716	9955.128094	10427.98216	10363.92713	6842.520921	12404.70396
UDP-N-acetyl-D-glucosamine biosynthesis I	16598.14233	12430.25285	18656.08816	12418.71571	14428.85057	18916.33236	21412.94902	25904.15706	18730.72281	32484.43763	13815.64486	8765.193972	23200.54687	13282.70799	12909.09861	12512.22329	19778.73321	12493.14075	10655.54393	9599.053504	9414.807628	11744.21632	10582.10801	10971.74674	13703.21128	12866.90409	10233.36374	13025.44395	9821.347448	14803.05443	13666.54447	16061.81492	15605.65688	16156.80389	9595.429285	19118.32401
L-valine degradation I	35.77255371	32.79159283	62.4816112	0	41.70445764	0	0	23.95098921	59.61213983	47.78320043	0	5.991012323	0	0	14.96033306	0	20.95995525	0	11.98030584	0	0	5.993487082	0	0	0	0	0	5.995449195	11.9757906	0	35.84223295	53.64846641	47.77424936	5.996326139	79.91449211	109.8338699
L-valine biosynthesis	24221.77931	18375.99152	28051.06824	19483.83305	20811.08887	27450.30736	30147.44949	37305.6864	29397.33716	44823.1509	19974.1681	14045.18304	32751.89392	20266.15492	19450.2316	20128.99939	29547.33348	19221.66602	16291.72423	14436.43615	14861.14661	17062.96638	15560.50135	16857.36475	20157.08922	19516.25076	15098.76107	22200.37085	16858.47563	23810.86074	23250.32536	25080.47527	26630.41599	24963.56491	16644.82233	31169.97151
